# Supplementary material for: Systematic evaluation of blood contamination in nanoparticle-based plasma proteomics
Source: EMBO Mol Med. 2025 Dec 5;18(1):275–96. doi: 10.1038/s44321-025-00346-9 (PMC12808129; doi:10.1038/s44321-025-00346-9)
Supplement: Supplementary file 4 — Dataset EV1 [file 44321_2025_346_MOESM4_ESM.xlsx]

## Sheet: Legend
Dataset EV1. Information on SiO2-based nanoparticles and patients used for OmniProt method optimization.

## Sheet: NP_info
NP ID	Form or Concentration	Particle size
23	50 mg/mL	500 nm
24	50 mg/mL	800 nm
25	50 mg/mL	1000 nm
26	25 mg/mL	300 nm
84	Powder	100-400 nm
85	Powder	400 nm
86	Powder	400-900 nm

## Sheet: Patient_info
Age	Height (cm)	Weight (kg)	Sex	Smorking history	CEA (Carcinoembryonic Antigen, ng/mL)	CYFRA 21-1 (Cytokeratin 19 Fragment, ng/mL)	SCCA (Squamous Cell Carcinoma Antigen, ng/mL)	NSE (Neuron-Specific Enolase, ng/mL)	CA-125 (Carbohydrate Antigen 125, U/mL)	CA 19-9 (Carbohydrate Antigen 19-9, U/mL)	Nodule Type	Nodule size	Staging	Medical history	Medication history
61	163	51.5	F	NO	23.5	3.8	0.4	22.8	15.4	10.1	Calcified nodule	2-5mm	Pancreatic cancer with lung metastasis	/	/
76	160	55.6	M	NO	4.3	1.8	0.7	18.8	7.9	＜2	Part-solid nodule	7×5mm	ⅠA3	Hypertension	Levamlodipine 1 tablet once daily
61	168	76	F	NO	1.4	-	1	-	14.6	2.6	Part-solid nodule	30×17mm	ⅠA2	Hypertension	Amlodipine besylate 1 tablet once daily
38	156	42	F	NO	1	1.6	0.9	12	30.5	7.8	Mass	33×21mm	ⅠA2	/	/
58	168	55	M	YES	3.1	0.5	1.2	19.9	11.3	2.2	Part-solid nodule	18×12mm	ⅠA1	/	/
75	160	48.8	F	NO	5.3	1	1.1	20.5	13.4	4	Ground-glass nodule, Part-solid nodule	10×8mm, 9×7mm, 8×7mm	ⅠA1,ⅠA2	/	/
61	172	69.4	M	NO	2	1.4	0.4	16.3	14.8	9.5	/	/	ⅠA3	/	/
60	164	64.65	M	NO	-	-	-	-	-	-	Part-solid nodule	/	ⅠA3	/	/
55	155	62	M	YES	2.9	1.8	1.2	18.7	9.8	13	Part-solid nodule	30×24mm	ⅠB	/	/
52	160	65	F	NO	1.8	1.6	1.2	22.7	9.2	<2.0	Ground-glass nodule, Calcified nodule	10×7mm, 3×2mm	ⅠA1	Hypertension, Intracranial plaque,Meniere's syndrome
66	150	43	F	NO	2.2	1.2	0.4	17.5	5.7	2.5	Ground-glass nodule	9×8mm	ⅠA2	Heart disease	/
71	151	43	F	NO	-	-	-	-	-	-	Ground-glass nodule	23×18mm, 5×5mm, <4mm	ⅠA2, ⅠA1	Hepatitis B virus (HBV) infection	/
51	170	64	M	NO	2.4	1	0.8	22.7	-	20.1	Ground-glass nodule	6×5mm, 6×6mm	ⅠA1	Hypertension	Nifedipine sustained-release tablets (Adalat) 1 tablet once daily
74	158	44	F	NO	2.3	2.3	0.3	13.4	8.9	2	Ground-glass nodule	22×15mm	ⅠA1	/	/
73	178	98	M	NO	4.9	1.7	1.3	23.3	11.4	12.3	Ground-glass nodule	20×14mm	ⅠA2	Hypertension,Heart disease	Irbesartan 1 tablet once daily
64	172	63.5	M	NO	4.1	1.7	0.9	10.5	19.5	3.5	Mass	30×24mm	ⅠA2	Hypertension	Amlodipine + Valsartan + Hydrochlorothiazide tablets
67	162	52	F	NO	6.8	1.5	0.6	19	11.8	18.6	Part-solid nodule, Ground-glass nodule	10×8mm, 9×7mm, 4×4mm	ⅠA2	Atrial fibrillation (AF)	Edoxaban 1 tablet once daily, Metoprolol 2 tablets once daily, Digoxin 0.5 tablet once daily
62	151	52.7	F	NO	1.3	1.1	0.7	13.1	13.2	4.1	/	/	Benign	Hypertension,Diabetes mellitus	/
70	172	68	M	NO	3	1.1	1.4	22.5	28.5	14.1	Mass, Ground-glass nodule	41×36mm, 11×10mm	IIA	/	/
62	168	68	F	NO	2.9	2.1	0.8	14.7	11.3	12.2	Ground-glass nodule	7×6mm	ⅠA2	/	/
61	152	49	F	NO	1.6	1.9	0.9	23.1	-	3.9	Part-solid nodule	5×5mm	ⅠA1	/	/
73	169	71.5	M	NO	1.6	2.2	1.9	18.3	9.9	7.9	Ground-glass nodule	13×12mm, 11×16mm	ⅠA1	/	/
