# Supplementary material for: Systematic evaluation of blood contamination in nanoparticle-based plasma proteomics
Source: EMBO Mol Med. 2025 Dec 5;18(1):275–96. doi: 10.1038/s44321-025-00346-9 (PMC12808129; doi:10.1038/s44321-025-00346-9)
Supplement: Supplementary file 5 — Dataset EV2 [file 44321_2025_346_MOESM5_ESM.xlsx]

## Sheet: Legend
Dataset EV2. DIA files used for constructing the comprehensive plasma library. A. Twenty-one types of nanoparticles. B. DIA files for constructing the comprehensive plasma library. C. Patient information for plasma samples used in library construction

## Sheet: A.NP_type
Sample_type	NP_ID	Charge	Hydrophobicity	Reaction_class
Plasma	NP03	Positive	Hydrophobic	Methylation
Plasma	NP10	Negative	Hydrophilic	Free radical poly
Plasma	NP12	Negative	Hydrophilic	Amino silane mod
Plasma	NP15	Negative	Hydrophilic	Amino silane mod
Plasma	NP16	Negative	Hydrophilic	Stöber method
Plasma	NP17	Negative	Hydrophilic	Amino silane mod
Plasma	NP20	Positive	Hydrophilic	Amino silane mod
Plasma	NP23	Negative	Hydrophilic	Stöber method
Plasma	NP24	Negative	Hydrophilic	Stöber method
Plasma	NP30	Negative	Hydrophilic	Amino silane mod
Plasma	NP34	Negative	Hydrophilic	Stöber method
Plasma	NP40	Neutral	Hydrophilic	Amino silane mod
Plasma	NP41	Neutral	Hydrophilic	Amino silane mod
Plasma	NP42	Neutral	Hydrophilic	Amino silane mod
Plasma	NP43	Neutral	Hydrophilic	Amino silane mod
Plasma	NP45	Positive	Hydrophilic	Amide coupling
Plasma	NP48	Neutral	Hydrophilic	Amide coupling
Plasma	NP74	Neutral	Hydrophilic	Amino silane mod
Plasma	NP82	Negative	Hydrophilic	Sol-Gel
Plasma	NP85	Negative	Hydrophilic	Stöber method
Plasma	NP95	Neutral	Hydrophilic	Amino silane mod

## Sheet: B.Raw_name_list
Raw_name	Sample_type	Nanoparticle_ID	Gradient	Fractions_num	Fraction_ID
CAF20240205gaohh_EV_24minDIA_30F_F1.raw	Plasma	NP23	24minDIA	30 Fractions	F01
CAF20240205gaohh_EV_24minDIA_30F_F10.raw	Plasma	NP23	24minDIA	30 Fractions	F10
CAF20240205gaohh_EV_24minDIA_30F_F11.raw	Plasma	NP23	24minDIA	30 Fractions	F11
CAF20240205gaohh_EV_24minDIA_30F_F12.raw	Plasma	NP23	24minDIA	30 Fractions	F12
CAF20240205gaohh_EV_24minDIA_30F_F13.raw	Plasma	NP23	24minDIA	30 Fractions	F13
CAF20240205gaohh_EV_24minDIA_30F_F14.raw	Plasma	NP23	24minDIA	30 Fractions	F14
CAF20240205gaohh_EV_24minDIA_30F_F15.raw	Plasma	NP23	24minDIA	30 Fractions	F15
CAF20240205gaohh_EV_24minDIA_30F_F16.raw	Plasma	NP23	24minDIA	30 Fractions	F16
CAF20240205gaohh_EV_24minDIA_30F_F17.raw	Plasma	NP23	24minDIA	30 Fractions	F17
CAF20240205gaohh_EV_24minDIA_30F_F18.raw	Plasma	NP23	24minDIA	30 Fractions	F18
CAF20240205gaohh_EV_24minDIA_30F_F19.raw	Plasma	NP23	24minDIA	30 Fractions	F19
CAF20240205gaohh_EV_24minDIA_30F_F2.raw	Plasma	NP23	24minDIA	30 Fractions	F02
CAF20240205gaohh_EV_24minDIA_30F_F20.raw	Plasma	NP23	24minDIA	30 Fractions	F20
CAF20240205gaohh_EV_24minDIA_30F_F21.raw	Plasma	NP23	24minDIA	30 Fractions	F21
CAF20240205gaohh_EV_24minDIA_30F_F22.raw	Plasma	NP23	24minDIA	30 Fractions	F22
CAF20240205gaohh_EV_24minDIA_30F_F23.raw	Plasma	NP23	24minDIA	30 Fractions	F23
CAF20240205gaohh_EV_24minDIA_30F_F24.raw	Plasma	NP23	24minDIA	30 Fractions	F24
CAF20240205gaohh_EV_24minDIA_30F_F25.raw	Plasma	NP23	24minDIA	30 Fractions	F25
CAF20240205gaohh_EV_24minDIA_30F_F26.raw	Plasma	NP23	24minDIA	30 Fractions	F26
CAF20240205gaohh_EV_24minDIA_30F_F27.raw	Plasma	NP23	24minDIA	30 Fractions	F27
CAF20240205gaohh_EV_24minDIA_30F_F28.raw	Plasma	NP23	24minDIA	30 Fractions	F28
CAF20240205gaohh_EV_24minDIA_30F_F29.raw	Plasma	NP23	24minDIA	30 Fractions	F29
CAF20240205gaohh_EV_24minDIA_30F_F3.raw	Plasma	NP23	24minDIA	30 Fractions	F03
CAF20240205gaohh_EV_24minDIA_30F_F30.raw	Plasma	NP23	24minDIA	30 Fractions	F30
CAF20240205gaohh_EV_24minDIA_30F_F4.raw	Plasma	NP23	24minDIA	30 Fractions	F04
CAF20240205gaohh_EV_24minDIA_30F_F5.raw	Plasma	NP23	24minDIA	30 Fractions	F05
CAF20240205gaohh_EV_24minDIA_30F_F6.raw	Plasma	NP23	24minDIA	30 Fractions	F06
CAF20240205gaohh_EV_24minDIA_30F_F7.raw	Plasma	NP23	24minDIA	30 Fractions	F07
CAF20240205gaohh_EV_24minDIA_30F_F8.raw	Plasma	NP23	24minDIA	30 Fractions	F08
CAF20240205gaohh_EV_24minDIA_30F_F9.raw	Plasma	NP23	24minDIA	30 Fractions	F09
CAF20240208gaohh_plasma_lib_NP15_24minDIA_60F_F1.raw	Plasma	NP15	24minDIA	60 Fractions	F01
CAF20240208gaohh_plasma_lib_NP15_24minDIA_60F_F10.raw	Plasma	NP15	24minDIA	60 Fractions	F10
CAF20240208gaohh_plasma_lib_NP15_24minDIA_60F_F11.raw	Plasma	NP15	24minDIA	60 Fractions	F11
CAF20240208gaohh_plasma_lib_NP15_24minDIA_60F_F12.raw	Plasma	NP15	24minDIA	60 Fractions	F12
CAF20240208gaohh_plasma_lib_NP15_24minDIA_60F_F13.raw	Plasma	NP15	24minDIA	60 Fractions	F13
CAF20240208gaohh_plasma_lib_NP15_24minDIA_60F_F14.raw	Plasma	NP15	24minDIA	60 Fractions	F14
CAF20240208gaohh_plasma_lib_NP15_24minDIA_60F_F15.raw	Plasma	NP15	24minDIA	60 Fractions	F15
CAF20240208gaohh_plasma_lib_NP15_24minDIA_60F_F16.raw	Plasma	NP15	24minDIA	60 Fractions	F16
CAF20240208gaohh_plasma_lib_NP15_24minDIA_60F_F17.raw	Plasma	NP15	24minDIA	60 Fractions	F17
CAF20240208gaohh_plasma_lib_NP15_24minDIA_60F_F18.raw	Plasma	NP15	24minDIA	60 Fractions	F18
CAF20240208gaohh_plasma_lib_NP15_24minDIA_60F_F19.raw	Plasma	NP15	24minDIA	60 Fractions	F19
CAF20240208gaohh_plasma_lib_NP15_24minDIA_60F_F2.raw	Plasma	NP15	24minDIA	60 Fractions	F02
CAF20240208gaohh_plasma_lib_NP15_24minDIA_60F_F20.raw	Plasma	NP15	24minDIA	60 Fractions	F20
CAF20240208gaohh_plasma_lib_NP15_24minDIA_60F_F21.raw	Plasma	NP15	24minDIA	60 Fractions	F21
CAF20240208gaohh_plasma_lib_NP15_24minDIA_60F_F22.raw	Plasma	NP15	24minDIA	60 Fractions	F22
CAF20240208gaohh_plasma_lib_NP15_24minDIA_60F_F23.raw	Plasma	NP15	24minDIA	60 Fractions	F23
CAF20240208gaohh_plasma_lib_NP15_24minDIA_60F_F24.raw	Plasma	NP15	24minDIA	60 Fractions	F24
CAF20240208gaohh_plasma_lib_NP15_24minDIA_60F_F25.raw	Plasma	NP15	24minDIA	60 Fractions	F25
CAF20240208gaohh_plasma_lib_NP15_24minDIA_60F_F26.raw	Plasma	NP15	24minDIA	60 Fractions	F26
CAF20240208gaohh_plasma_lib_NP15_24minDIA_60F_F27.raw	Plasma	NP15	24minDIA	60 Fractions	F27
CAF20240208gaohh_plasma_lib_NP15_24minDIA_60F_F28.raw	Plasma	NP15	24minDIA	60 Fractions	F28
CAF20240208gaohh_plasma_lib_NP15_24minDIA_60F_F29.raw	Plasma	NP15	24minDIA	60 Fractions	F29
CAF20240208gaohh_plasma_lib_NP15_24minDIA_60F_F3.raw	Plasma	NP15	24minDIA	60 Fractions	F03
CAF20240208gaohh_plasma_lib_NP15_24minDIA_60F_F30.raw	Plasma	NP15	24minDIA	60 Fractions	F30
CAF20240208gaohh_plasma_lib_NP15_24minDIA_60F_F31.raw	Plasma	NP15	24minDIA	60 Fractions	F31
CAF20240208gaohh_plasma_lib_NP15_24minDIA_60F_F32.raw	Plasma	NP15	24minDIA	60 Fractions	F32
CAF20240208gaohh_plasma_lib_NP15_24minDIA_60F_F33.raw	Plasma	NP15	24minDIA	60 Fractions	F33
CAF20240208gaohh_plasma_lib_NP15_24minDIA_60F_F34.raw	Plasma	NP15	24minDIA	60 Fractions	F34
CAF20240208gaohh_plasma_lib_NP15_24minDIA_60F_F35.raw	Plasma	NP15	24minDIA	60 Fractions	F35
CAF20240208gaohh_plasma_lib_NP15_24minDIA_60F_F36.raw	Plasma	NP15	24minDIA	60 Fractions	F36
CAF20240208gaohh_plasma_lib_NP15_24minDIA_60F_F37.raw	Plasma	NP15	24minDIA	60 Fractions	F37
CAF20240208gaohh_plasma_lib_NP15_24minDIA_60F_F38.raw	Plasma	NP15	24minDIA	60 Fractions	F38
CAF20240208gaohh_plasma_lib_NP15_24minDIA_60F_F39.raw	Plasma	NP15	24minDIA	60 Fractions	F39
CAF20240208gaohh_plasma_lib_NP15_24minDIA_60F_F4.raw	Plasma	NP15	24minDIA	60 Fractions	F04
CAF20240208gaohh_plasma_lib_NP15_24minDIA_60F_F40.raw	Plasma	NP15	24minDIA	60 Fractions	F40
CAF20240208gaohh_plasma_lib_NP15_24minDIA_60F_F41.raw	Plasma	NP15	24minDIA	60 Fractions	F41
CAF20240208gaohh_plasma_lib_NP15_24minDIA_60F_F42.raw	Plasma	NP15	24minDIA	60 Fractions	F42
CAF20240208gaohh_plasma_lib_NP15_24minDIA_60F_F43.raw	Plasma	NP15	24minDIA	60 Fractions	F43
CAF20240208gaohh_plasma_lib_NP15_24minDIA_60F_F44.raw	Plasma	NP15	24minDIA	60 Fractions	F44
CAF20240208gaohh_plasma_lib_NP15_24minDIA_60F_F45.raw	Plasma	NP15	24minDIA	60 Fractions	F45
CAF20240208gaohh_plasma_lib_NP15_24minDIA_60F_F46.raw	Plasma	NP15	24minDIA	60 Fractions	F46
CAF20240208gaohh_plasma_lib_NP15_24minDIA_60F_F47.raw	Plasma	NP15	24minDIA	60 Fractions	F47
CAF20240208gaohh_plasma_lib_NP15_24minDIA_60F_F48.raw	Plasma	NP15	24minDIA	60 Fractions	F48
CAF20240208gaohh_plasma_lib_NP15_24minDIA_60F_F49.raw	Plasma	NP15	24minDIA	60 Fractions	F49
CAF20240208gaohh_plasma_lib_NP15_24minDIA_60F_F5.raw	Plasma	NP15	24minDIA	60 Fractions	F05
CAF20240208gaohh_plasma_lib_NP15_24minDIA_60F_F50.raw	Plasma	NP15	24minDIA	60 Fractions	F50
CAF20240208gaohh_plasma_lib_NP15_24minDIA_60F_F51.raw	Plasma	NP15	24minDIA	60 Fractions	F51
CAF20240208gaohh_plasma_lib_NP15_24minDIA_60F_F52.raw	Plasma	NP15	24minDIA	60 Fractions	F52
CAF20240208gaohh_plasma_lib_NP15_24minDIA_60F_F53.raw	Plasma	NP15	24minDIA	60 Fractions	F53
CAF20240208gaohh_plasma_lib_NP15_24minDIA_60F_F54.raw	Plasma	NP15	24minDIA	60 Fractions	F54
CAF20240208gaohh_plasma_lib_NP15_24minDIA_60F_F55.raw	Plasma	NP15	24minDIA	60 Fractions	F55
CAF20240208gaohh_plasma_lib_NP15_24minDIA_60F_F56.raw	Plasma	NP15	24minDIA	60 Fractions	F56
CAF20240208gaohh_plasma_lib_NP15_24minDIA_60F_F57.raw	Plasma	NP15	24minDIA	60 Fractions	F57
CAF20240208gaohh_plasma_lib_NP15_24minDIA_60F_F58.raw	Plasma	NP15	24minDIA	60 Fractions	F58
CAF20240208gaohh_plasma_lib_NP15_24minDIA_60F_F59.raw	Plasma	NP15	24minDIA	60 Fractions	F59
CAF20240208gaohh_plasma_lib_NP15_24minDIA_60F_F6.raw	Plasma	NP15	24minDIA	60 Fractions	F06
CAF20240208gaohh_plasma_lib_NP15_24minDIA_60F_F60.raw	Plasma	NP15	24minDIA	60 Fractions	F60
CAF20240208gaohh_plasma_lib_NP15_24minDIA_60F_F7.raw	Plasma	NP15	24minDIA	60 Fractions	F07
CAF20240208gaohh_plasma_lib_NP15_24minDIA_60F_F8.raw	Plasma	NP15	24minDIA	60 Fractions	F08
CAF20240208gaohh_plasma_lib_NP15_24minDIA_60F_F9.raw	Plasma	NP15	24minDIA	60 Fractions	F09
CAF20240209gaohh_plasma_lib_NP40_24minDIA_60F_F1.raw	Plasma	NP40	24minDIA	60 Fractions	F01
CAF20240209gaohh_plasma_lib_NP40_24minDIA_60F_F10.raw	Plasma	NP40	24minDIA	60 Fractions	F10
CAF20240209gaohh_plasma_lib_NP40_24minDIA_60F_F11.raw	Plasma	NP40	24minDIA	60 Fractions	F11
CAF20240209gaohh_plasma_lib_NP40_24minDIA_60F_F12.raw	Plasma	NP40	24minDIA	60 Fractions	F12
CAF20240209gaohh_plasma_lib_NP40_24minDIA_60F_F13.raw	Plasma	NP40	24minDIA	60 Fractions	F13
CAF20240209gaohh_plasma_lib_NP40_24minDIA_60F_F14.raw	Plasma	NP40	24minDIA	60 Fractions	F14
CAF20240209gaohh_plasma_lib_NP40_24minDIA_60F_F15.raw	Plasma	NP40	24minDIA	60 Fractions	F15
CAF20240209gaohh_plasma_lib_NP40_24minDIA_60F_F16.raw	Plasma	NP40	24minDIA	60 Fractions	F16
CAF20240209gaohh_plasma_lib_NP40_24minDIA_60F_F17.raw	Plasma	NP40	24minDIA	60 Fractions	F17
CAF20240209gaohh_plasma_lib_NP40_24minDIA_60F_F18.raw	Plasma	NP40	24minDIA	60 Fractions	F18
CAF20240209gaohh_plasma_lib_NP40_24minDIA_60F_F19.raw	Plasma	NP40	24minDIA	60 Fractions	F19
CAF20240209gaohh_plasma_lib_NP40_24minDIA_60F_F2.raw	Plasma	NP40	24minDIA	60 Fractions	F02
CAF20240209gaohh_plasma_lib_NP40_24minDIA_60F_F20.raw	Plasma	NP40	24minDIA	60 Fractions	F20
CAF20240209gaohh_plasma_lib_NP40_24minDIA_60F_F21.raw	Plasma	NP40	24minDIA	60 Fractions	F21
CAF20240209gaohh_plasma_lib_NP40_24minDIA_60F_F22.raw	Plasma	NP40	24minDIA	60 Fractions	F22
CAF20240209gaohh_plasma_lib_NP40_24minDIA_60F_F23.raw	Plasma	NP40	24minDIA	60 Fractions	F23
CAF20240209gaohh_plasma_lib_NP40_24minDIA_60F_F24.raw	Plasma	NP40	24minDIA	60 Fractions	F24
CAF20240209gaohh_plasma_lib_NP40_24minDIA_60F_F25.raw	Plasma	NP40	24minDIA	60 Fractions	F25
CAF20240209gaohh_plasma_lib_NP40_24minDIA_60F_F26.raw	Plasma	NP40	24minDIA	60 Fractions	F26
CAF20240209gaohh_plasma_lib_NP40_24minDIA_60F_F27.raw	Plasma	NP40	24minDIA	60 Fractions	F27
CAF20240209gaohh_plasma_lib_NP40_24minDIA_60F_F28.raw	Plasma	NP40	24minDIA	60 Fractions	F28
CAF20240209gaohh_plasma_lib_NP40_24minDIA_60F_F29.raw	Plasma	NP40	24minDIA	60 Fractions	F29
CAF20240209gaohh_plasma_lib_NP40_24minDIA_60F_F3.raw	Plasma	NP40	24minDIA	60 Fractions	F03
CAF20240209gaohh_plasma_lib_NP40_24minDIA_60F_F30.raw	Plasma	NP40	24minDIA	60 Fractions	F30
CAF20240209gaohh_plasma_lib_NP40_24minDIA_60F_F31.raw	Plasma	NP40	24minDIA	60 Fractions	F31
CAF20240209gaohh_plasma_lib_NP40_24minDIA_60F_F32.raw	Plasma	NP40	24minDIA	60 Fractions	F32
CAF20240209gaohh_plasma_lib_NP40_24minDIA_60F_F33.raw	Plasma	NP40	24minDIA	60 Fractions	F33
CAF20240209gaohh_plasma_lib_NP40_24minDIA_60F_F34.raw	Plasma	NP40	24minDIA	60 Fractions	F34
CAF20240209gaohh_plasma_lib_NP40_24minDIA_60F_F35.raw	Plasma	NP40	24minDIA	60 Fractions	F35
CAF20240209gaohh_plasma_lib_NP40_24minDIA_60F_F36.raw	Plasma	NP40	24minDIA	60 Fractions	F36
CAF20240209gaohh_plasma_lib_NP40_24minDIA_60F_F37.raw	Plasma	NP40	24minDIA	60 Fractions	F37
CAF20240209gaohh_plasma_lib_NP40_24minDIA_60F_F38.raw	Plasma	NP40	24minDIA	60 Fractions	F38
CAF20240209gaohh_plasma_lib_NP40_24minDIA_60F_F39.raw	Plasma	NP40	24minDIA	60 Fractions	F39
CAF20240209gaohh_plasma_lib_NP40_24minDIA_60F_F4.raw	Plasma	NP40	24minDIA	60 Fractions	F04
CAF20240209gaohh_plasma_lib_NP40_24minDIA_60F_F40.raw	Plasma	NP40	24minDIA	60 Fractions	F40
CAF20240209gaohh_plasma_lib_NP40_24minDIA_60F_F41.raw	Plasma	NP40	24minDIA	60 Fractions	F41
CAF20240209gaohh_plasma_lib_NP40_24minDIA_60F_F42.raw	Plasma	NP40	24minDIA	60 Fractions	F42
CAF20240209gaohh_plasma_lib_NP40_24minDIA_60F_F43.raw	Plasma	NP40	24minDIA	60 Fractions	F43
CAF20240209gaohh_plasma_lib_NP40_24minDIA_60F_F44.raw	Plasma	NP40	24minDIA	60 Fractions	F44
CAF20240209gaohh_plasma_lib_NP40_24minDIA_60F_F45.raw	Plasma	NP40	24minDIA	60 Fractions	F45
CAF20240209gaohh_plasma_lib_NP40_24minDIA_60F_F46.raw	Plasma	NP40	24minDIA	60 Fractions	F46
CAF20240209gaohh_plasma_lib_NP40_24minDIA_60F_F47.raw	Plasma	NP40	24minDIA	60 Fractions	F47
CAF20240209gaohh_plasma_lib_NP40_24minDIA_60F_F48.raw	Plasma	NP40	24minDIA	60 Fractions	F48
CAF20240209gaohh_plasma_lib_NP40_24minDIA_60F_F49.raw	Plasma	NP40	24minDIA	60 Fractions	F49
CAF20240209gaohh_plasma_lib_NP40_24minDIA_60F_F50.raw	Plasma	NP40	24minDIA	60 Fractions	F50
CAF20240209gaohh_plasma_lib_NP40_24minDIA_60F_F51.raw	Plasma	NP40	24minDIA	60 Fractions	F51
CAF20240209gaohh_plasma_lib_NP40_24minDIA_60F_F52.raw	Plasma	NP40	24minDIA	60 Fractions	F52
CAF20240209gaohh_plasma_lib_NP40_24minDIA_60F_F53.raw	Plasma	NP40	24minDIA	60 Fractions	F53
CAF20240209gaohh_plasma_lib_NP40_24minDIA_60F_F54.raw	Plasma	NP40	24minDIA	60 Fractions	F54
CAF20240209gaohh_plasma_lib_NP40_24minDIA_60F_F55.raw	Plasma	NP40	24minDIA	60 Fractions	F55
CAF20240209gaohh_plasma_lib_NP40_24minDIA_60F_F56.raw	Plasma	NP40	24minDIA	60 Fractions	F56
CAF20240209gaohh_plasma_lib_NP40_24minDIA_60F_F57.raw	Plasma	NP40	24minDIA	60 Fractions	F57
CAF20240209gaohh_plasma_lib_NP40_24minDIA_60F_F58.raw	Plasma	NP40	24minDIA	60 Fractions	F58
CAF20240209gaohh_plasma_lib_NP40_24minDIA_60F_F59.raw	Plasma	NP40	24minDIA	60 Fractions	F59
CAF20240209gaohh_plasma_lib_NP40_24minDIA_60F_F6.raw	Plasma	NP40	24minDIA	60 Fractions	F06
CAF20240209gaohh_plasma_lib_NP40_24minDIA_60F_F60.raw	Plasma	NP40	24minDIA	60 Fractions	F60
CAF20240209gaohh_plasma_lib_NP40_24minDIA_60F_F7.raw	Plasma	NP40	24minDIA	60 Fractions	F07
CAF20240209gaohh_plasma_lib_NP40_24minDIA_60F_F8.raw	Plasma	NP40	24minDIA	60 Fractions	F08
CAF20240209gaohh_plasma_lib_NP40_24minDIA_60F_F9.raw	Plasma	NP40	24minDIA	60 Fractions	F09
CAF20240303gaohh_plasma_NP16_24minDIA_30F_F1.raw	Plasma	NP16	24minDIA	30 Fractions	F01
CAF20240303gaohh_plasma_NP16_24minDIA_30F_F10.raw	Plasma	NP16	24minDIA	30 Fractions	F10
CAF20240303gaohh_plasma_NP16_24minDIA_30F_F11.raw	Plasma	NP16	24minDIA	30 Fractions	F11
CAF20240303gaohh_plasma_NP16_24minDIA_30F_F12.raw	Plasma	NP16	24minDIA	30 Fractions	F12
CAF20240303gaohh_plasma_NP16_24minDIA_30F_F13.raw	Plasma	NP16	24minDIA	30 Fractions	F13
CAF20240303gaohh_plasma_NP16_24minDIA_30F_F14.raw	Plasma	NP16	24minDIA	30 Fractions	F14
CAF20240303gaohh_plasma_NP16_24minDIA_30F_F15.raw	Plasma	NP16	24minDIA	30 Fractions	F15
CAF20240303gaohh_plasma_NP16_24minDIA_30F_F16.raw	Plasma	NP16	24minDIA	30 Fractions	F16
CAF20240303gaohh_plasma_NP16_24minDIA_30F_F17.raw	Plasma	NP16	24minDIA	30 Fractions	F17
CAF20240303gaohh_plasma_NP16_24minDIA_30F_F18.raw	Plasma	NP16	24minDIA	30 Fractions	F18
CAF20240303gaohh_plasma_NP16_24minDIA_30F_F19.raw	Plasma	NP16	24minDIA	30 Fractions	F19
CAF20240303gaohh_plasma_NP16_24minDIA_30F_F2.raw	Plasma	NP16	24minDIA	30 Fractions	F02
CAF20240303gaohh_plasma_NP16_24minDIA_30F_F20.raw	Plasma	NP16	24minDIA	30 Fractions	F20
CAF20240303gaohh_plasma_NP16_24minDIA_30F_F21.raw	Plasma	NP16	24minDIA	30 Fractions	F21
CAF20240303gaohh_plasma_NP16_24minDIA_30F_F22.raw	Plasma	NP16	24minDIA	30 Fractions	F22
CAF20240303gaohh_plasma_NP16_24minDIA_30F_F23.raw	Plasma	NP16	24minDIA	30 Fractions	F23
CAF20240303gaohh_plasma_NP16_24minDIA_30F_F24.raw	Plasma	NP16	24minDIA	30 Fractions	F24
CAF20240303gaohh_plasma_NP16_24minDIA_30F_F25.raw	Plasma	NP16	24minDIA	30 Fractions	F25
CAF20240303gaohh_plasma_NP16_24minDIA_30F_F26.raw	Plasma	NP16	24minDIA	30 Fractions	F26
CAF20240303gaohh_plasma_NP16_24minDIA_30F_F27.raw	Plasma	NP16	24minDIA	30 Fractions	F27
CAF20240303gaohh_plasma_NP16_24minDIA_30F_F28.raw	Plasma	NP16	24minDIA	30 Fractions	F28
CAF20240303gaohh_plasma_NP16_24minDIA_30F_F29.raw	Plasma	NP16	24minDIA	30 Fractions	F29
CAF20240303gaohh_plasma_NP16_24minDIA_30F_F3.raw	Plasma	NP16	24minDIA	30 Fractions	F03
CAF20240303gaohh_plasma_NP16_24minDIA_30F_F30.raw	Plasma	NP16	24minDIA	30 Fractions	F30
CAF20240303gaohh_plasma_NP16_24minDIA_30F_F4.raw	Plasma	NP16	24minDIA	30 Fractions	F04
CAF20240303gaohh_plasma_NP16_24minDIA_30F_F5.raw	Plasma	NP16	24minDIA	30 Fractions	F05
CAF20240303gaohh_plasma_NP16_24minDIA_30F_F6.raw	Plasma	NP16	24minDIA	30 Fractions	F06
CAF20240303gaohh_plasma_NP16_24minDIA_30F_F7.raw	Plasma	NP16	24minDIA	30 Fractions	F07
CAF20240303gaohh_plasma_NP16_24minDIA_30F_F8.raw	Plasma	NP16	24minDIA	30 Fractions	F08
CAF20240303gaohh_plasma_NP16_24minDIA_30F_F9.raw	Plasma	NP16	24minDIA	30 Fractions	F09
CAF20240304gaohh_plasma_NP17_24minDIA_30F_F1.raw	Plasma	NP17	24minDIA	30 Fractions	F01
CAF20240304gaohh_plasma_NP17_24minDIA_30F_F10.raw	Plasma	NP17	24minDIA	30 Fractions	F10
CAF20240304gaohh_plasma_NP17_24minDIA_30F_F11.raw	Plasma	NP17	24minDIA	30 Fractions	F11
CAF20240304gaohh_plasma_NP17_24minDIA_30F_F12.raw	Plasma	NP17	24minDIA	30 Fractions	F12
CAF20240304gaohh_plasma_NP17_24minDIA_30F_F13.raw	Plasma	NP17	24minDIA	30 Fractions	F13
CAF20240304gaohh_plasma_NP17_24minDIA_30F_F14.raw	Plasma	NP17	24minDIA	30 Fractions	F14
CAF20240304gaohh_plasma_NP17_24minDIA_30F_F15.raw	Plasma	NP17	24minDIA	30 Fractions	F15
CAF20240304gaohh_plasma_NP17_24minDIA_30F_F16.raw	Plasma	NP17	24minDIA	30 Fractions	F16
CAF20240304gaohh_plasma_NP17_24minDIA_30F_F17.raw	Plasma	NP17	24minDIA	30 Fractions	F17
CAF20240304gaohh_plasma_NP17_24minDIA_30F_F18.raw	Plasma	NP17	24minDIA	30 Fractions	F18
CAF20240304gaohh_plasma_NP17_24minDIA_30F_F19.raw	Plasma	NP17	24minDIA	30 Fractions	F19
CAF20240304gaohh_plasma_NP17_24minDIA_30F_F2.raw	Plasma	NP17	24minDIA	30 Fractions	F02
CAF20240304gaohh_plasma_NP17_24minDIA_30F_F20.raw	Plasma	NP17	24minDIA	30 Fractions	F20
CAF20240304gaohh_plasma_NP17_24minDIA_30F_F21.raw	Plasma	NP17	24minDIA	30 Fractions	F21
CAF20240304gaohh_plasma_NP17_24minDIA_30F_F22.raw	Plasma	NP17	24minDIA	30 Fractions	F22
CAF20240304gaohh_plasma_NP17_24minDIA_30F_F23.raw	Plasma	NP17	24minDIA	30 Fractions	F23
CAF20240304gaohh_plasma_NP17_24minDIA_30F_F24.raw	Plasma	NP17	24minDIA	30 Fractions	F24
CAF20240304gaohh_plasma_NP17_24minDIA_30F_F25.raw	Plasma	NP17	24minDIA	30 Fractions	F25
CAF20240304gaohh_plasma_NP17_24minDIA_30F_F26.raw	Plasma	NP17	24minDIA	30 Fractions	F26
CAF20240304gaohh_plasma_NP17_24minDIA_30F_F27.raw	Plasma	NP17	24minDIA	30 Fractions	F27
CAF20240304gaohh_plasma_NP17_24minDIA_30F_F28.raw	Plasma	NP17	24minDIA	30 Fractions	F28
CAF20240304gaohh_plasma_NP17_24minDIA_30F_F29.raw	Plasma	NP17	24minDIA	30 Fractions	F29
CAF20240304gaohh_plasma_NP17_24minDIA_30F_F3.raw	Plasma	NP17	24minDIA	30 Fractions	F03
CAF20240304gaohh_plasma_NP17_24minDIA_30F_F30.raw	Plasma	NP17	24minDIA	30 Fractions	F30
CAF20240304gaohh_plasma_NP17_24minDIA_30F_F4.raw	Plasma	NP17	24minDIA	30 Fractions	F04
CAF20240304gaohh_plasma_NP17_24minDIA_30F_F5.raw	Plasma	NP17	24minDIA	30 Fractions	F05
CAF20240304gaohh_plasma_NP17_24minDIA_30F_F6.raw	Plasma	NP17	24minDIA	30 Fractions	F06
CAF20240304gaohh_plasma_NP17_24minDIA_30F_F7.raw	Plasma	NP17	24minDIA	30 Fractions	F07
CAF20240304gaohh_plasma_NP17_24minDIA_30F_F8.raw	Plasma	NP17	24minDIA	30 Fractions	F08
CAF20240304gaohh_plasma_NP17_24minDIA_30F_F9.raw	Plasma	NP17	24minDIA	30 Fractions	F09
CAF20240305gaohh_plasma_AI_24minDIA_30F_F1.raw	Plasma	NP34	24minDIA	30 Fractions	F01
CAF20240305gaohh_plasma_AI_24minDIA_30F_F10.raw	Plasma	NP34	24minDIA	30 Fractions	F10
CAF20240305gaohh_plasma_AI_24minDIA_30F_F11.raw	Plasma	NP34	24minDIA	30 Fractions	F11
CAF20240305gaohh_plasma_AI_24minDIA_30F_F12.raw	Plasma	NP34	24minDIA	30 Fractions	F12
CAF20240305gaohh_plasma_AI_24minDIA_30F_F13.raw	Plasma	NP34	24minDIA	30 Fractions	F13
CAF20240305gaohh_plasma_AI_24minDIA_30F_F14.raw	Plasma	NP34	24minDIA	30 Fractions	F14
CAF20240305gaohh_plasma_AI_24minDIA_30F_F15.raw	Plasma	NP34	24minDIA	30 Fractions	F15
CAF20240305gaohh_plasma_AI_24minDIA_30F_F16.raw	Plasma	NP34	24minDIA	30 Fractions	F16
CAF20240305gaohh_plasma_AI_24minDIA_30F_F17.raw	Plasma	NP34	24minDIA	30 Fractions	F17
CAF20240305gaohh_plasma_AI_24minDIA_30F_F18.raw	Plasma	NP34	24minDIA	30 Fractions	F18
CAF20240305gaohh_plasma_AI_24minDIA_30F_F19.raw	Plasma	NP34	24minDIA	30 Fractions	F19
CAF20240305gaohh_plasma_AI_24minDIA_30F_F2.raw	Plasma	NP34	24minDIA	30 Fractions	F02
CAF20240305gaohh_plasma_AI_24minDIA_30F_F20.raw	Plasma	NP34	24minDIA	30 Fractions	F20
CAF20240305gaohh_plasma_AI_24minDIA_30F_F21.raw	Plasma	NP34	24minDIA	30 Fractions	F21
CAF20240305gaohh_plasma_AI_24minDIA_30F_F22.raw	Plasma	NP34	24minDIA	30 Fractions	F22
CAF20240305gaohh_plasma_AI_24minDIA_30F_F23.raw	Plasma	NP34	24minDIA	30 Fractions	F23
CAF20240305gaohh_plasma_AI_24minDIA_30F_F24.raw	Plasma	NP34	24minDIA	30 Fractions	F24
CAF20240305gaohh_plasma_AI_24minDIA_30F_F25.raw	Plasma	NP34	24minDIA	30 Fractions	F25
CAF20240305gaohh_plasma_AI_24minDIA_30F_F26.raw	Plasma	NP34	24minDIA	30 Fractions	F26
CAF20240305gaohh_plasma_AI_24minDIA_30F_F27.raw	Plasma	NP34	24minDIA	30 Fractions	F27
CAF20240305gaohh_plasma_AI_24minDIA_30F_F28.raw	Plasma	NP34	24minDIA	30 Fractions	F28
CAF20240305gaohh_plasma_AI_24minDIA_30F_F29.raw	Plasma	NP34	24minDIA	30 Fractions	F29
CAF20240305gaohh_plasma_AI_24minDIA_30F_F3.raw	Plasma	NP34	24minDIA	30 Fractions	F03
CAF20240305gaohh_plasma_AI_24minDIA_30F_F30.raw	Plasma	NP34	24minDIA	30 Fractions	F30
CAF20240305gaohh_plasma_AI_24minDIA_30F_F4.raw	Plasma	NP34	24minDIA	30 Fractions	F04
CAF20240305gaohh_plasma_AI_24minDIA_30F_F5.raw	Plasma	NP34	24minDIA	30 Fractions	F05
CAF20240305gaohh_plasma_AI_24minDIA_30F_F6.raw	Plasma	NP34	24minDIA	30 Fractions	F06
CAF20240305gaohh_plasma_AI_24minDIA_30F_F7.raw	Plasma	NP34	24minDIA	30 Fractions	F07
CAF20240305gaohh_plasma_AI_24minDIA_30F_F8.raw	Plasma	NP34	24minDIA	30 Fractions	F08
CAF20240305gaohh_plasma_AI_24minDIA_30F_F9.raw	Plasma	NP34	24minDIA	30 Fractions	F09
CAF20240305gaohh_plasma_SFC1_24minDIA_30F_F1.raw	Plasma	NP03	24minDIA	30 Fractions	F01
CAF20240305gaohh_plasma_SFC1_24minDIA_30F_F10.raw	Plasma	NP03	24minDIA	30 Fractions	F10
CAF20240305gaohh_plasma_SFC1_24minDIA_30F_F11.raw	Plasma	NP03	24minDIA	30 Fractions	F11
CAF20240305gaohh_plasma_SFC1_24minDIA_30F_F12.raw	Plasma	NP03	24minDIA	30 Fractions	F12
CAF20240305gaohh_plasma_SFC1_24minDIA_30F_F13.raw	Plasma	NP03	24minDIA	30 Fractions	F13
CAF20240305gaohh_plasma_SFC1_24minDIA_30F_F14.raw	Plasma	NP03	24minDIA	30 Fractions	F14
CAF20240305gaohh_plasma_SFC1_24minDIA_30F_F15.raw	Plasma	NP03	24minDIA	30 Fractions	F15
CAF20240305gaohh_plasma_SFC1_24minDIA_30F_F16.raw	Plasma	NP03	24minDIA	30 Fractions	F16
CAF20240305gaohh_plasma_SFC1_24minDIA_30F_F17.raw	Plasma	NP03	24minDIA	30 Fractions	F17
CAF20240305gaohh_plasma_SFC1_24minDIA_30F_F18.raw	Plasma	NP03	24minDIA	30 Fractions	F18
CAF20240305gaohh_plasma_SFC1_24minDIA_30F_F19.raw	Plasma	NP03	24minDIA	30 Fractions	F19
CAF20240305gaohh_plasma_SFC1_24minDIA_30F_F2.raw	Plasma	NP03	24minDIA	30 Fractions	F02
CAF20240305gaohh_plasma_SFC1_24minDIA_30F_F20.raw	Plasma	NP03	24minDIA	30 Fractions	F20
CAF20240305gaohh_plasma_SFC1_24minDIA_30F_F21.raw	Plasma	NP03	24minDIA	30 Fractions	F21
CAF20240305gaohh_plasma_SFC1_24minDIA_30F_F22.raw	Plasma	NP03	24minDIA	30 Fractions	F22
CAF20240305gaohh_plasma_SFC1_24minDIA_30F_F23.raw	Plasma	NP03	24minDIA	30 Fractions	F23
CAF20240305gaohh_plasma_SFC1_24minDIA_30F_F24.raw	Plasma	NP03	24minDIA	30 Fractions	F24
CAF20240305gaohh_plasma_SFC1_24minDIA_30F_F25.raw	Plasma	NP03	24minDIA	30 Fractions	F25
CAF20240305gaohh_plasma_SFC1_24minDIA_30F_F26.raw	Plasma	NP03	24minDIA	30 Fractions	F26
CAF20240305gaohh_plasma_SFC1_24minDIA_30F_F27.raw	Plasma	NP03	24minDIA	30 Fractions	F27
CAF20240305gaohh_plasma_SFC1_24minDIA_30F_F28.raw	Plasma	NP03	24minDIA	30 Fractions	F28
CAF20240305gaohh_plasma_SFC1_24minDIA_30F_F29.raw	Plasma	NP03	24minDIA	30 Fractions	F29
CAF20240305gaohh_plasma_SFC1_24minDIA_30F_F3.raw	Plasma	NP03	24minDIA	30 Fractions	F03
CAF20240305gaohh_plasma_SFC1_24minDIA_30F_F30.raw	Plasma	NP03	24minDIA	30 Fractions	F30
CAF20240305gaohh_plasma_SFC1_24minDIA_30F_F4.raw	Plasma	NP03	24minDIA	30 Fractions	F04
CAF20240305gaohh_plasma_SFC1_24minDIA_30F_F5.raw	Plasma	NP03	24minDIA	30 Fractions	F05
CAF20240305gaohh_plasma_SFC1_24minDIA_30F_F6.raw	Plasma	NP03	24minDIA	30 Fractions	F06
CAF20240305gaohh_plasma_SFC1_24minDIA_30F_F7.raw	Plasma	NP03	24minDIA	30 Fractions	F07
CAF20240305gaohh_plasma_SFC1_24minDIA_30F_F8.raw	Plasma	NP03	24minDIA	30 Fractions	F08
CAF20240305gaohh_plasma_SFC1_24minDIA_30F_F9.raw	Plasma	NP03	24minDIA	30 Fractions	F09
CAF20240306gaohh_plasma_NP24_24minDIA_30F_F1.raw	Plasma	NP24	24minDIA	30 Fractions	F01
CAF20240306gaohh_plasma_NP24_24minDIA_30F_F10.raw	Plasma	NP24	24minDIA	30 Fractions	F10
CAF20240306gaohh_plasma_NP24_24minDIA_30F_F11.raw	Plasma	NP24	24minDIA	30 Fractions	F11
CAF20240306gaohh_plasma_NP24_24minDIA_30F_F12.raw	Plasma	NP24	24minDIA	30 Fractions	F12
CAF20240306gaohh_plasma_NP24_24minDIA_30F_F13.raw	Plasma	NP24	24minDIA	30 Fractions	F13
CAF20240306gaohh_plasma_NP24_24minDIA_30F_F14.raw	Plasma	NP24	24minDIA	30 Fractions	F14
CAF20240306gaohh_plasma_NP24_24minDIA_30F_F15.raw	Plasma	NP24	24minDIA	30 Fractions	F15
CAF20240306gaohh_plasma_NP24_24minDIA_30F_F16.raw	Plasma	NP24	24minDIA	30 Fractions	F16
CAF20240306gaohh_plasma_NP24_24minDIA_30F_F17.raw	Plasma	NP24	24minDIA	30 Fractions	F17
CAF20240306gaohh_plasma_NP24_24minDIA_30F_F18.raw	Plasma	NP24	24minDIA	30 Fractions	F18
CAF20240306gaohh_plasma_NP24_24minDIA_30F_F19.raw	Plasma	NP24	24minDIA	30 Fractions	F19
CAF20240306gaohh_plasma_NP24_24minDIA_30F_F2.raw	Plasma	NP24	24minDIA	30 Fractions	F02
CAF20240306gaohh_plasma_NP24_24minDIA_30F_F20.raw	Plasma	NP24	24minDIA	30 Fractions	F20
CAF20240306gaohh_plasma_NP24_24minDIA_30F_F21.raw	Plasma	NP24	24minDIA	30 Fractions	F21
CAF20240306gaohh_plasma_NP24_24minDIA_30F_F22.raw	Plasma	NP24	24minDIA	30 Fractions	F22
CAF20240306gaohh_plasma_NP24_24minDIA_30F_F23.raw	Plasma	NP24	24minDIA	30 Fractions	F23
CAF20240306gaohh_plasma_NP24_24minDIA_30F_F24.raw	Plasma	NP24	24minDIA	30 Fractions	F24
CAF20240306gaohh_plasma_NP24_24minDIA_30F_F25.raw	Plasma	NP24	24minDIA	30 Fractions	F25
CAF20240306gaohh_plasma_NP24_24minDIA_30F_F26.raw	Plasma	NP24	24minDIA	30 Fractions	F26
CAF20240306gaohh_plasma_NP24_24minDIA_30F_F27.raw	Plasma	NP24	24minDIA	30 Fractions	F27
CAF20240306gaohh_plasma_NP24_24minDIA_30F_F28.raw	Plasma	NP24	24minDIA	30 Fractions	F28
CAF20240306gaohh_plasma_NP24_24minDIA_30F_F29.raw	Plasma	NP24	24minDIA	30 Fractions	F29
CAF20240306gaohh_plasma_NP24_24minDIA_30F_F3.raw	Plasma	NP24	24minDIA	30 Fractions	F03
CAF20240306gaohh_plasma_NP24_24minDIA_30F_F30.raw	Plasma	NP24	24minDIA	30 Fractions	F30
CAF20240306gaohh_plasma_NP24_24minDIA_30F_F4.raw	Plasma	NP24	24minDIA	30 Fractions	F04
CAF20240306gaohh_plasma_NP24_24minDIA_30F_F5.raw	Plasma	NP24	24minDIA	30 Fractions	F05
CAF20240306gaohh_plasma_NP24_24minDIA_30F_F6.raw	Plasma	NP24	24minDIA	30 Fractions	F06
CAF20240306gaohh_plasma_NP24_24minDIA_30F_F7.raw	Plasma	NP24	24minDIA	30 Fractions	F07
CAF20240306gaohh_plasma_NP24_24minDIA_30F_F8.raw	Plasma	NP24	24minDIA	30 Fractions	F08
CAF20240306gaohh_plasma_NP24_24minDIA_30F_F9.raw	Plasma	NP24	24minDIA	30 Fractions	F09
CAF20240307gaohh_plasma_NP20_24minDIA_30F_F1.raw	Plasma	NP20	24minDIA	30 Fractions	F01
CAF20240307gaohh_plasma_NP20_24minDIA_30F_F10.raw	Plasma	NP20	24minDIA	30 Fractions	F10
CAF20240307gaohh_plasma_NP20_24minDIA_30F_F11.raw	Plasma	NP20	24minDIA	30 Fractions	F11
CAF20240307gaohh_plasma_NP20_24minDIA_30F_F12.raw	Plasma	NP20	24minDIA	30 Fractions	F12
CAF20240307gaohh_plasma_NP20_24minDIA_30F_F13.raw	Plasma	NP20	24minDIA	30 Fractions	F13
CAF20240307gaohh_plasma_NP20_24minDIA_30F_F14.raw	Plasma	NP20	24minDIA	30 Fractions	F14
CAF20240307gaohh_plasma_NP20_24minDIA_30F_F15.raw	Plasma	NP20	24minDIA	30 Fractions	F15
CAF20240307gaohh_plasma_NP20_24minDIA_30F_F16.raw	Plasma	NP20	24minDIA	30 Fractions	F16
CAF20240307gaohh_plasma_NP20_24minDIA_30F_F17.raw	Plasma	NP20	24minDIA	30 Fractions	F17
CAF20240307gaohh_plasma_NP20_24minDIA_30F_F18.raw	Plasma	NP20	24minDIA	30 Fractions	F18
CAF20240307gaohh_plasma_NP20_24minDIA_30F_F19.raw	Plasma	NP20	24minDIA	30 Fractions	F19
CAF20240307gaohh_plasma_NP20_24minDIA_30F_F2.raw	Plasma	NP20	24minDIA	30 Fractions	F02
CAF20240307gaohh_plasma_NP20_24minDIA_30F_F20.raw	Plasma	NP20	24minDIA	30 Fractions	F20
CAF20240307gaohh_plasma_NP20_24minDIA_30F_F21.raw	Plasma	NP20	24minDIA	30 Fractions	F21
CAF20240307gaohh_plasma_NP20_24minDIA_30F_F22.raw	Plasma	NP20	24minDIA	30 Fractions	F22
CAF20240307gaohh_plasma_NP20_24minDIA_30F_F23.raw	Plasma	NP20	24minDIA	30 Fractions	F23
CAF20240307gaohh_plasma_NP20_24minDIA_30F_F24.raw	Plasma	NP20	24minDIA	30 Fractions	F24
CAF20240307gaohh_plasma_NP20_24minDIA_30F_F25.raw	Plasma	NP20	24minDIA	30 Fractions	F25
CAF20240307gaohh_plasma_NP20_24minDIA_30F_F26.raw	Plasma	NP20	24minDIA	30 Fractions	F26
CAF20240307gaohh_plasma_NP20_24minDIA_30F_F27.raw	Plasma	NP20	24minDIA	30 Fractions	F27
CAF20240307gaohh_plasma_NP20_24minDIA_30F_F28.raw	Plasma	NP20	24minDIA	30 Fractions	F28
CAF20240307gaohh_plasma_NP20_24minDIA_30F_F29.raw	Plasma	NP20	24minDIA	30 Fractions	F29
CAF20240307gaohh_plasma_NP20_24minDIA_30F_F3.raw	Plasma	NP20	24minDIA	30 Fractions	F03
CAF20240307gaohh_plasma_NP20_24minDIA_30F_F30.raw	Plasma	NP20	24minDIA	30 Fractions	F30
CAF20240307gaohh_plasma_NP20_24minDIA_30F_F4.raw	Plasma	NP20	24minDIA	30 Fractions	F04
CAF20240307gaohh_plasma_NP20_24minDIA_30F_F5.raw	Plasma	NP20	24minDIA	30 Fractions	F05
CAF20240307gaohh_plasma_NP20_24minDIA_30F_F6.raw	Plasma	NP20	24minDIA	30 Fractions	F06
CAF20240307gaohh_plasma_NP20_24minDIA_30F_F7.raw	Plasma	NP20	24minDIA	30 Fractions	F07
CAF20240307gaohh_plasma_NP20_24minDIA_30F_F8.raw	Plasma	NP20	24minDIA	30 Fractions	F08
CAF20240307gaohh_plasma_NP20_24minDIA_30F_F9.raw	Plasma	NP20	24minDIA	30 Fractions	F09
CAF20240309gaohh_plasma_PSA_24minDIA_30F_F1.raw	Plasma	NP45	24minDIA	30 Fractions	F01
CAF20240309gaohh_plasma_PSA_24minDIA_30F_F10.raw	Plasma	NP45	24minDIA	30 Fractions	F10
CAF20240309gaohh_plasma_PSA_24minDIA_30F_F11.raw	Plasma	NP45	24minDIA	30 Fractions	F11
CAF20240309gaohh_plasma_PSA_24minDIA_30F_F12.raw	Plasma	NP45	24minDIA	30 Fractions	F12
CAF20240309gaohh_plasma_PSA_24minDIA_30F_F13.raw	Plasma	NP45	24minDIA	30 Fractions	F13
CAF20240309gaohh_plasma_PSA_24minDIA_30F_F14.raw	Plasma	NP45	24minDIA	30 Fractions	F14
CAF20240309gaohh_plasma_PSA_24minDIA_30F_F15.raw	Plasma	NP45	24minDIA	30 Fractions	F15
CAF20240309gaohh_plasma_PSA_24minDIA_30F_F16.raw	Plasma	NP45	24minDIA	30 Fractions	F16
CAF20240309gaohh_plasma_PSA_24minDIA_30F_F17.raw	Plasma	NP45	24minDIA	30 Fractions	F17
CAF20240309gaohh_plasma_PSA_24minDIA_30F_F18.raw	Plasma	NP45	24minDIA	30 Fractions	F18
CAF20240309gaohh_plasma_PSA_24minDIA_30F_F19.raw	Plasma	NP45	24minDIA	30 Fractions	F19
CAF20240309gaohh_plasma_PSA_24minDIA_30F_F2.raw	Plasma	NP45	24minDIA	30 Fractions	F02
CAF20240309gaohh_plasma_PSA_24minDIA_30F_F20.raw	Plasma	NP45	24minDIA	30 Fractions	F20
CAF20240309gaohh_plasma_PSA_24minDIA_30F_F21.raw	Plasma	NP45	24minDIA	30 Fractions	F21
CAF20240309gaohh_plasma_PSA_24minDIA_30F_F22.raw	Plasma	NP45	24minDIA	30 Fractions	F22
CAF20240309gaohh_plasma_PSA_24minDIA_30F_F23.raw	Plasma	NP45	24minDIA	30 Fractions	F23
CAF20240309gaohh_plasma_PSA_24minDIA_30F_F24.raw	Plasma	NP45	24minDIA	30 Fractions	F24
CAF20240309gaohh_plasma_PSA_24minDIA_30F_F25.raw	Plasma	NP45	24minDIA	30 Fractions	F25
CAF20240309gaohh_plasma_PSA_24minDIA_30F_F26.raw	Plasma	NP45	24minDIA	30 Fractions	F26
CAF20240309gaohh_plasma_PSA_24minDIA_30F_F27.raw	Plasma	NP45	24minDIA	30 Fractions	F27
CAF20240309gaohh_plasma_PSA_24minDIA_30F_F28.raw	Plasma	NP45	24minDIA	30 Fractions	F28
CAF20240309gaohh_plasma_PSA_24minDIA_30F_F29.raw	Plasma	NP45	24minDIA	30 Fractions	F29
CAF20240309gaohh_plasma_PSA_24minDIA_30F_F3.raw	Plasma	NP45	24minDIA	30 Fractions	F03
CAF20240309gaohh_plasma_PSA_24minDIA_30F_F30.raw	Plasma	NP45	24minDIA	30 Fractions	F30
CAF20240309gaohh_plasma_PSA_24minDIA_30F_F4.raw	Plasma	NP45	24minDIA	30 Fractions	F04
CAF20240309gaohh_plasma_PSA_24minDIA_30F_F5.raw	Plasma	NP45	24minDIA	30 Fractions	F05
CAF20240309gaohh_plasma_PSA_24minDIA_30F_F6.raw	Plasma	NP45	24minDIA	30 Fractions	F06
CAF20240309gaohh_plasma_PSA_24minDIA_30F_F7.raw	Plasma	NP45	24minDIA	30 Fractions	F07
CAF20240309gaohh_plasma_PSA_24minDIA_30F_F8.raw	Plasma	NP45	24minDIA	30 Fractions	F08
CAF20240309gaohh_plasma_PSA_24minDIA_30F_F9.raw	Plasma	NP45	24minDIA	30 Fractions	F09
CAF20240310gaohh_plasma_NH2_24minDIA_30F_F1.raw	Plasma	NP12	24minDIA	30 Fractions	F01
CAF20240310gaohh_plasma_NH2_24minDIA_30F_F10.raw	Plasma	NP12	24minDIA	30 Fractions	F10
CAF20240310gaohh_plasma_NH2_24minDIA_30F_F11.raw	Plasma	NP12	24minDIA	30 Fractions	F11
CAF20240310gaohh_plasma_NH2_24minDIA_30F_F12.raw	Plasma	NP12	24minDIA	30 Fractions	F12
CAF20240310gaohh_plasma_NH2_24minDIA_30F_F13.raw	Plasma	NP12	24minDIA	30 Fractions	F13
CAF20240310gaohh_plasma_NH2_24minDIA_30F_F14.raw	Plasma	NP12	24minDIA	30 Fractions	F14
CAF20240310gaohh_plasma_NH2_24minDIA_30F_F15.raw	Plasma	NP12	24minDIA	30 Fractions	F15
CAF20240310gaohh_plasma_NH2_24minDIA_30F_F16.raw	Plasma	NP12	24minDIA	30 Fractions	F16
CAF20240310gaohh_plasma_NH2_24minDIA_30F_F17.raw	Plasma	NP12	24minDIA	30 Fractions	F17
CAF20240310gaohh_plasma_NH2_24minDIA_30F_F18.raw	Plasma	NP12	24minDIA	30 Fractions	F18
CAF20240310gaohh_plasma_NH2_24minDIA_30F_F19.raw	Plasma	NP12	24minDIA	30 Fractions	F19
CAF20240310gaohh_plasma_NH2_24minDIA_30F_F2.raw	Plasma	NP12	24minDIA	30 Fractions	F02
CAF20240310gaohh_plasma_NH2_24minDIA_30F_F20.raw	Plasma	NP12	24minDIA	30 Fractions	F20
CAF20240310gaohh_plasma_NH2_24minDIA_30F_F21.raw	Plasma	NP12	24minDIA	30 Fractions	F21
CAF20240310gaohh_plasma_NH2_24minDIA_30F_F22.raw	Plasma	NP12	24minDIA	30 Fractions	F22
CAF20240310gaohh_plasma_NH2_24minDIA_30F_F23.raw	Plasma	NP12	24minDIA	30 Fractions	F23
CAF20240310gaohh_plasma_NH2_24minDIA_30F_F24.raw	Plasma	NP12	24minDIA	30 Fractions	F24
CAF20240310gaohh_plasma_NH2_24minDIA_30F_F25.raw	Plasma	NP12	24minDIA	30 Fractions	F25
CAF20240310gaohh_plasma_NH2_24minDIA_30F_F26.raw	Plasma	NP12	24minDIA	30 Fractions	F26
CAF20240310gaohh_plasma_NH2_24minDIA_30F_F27.raw	Plasma	NP12	24minDIA	30 Fractions	F27
CAF20240310gaohh_plasma_NH2_24minDIA_30F_F28.raw	Plasma	NP12	24minDIA	30 Fractions	F28
CAF20240310gaohh_plasma_NH2_24minDIA_30F_F29.raw	Plasma	NP12	24minDIA	30 Fractions	F29
CAF20240310gaohh_plasma_NH2_24minDIA_30F_F3.raw	Plasma	NP12	24minDIA	30 Fractions	F03
CAF20240310gaohh_plasma_NH2_24minDIA_30F_F30.raw	Plasma	NP12	24minDIA	30 Fractions	F30
CAF20240310gaohh_plasma_NH2_24minDIA_30F_F4.raw	Plasma	NP12	24minDIA	30 Fractions	F04
CAF20240310gaohh_plasma_NH2_24minDIA_30F_F5.raw	Plasma	NP12	24minDIA	30 Fractions	F05
CAF20240310gaohh_plasma_NH2_24minDIA_30F_F6.raw	Plasma	NP12	24minDIA	30 Fractions	F06
CAF20240310gaohh_plasma_NH2_24minDIA_30F_F7.raw	Plasma	NP12	24minDIA	30 Fractions	F07
CAF20240310gaohh_plasma_NH2_24minDIA_30F_F8.raw	Plasma	NP12	24minDIA	30 Fractions	F08
CAF20240310gaohh_plasma_NH2_24minDIA_30F_F9.raw	Plasma	NP12	24minDIA	30 Fractions	F09
CAF20240311gaohh_plasma_PA_24minDIA_30F_F1.raw	Plasma	NP48	24minDIA	30 Fractions	F01
CAF20240311gaohh_plasma_PA_24minDIA_30F_F10.raw	Plasma	NP48	24minDIA	30 Fractions	F10
CAF20240311gaohh_plasma_PA_24minDIA_30F_F11.raw	Plasma	NP48	24minDIA	30 Fractions	F11
CAF20240311gaohh_plasma_PA_24minDIA_30F_F12.raw	Plasma	NP48	24minDIA	30 Fractions	F12
CAF20240311gaohh_plasma_PA_24minDIA_30F_F13.raw	Plasma	NP48	24minDIA	30 Fractions	F13
CAF20240311gaohh_plasma_PA_24minDIA_30F_F14.raw	Plasma	NP48	24minDIA	30 Fractions	F14
CAF20240311gaohh_plasma_PA_24minDIA_30F_F15.raw	Plasma	NP48	24minDIA	30 Fractions	F15
CAF20240311gaohh_plasma_PA_24minDIA_30F_F16.raw	Plasma	NP48	24minDIA	30 Fractions	F16
CAF20240311gaohh_plasma_PA_24minDIA_30F_F17.raw	Plasma	NP48	24minDIA	30 Fractions	F17
CAF20240311gaohh_plasma_PA_24minDIA_30F_F18.raw	Plasma	NP48	24minDIA	30 Fractions	F18
CAF20240311gaohh_plasma_PA_24minDIA_30F_F19.raw	Plasma	NP48	24minDIA	30 Fractions	F19
CAF20240311gaohh_plasma_PA_24minDIA_30F_F2.raw	Plasma	NP48	24minDIA	30 Fractions	F02
CAF20240311gaohh_plasma_PA_24minDIA_30F_F20.raw	Plasma	NP48	24minDIA	30 Fractions	F20
CAF20240311gaohh_plasma_PA_24minDIA_30F_F21.raw	Plasma	NP48	24minDIA	30 Fractions	F21
CAF20240311gaohh_plasma_PA_24minDIA_30F_F22.raw	Plasma	NP48	24minDIA	30 Fractions	F22
CAF20240311gaohh_plasma_PA_24minDIA_30F_F23.raw	Plasma	NP48	24minDIA	30 Fractions	F23
CAF20240311gaohh_plasma_PA_24minDIA_30F_F24.raw	Plasma	NP48	24minDIA	30 Fractions	F24
CAF20240311gaohh_plasma_PA_24minDIA_30F_F25.raw	Plasma	NP48	24minDIA	30 Fractions	F25
CAF20240311gaohh_plasma_PA_24minDIA_30F_F26.raw	Plasma	NP48	24minDIA	30 Fractions	F26
CAF20240311gaohh_plasma_PA_24minDIA_30F_F27.raw	Plasma	NP48	24minDIA	30 Fractions	F27
CAF20240311gaohh_plasma_PA_24minDIA_30F_F28.raw	Plasma	NP48	24minDIA	30 Fractions	F28
CAF20240311gaohh_plasma_PA_24minDIA_30F_F29.raw	Plasma	NP48	24minDIA	30 Fractions	F29
CAF20240311gaohh_plasma_PA_24minDIA_30F_F3.raw	Plasma	NP48	24minDIA	30 Fractions	F03
CAF20240311gaohh_plasma_PA_24minDIA_30F_F30.raw	Plasma	NP48	24minDIA	30 Fractions	F30
CAF20240311gaohh_plasma_PA_24minDIA_30F_F4.raw	Plasma	NP48	24minDIA	30 Fractions	F04
CAF20240311gaohh_plasma_PA_24minDIA_30F_F5.raw	Plasma	NP48	24minDIA	30 Fractions	F05
CAF20240311gaohh_plasma_PA_24minDIA_30F_F6.raw	Plasma	NP48	24minDIA	30 Fractions	F06
CAF20240311gaohh_plasma_PA_24minDIA_30F_F7.raw	Plasma	NP48	24minDIA	30 Fractions	F07
CAF20240311gaohh_plasma_PA_24minDIA_30F_F8.raw	Plasma	NP48	24minDIA	30 Fractions	F08
CAF20240311gaohh_plasma_PA_24minDIA_30F_F9.raw	Plasma	NP48	24minDIA	30 Fractions	F09
CAF20240313gaohh_plasma_N_24minDIA_30F_F1.raw	Plasma	NP10	24minDIA	30 Fractions	F01
CAF20240313gaohh_plasma_N_24minDIA_30F_F10.raw	Plasma	NP10	24minDIA	30 Fractions	F10
CAF20240313gaohh_plasma_N_24minDIA_30F_F11.raw	Plasma	NP10	24minDIA	30 Fractions	F11
CAF20240313gaohh_plasma_N_24minDIA_30F_F12.raw	Plasma	NP10	24minDIA	30 Fractions	F12
CAF20240313gaohh_plasma_N_24minDIA_30F_F13.raw	Plasma	NP10	24minDIA	30 Fractions	F13
CAF20240313gaohh_plasma_N_24minDIA_30F_F14.raw	Plasma	NP10	24minDIA	30 Fractions	F14
CAF20240313gaohh_plasma_N_24minDIA_30F_F15.raw	Plasma	NP10	24minDIA	30 Fractions	F15
CAF20240313gaohh_plasma_N_24minDIA_30F_F16.raw	Plasma	NP10	24minDIA	30 Fractions	F16
CAF20240313gaohh_plasma_N_24minDIA_30F_F17.raw	Plasma	NP10	24minDIA	30 Fractions	F17
CAF20240313gaohh_plasma_N_24minDIA_30F_F18.raw	Plasma	NP10	24minDIA	30 Fractions	F18
CAF20240313gaohh_plasma_N_24minDIA_30F_F19.raw	Plasma	NP10	24minDIA	30 Fractions	F19
CAF20240313gaohh_plasma_N_24minDIA_30F_F2.raw	Plasma	NP10	24minDIA	30 Fractions	F02
CAF20240313gaohh_plasma_N_24minDIA_30F_F20.raw	Plasma	NP10	24minDIA	30 Fractions	F20
CAF20240313gaohh_plasma_N_24minDIA_30F_F21.raw	Plasma	NP10	24minDIA	30 Fractions	F21
CAF20240313gaohh_plasma_N_24minDIA_30F_F22.raw	Plasma	NP10	24minDIA	30 Fractions	F22
CAF20240313gaohh_plasma_N_24minDIA_30F_F23.raw	Plasma	NP10	24minDIA	30 Fractions	F23
CAF20240313gaohh_plasma_N_24minDIA_30F_F24.raw	Plasma	NP10	24minDIA	30 Fractions	F24
CAF20240313gaohh_plasma_N_24minDIA_30F_F25.raw	Plasma	NP10	24minDIA	30 Fractions	F25
CAF20240313gaohh_plasma_N_24minDIA_30F_F26.raw	Plasma	NP10	24minDIA	30 Fractions	F26
CAF20240313gaohh_plasma_N_24minDIA_30F_F27.raw	Plasma	NP10	24minDIA	30 Fractions	F27
CAF20240313gaohh_plasma_N_24minDIA_30F_F28.raw	Plasma	NP10	24minDIA	30 Fractions	F28
CAF20240313gaohh_plasma_N_24minDIA_30F_F29.raw	Plasma	NP10	24minDIA	30 Fractions	F29
CAF20240313gaohh_plasma_N_24minDIA_30F_F3.raw	Plasma	NP10	24minDIA	30 Fractions	F03
CAF20240313gaohh_plasma_N_24minDIA_30F_F30.raw	Plasma	NP10	24minDIA	30 Fractions	F30
CAF20240313gaohh_plasma_N_24minDIA_30F_F4.raw	Plasma	NP10	24minDIA	30 Fractions	F04
CAF20240313gaohh_plasma_N_24minDIA_30F_F5.raw	Plasma	NP10	24minDIA	30 Fractions	F05
CAF20240313gaohh_plasma_N_24minDIA_30F_F6.raw	Plasma	NP10	24minDIA	30 Fractions	F06
CAF20240313gaohh_plasma_N_24minDIA_30F_F7.raw	Plasma	NP10	24minDIA	30 Fractions	F07
CAF20240313gaohh_plasma_N_24minDIA_30F_F8.raw	Plasma	NP10	24minDIA	30 Fractions	F08
CAF20240313gaohh_plasma_N_24minDIA_30F_F9.raw	Plasma	NP10	24minDIA	30 Fractions	F09
CAF20240314gaohh_plasma_AC_24minDIA_30F_F1.raw	Plasma	NP30	24minDIA	30 Fractions	F01
CAF20240314gaohh_plasma_AC_24minDIA_30F_F10.raw	Plasma	NP30	24minDIA	30 Fractions	F10
CAF20240314gaohh_plasma_AC_24minDIA_30F_F11.raw	Plasma	NP30	24minDIA	30 Fractions	F11
CAF20240314gaohh_plasma_AC_24minDIA_30F_F12.raw	Plasma	NP30	24minDIA	30 Fractions	F12
CAF20240314gaohh_plasma_AC_24minDIA_30F_F13.raw	Plasma	NP30	24minDIA	30 Fractions	F13
CAF20240314gaohh_plasma_AC_24minDIA_30F_F14.raw	Plasma	NP30	24minDIA	30 Fractions	F14
CAF20240314gaohh_plasma_AC_24minDIA_30F_F15.raw	Plasma	NP30	24minDIA	30 Fractions	F15
CAF20240314gaohh_plasma_AC_24minDIA_30F_F16.raw	Plasma	NP30	24minDIA	30 Fractions	F16
CAF20240314gaohh_plasma_AC_24minDIA_30F_F17.raw	Plasma	NP30	24minDIA	30 Fractions	F17
CAF20240314gaohh_plasma_AC_24minDIA_30F_F18.raw	Plasma	NP30	24minDIA	30 Fractions	F18
CAF20240314gaohh_plasma_AC_24minDIA_30F_F19.raw	Plasma	NP30	24minDIA	30 Fractions	F19
CAF20240314gaohh_plasma_AC_24minDIA_30F_F2.raw	Plasma	NP30	24minDIA	30 Fractions	F02
CAF20240314gaohh_plasma_AC_24minDIA_30F_F20.raw	Plasma	NP30	24minDIA	30 Fractions	F20
CAF20240314gaohh_plasma_AC_24minDIA_30F_F21.raw	Plasma	NP30	24minDIA	30 Fractions	F21
CAF20240314gaohh_plasma_AC_24minDIA_30F_F22.raw	Plasma	NP30	24minDIA	30 Fractions	F22
CAF20240314gaohh_plasma_AC_24minDIA_30F_F23.raw	Plasma	NP30	24minDIA	30 Fractions	F23
CAF20240314gaohh_plasma_AC_24minDIA_30F_F24.raw	Plasma	NP30	24minDIA	30 Fractions	F24
CAF20240314gaohh_plasma_AC_24minDIA_30F_F25.raw	Plasma	NP30	24minDIA	30 Fractions	F25
CAF20240314gaohh_plasma_AC_24minDIA_30F_F26.raw	Plasma	NP30	24minDIA	30 Fractions	F26
CAF20240314gaohh_plasma_AC_24minDIA_30F_F27.raw	Plasma	NP30	24minDIA	30 Fractions	F27
CAF20240314gaohh_plasma_AC_24minDIA_30F_F28.raw	Plasma	NP30	24minDIA	30 Fractions	F28
CAF20240314gaohh_plasma_AC_24minDIA_30F_F29.raw	Plasma	NP30	24minDIA	30 Fractions	F29
CAF20240314gaohh_plasma_AC_24minDIA_30F_F3.raw	Plasma	NP30	24minDIA	30 Fractions	F03
CAF20240314gaohh_plasma_AC_24minDIA_30F_F30.raw	Plasma	NP30	24minDIA	30 Fractions	F30
CAF20240314gaohh_plasma_AC_24minDIA_30F_F4.raw	Plasma	NP30	24minDIA	30 Fractions	F04
CAF20240314gaohh_plasma_AC_24minDIA_30F_F5.raw	Plasma	NP30	24minDIA	30 Fractions	F05
CAF20240314gaohh_plasma_AC_24minDIA_30F_F6.raw	Plasma	NP30	24minDIA	30 Fractions	F06
CAF20240314gaohh_plasma_AC_24minDIA_30F_F7.raw	Plasma	NP30	24minDIA	30 Fractions	F07
CAF20240314gaohh_plasma_AC_24minDIA_30F_F8.raw	Plasma	NP30	24minDIA	30 Fractions	F08
CAF20240314gaohh_plasma_AC_24minDIA_30F_F9.raw	Plasma	NP30	24minDIA	30 Fractions	F09
CAF20240315gaohh_plasma_AO_24minDIA_30F_F1.raw	Plasma	NP42	24minDIA	30 Fractions	F01
CAF20240315gaohh_plasma_AO_24minDIA_30F_F10.raw	Plasma	NP42	24minDIA	30 Fractions	F10
CAF20240315gaohh_plasma_AO_24minDIA_30F_F11.raw	Plasma	NP42	24minDIA	30 Fractions	F11
CAF20240315gaohh_plasma_AO_24minDIA_30F_F12.raw	Plasma	NP42	24minDIA	30 Fractions	F12
CAF20240315gaohh_plasma_AO_24minDIA_30F_F13.raw	Plasma	NP42	24minDIA	30 Fractions	F13
CAF20240315gaohh_plasma_AO_24minDIA_30F_F14.raw	Plasma	NP42	24minDIA	30 Fractions	F14
CAF20240315gaohh_plasma_AO_24minDIA_30F_F15.raw	Plasma	NP42	24minDIA	30 Fractions	F15
CAF20240315gaohh_plasma_AO_24minDIA_30F_F16.raw	Plasma	NP42	24minDIA	30 Fractions	F16
CAF20240315gaohh_plasma_AO_24minDIA_30F_F17.raw	Plasma	NP42	24minDIA	30 Fractions	F17
CAF20240315gaohh_plasma_AO_24minDIA_30F_F18.raw	Plasma	NP42	24minDIA	30 Fractions	F18
CAF20240315gaohh_plasma_AO_24minDIA_30F_F19.raw	Plasma	NP42	24minDIA	30 Fractions	F19
CAF20240315gaohh_plasma_AO_24minDIA_30F_F2.raw	Plasma	NP42	24minDIA	30 Fractions	F02
CAF20240315gaohh_plasma_AO_24minDIA_30F_F20.raw	Plasma	NP42	24minDIA	30 Fractions	F20
CAF20240315gaohh_plasma_AO_24minDIA_30F_F21.raw	Plasma	NP42	24minDIA	30 Fractions	F21
CAF20240315gaohh_plasma_AO_24minDIA_30F_F22.raw	Plasma	NP42	24minDIA	30 Fractions	F22
CAF20240315gaohh_plasma_AO_24minDIA_30F_F23.raw	Plasma	NP42	24minDIA	30 Fractions	F23
CAF20240315gaohh_plasma_AO_24minDIA_30F_F24.raw	Plasma	NP42	24minDIA	30 Fractions	F24
CAF20240315gaohh_plasma_AO_24minDIA_30F_F25.raw	Plasma	NP42	24minDIA	30 Fractions	F25
CAF20240315gaohh_plasma_AO_24minDIA_30F_F26.raw	Plasma	NP42	24minDIA	30 Fractions	F26
CAF20240315gaohh_plasma_AO_24minDIA_30F_F27.raw	Plasma	NP42	24minDIA	30 Fractions	F27
CAF20240315gaohh_plasma_AO_24minDIA_30F_F28.raw	Plasma	NP42	24minDIA	30 Fractions	F28
CAF20240315gaohh_plasma_AO_24minDIA_30F_F29.raw	Plasma	NP42	24minDIA	30 Fractions	F29
CAF20240315gaohh_plasma_AO_24minDIA_30F_F3.raw	Plasma	NP42	24minDIA	30 Fractions	F03
CAF20240315gaohh_plasma_AO_24minDIA_30F_F30.raw	Plasma	NP42	24minDIA	30 Fractions	F30
CAF20240315gaohh_plasma_AO_24minDIA_30F_F4.raw	Plasma	NP42	24minDIA	30 Fractions	F04
CAF20240315gaohh_plasma_AO_24minDIA_30F_F5.raw	Plasma	NP42	24minDIA	30 Fractions	F05
CAF20240315gaohh_plasma_AO_24minDIA_30F_F6.raw	Plasma	NP42	24minDIA	30 Fractions	F06
CAF20240315gaohh_plasma_AO_24minDIA_30F_F7.raw	Plasma	NP42	24minDIA	30 Fractions	F07
CAF20240315gaohh_plasma_AO_24minDIA_30F_F8.raw	Plasma	NP42	24minDIA	30 Fractions	F08
CAF20240315gaohh_plasma_AO_24minDIA_30F_F9.raw	Plasma	NP42	24minDIA	30 Fractions	F09
CAF20240315gaohh_plasma_XFH5_24minDIA_30F_F1.raw	Plasma	NP95	24minDIA	30 Fractions	F01
CAF20240315gaohh_plasma_XFH5_24minDIA_30F_F10.raw	Plasma	NP95	24minDIA	30 Fractions	F10
CAF20240315gaohh_plasma_XFH5_24minDIA_30F_F11.raw	Plasma	NP95	24minDIA	30 Fractions	F11
CAF20240315gaohh_plasma_XFH5_24minDIA_30F_F12.raw	Plasma	NP95	24minDIA	30 Fractions	F12
CAF20240315gaohh_plasma_XFH5_24minDIA_30F_F13.raw	Plasma	NP95	24minDIA	30 Fractions	F13
CAF20240315gaohh_plasma_XFH5_24minDIA_30F_F14.raw	Plasma	NP95	24minDIA	30 Fractions	F14
CAF20240315gaohh_plasma_XFH5_24minDIA_30F_F15.raw	Plasma	NP95	24minDIA	30 Fractions	F15
CAF20240315gaohh_plasma_XFH5_24minDIA_30F_F16.raw	Plasma	NP95	24minDIA	30 Fractions	F16
CAF20240315gaohh_plasma_XFH5_24minDIA_30F_F17.raw	Plasma	NP95	24minDIA	30 Fractions	F17
CAF20240315gaohh_plasma_XFH5_24minDIA_30F_F18.raw	Plasma	NP95	24minDIA	30 Fractions	F18
CAF20240315gaohh_plasma_XFH5_24minDIA_30F_F19.raw	Plasma	NP95	24minDIA	30 Fractions	F19
CAF20240315gaohh_plasma_XFH5_24minDIA_30F_F2.raw	Plasma	NP95	24minDIA	30 Fractions	F02
CAF20240315gaohh_plasma_XFH5_24minDIA_30F_F20.raw	Plasma	NP95	24minDIA	30 Fractions	F20
CAF20240315gaohh_plasma_XFH5_24minDIA_30F_F21.raw	Plasma	NP95	24minDIA	30 Fractions	F21
CAF20240315gaohh_plasma_XFH5_24minDIA_30F_F22.raw	Plasma	NP95	24minDIA	30 Fractions	F22
CAF20240315gaohh_plasma_XFH5_24minDIA_30F_F23.raw	Plasma	NP95	24minDIA	30 Fractions	F23
CAF20240315gaohh_plasma_XFH5_24minDIA_30F_F24.raw	Plasma	NP95	24minDIA	30 Fractions	F24
CAF20240315gaohh_plasma_XFH5_24minDIA_30F_F25.raw	Plasma	NP95	24minDIA	30 Fractions	F25
CAF20240315gaohh_plasma_XFH5_24minDIA_30F_F26.raw	Plasma	NP95	24minDIA	30 Fractions	F26
CAF20240315gaohh_plasma_XFH5_24minDIA_30F_F27.raw	Plasma	NP95	24minDIA	30 Fractions	F27
CAF20240315gaohh_plasma_XFH5_24minDIA_30F_F28.raw	Plasma	NP95	24minDIA	30 Fractions	F28
CAF20240315gaohh_plasma_XFH5_24minDIA_30F_F29.raw	Plasma	NP95	24minDIA	30 Fractions	F29
CAF20240315gaohh_plasma_XFH5_24minDIA_30F_F3.raw	Plasma	NP95	24minDIA	30 Fractions	F03
CAF20240315gaohh_plasma_XFH5_24minDIA_30F_F30.raw	Plasma	NP95	24minDIA	30 Fractions	F30
CAF20240315gaohh_plasma_XFH5_24minDIA_30F_F4.raw	Plasma	NP95	24minDIA	30 Fractions	F04
CAF20240315gaohh_plasma_XFH5_24minDIA_30F_F5.raw	Plasma	NP95	24minDIA	30 Fractions	F05
CAF20240315gaohh_plasma_XFH5_24minDIA_30F_F6.raw	Plasma	NP95	24minDIA	30 Fractions	F06
CAF20240315gaohh_plasma_XFH5_24minDIA_30F_F7.raw	Plasma	NP95	24minDIA	30 Fractions	F07
CAF20240315gaohh_plasma_XFH5_24minDIA_30F_F8.raw	Plasma	NP95	24minDIA	30 Fractions	F08
CAF20240315gaohh_plasma_XFH5_24minDIA_30F_F9.raw	Plasma	NP95	24minDIA	30 Fractions	F09
CAF20240317gaohh_plasma_AP_24minDIA_30F_F1.raw	Plasma	NP41	24minDIA	30 Fractions	F01
CAF20240317gaohh_plasma_AP_24minDIA_30F_F10.raw	Plasma	NP41	24minDIA	30 Fractions	F10
CAF20240317gaohh_plasma_AP_24minDIA_30F_F11.raw	Plasma	NP41	24minDIA	30 Fractions	F11
CAF20240317gaohh_plasma_AP_24minDIA_30F_F12.raw	Plasma	NP41	24minDIA	30 Fractions	F12
CAF20240317gaohh_plasma_AP_24minDIA_30F_F13.raw	Plasma	NP41	24minDIA	30 Fractions	F13
CAF20240317gaohh_plasma_AP_24minDIA_30F_F14.raw	Plasma	NP41	24minDIA	30 Fractions	F14
CAF20240317gaohh_plasma_AP_24minDIA_30F_F15.raw	Plasma	NP41	24minDIA	30 Fractions	F15
CAF20240317gaohh_plasma_AP_24minDIA_30F_F16.raw	Plasma	NP41	24minDIA	30 Fractions	F16
CAF20240317gaohh_plasma_AP_24minDIA_30F_F17.raw	Plasma	NP41	24minDIA	30 Fractions	F17
CAF20240317gaohh_plasma_AP_24minDIA_30F_F18.raw	Plasma	NP41	24minDIA	30 Fractions	F18
CAF20240317gaohh_plasma_AP_24minDIA_30F_F19.raw	Plasma	NP41	24minDIA	30 Fractions	F19
CAF20240317gaohh_plasma_AP_24minDIA_30F_F2.raw	Plasma	NP41	24minDIA	30 Fractions	F02
CAF20240317gaohh_plasma_AP_24minDIA_30F_F20.raw	Plasma	NP41	24minDIA	30 Fractions	F20
CAF20240317gaohh_plasma_AP_24minDIA_30F_F21.raw	Plasma	NP41	24minDIA	30 Fractions	F21
CAF20240317gaohh_plasma_AP_24minDIA_30F_F22.raw	Plasma	NP41	24minDIA	30 Fractions	F22
CAF20240317gaohh_plasma_AP_24minDIA_30F_F23.raw	Plasma	NP41	24minDIA	30 Fractions	F23
CAF20240317gaohh_plasma_AP_24minDIA_30F_F24.raw	Plasma	NP41	24minDIA	30 Fractions	F24
CAF20240317gaohh_plasma_AP_24minDIA_30F_F25.raw	Plasma	NP41	24minDIA	30 Fractions	F25
CAF20240317gaohh_plasma_AP_24minDIA_30F_F26.raw	Plasma	NP41	24minDIA	30 Fractions	F26
CAF20240317gaohh_plasma_AP_24minDIA_30F_F27.raw	Plasma	NP41	24minDIA	30 Fractions	F27
CAF20240317gaohh_plasma_AP_24minDIA_30F_F28.raw	Plasma	NP41	24minDIA	30 Fractions	F28
CAF20240317gaohh_plasma_AP_24minDIA_30F_F29.raw	Plasma	NP41	24minDIA	30 Fractions	F29
CAF20240317gaohh_plasma_AP_24minDIA_30F_F3.raw	Plasma	NP41	24minDIA	30 Fractions	F03
CAF20240317gaohh_plasma_AP_24minDIA_30F_F30.raw	Plasma	NP41	24minDIA	30 Fractions	F30
CAF20240317gaohh_plasma_AP_24minDIA_30F_F4.raw	Plasma	NP41	24minDIA	30 Fractions	F04
CAF20240317gaohh_plasma_AP_24minDIA_30F_F5.raw	Plasma	NP41	24minDIA	30 Fractions	F05
CAF20240317gaohh_plasma_AP_24minDIA_30F_F6.raw	Plasma	NP41	24minDIA	30 Fractions	F06
CAF20240317gaohh_plasma_AP_24minDIA_30F_F7.raw	Plasma	NP41	24minDIA	30 Fractions	F07
CAF20240317gaohh_plasma_AP_24minDIA_30F_F8.raw	Plasma	NP41	24minDIA	30 Fractions	F08
CAF20240317gaohh_plasma_AP_24minDIA_30F_F9.raw	Plasma	NP41	24minDIA	30 Fractions	F09
CAF20240318gaohh_plasma_AN_24minDIA_30F_F1.raw	Plasma	NP43	24minDIA	30 Fractions	F01
CAF20240318gaohh_plasma_AN_24minDIA_30F_F10.raw	Plasma	NP43	24minDIA	30 Fractions	F10
CAF20240318gaohh_plasma_AN_24minDIA_30F_F11.raw	Plasma	NP43	24minDIA	30 Fractions	F11
CAF20240318gaohh_plasma_AN_24minDIA_30F_F12.raw	Plasma	NP43	24minDIA	30 Fractions	F12
CAF20240318gaohh_plasma_AN_24minDIA_30F_F13.raw	Plasma	NP43	24minDIA	30 Fractions	F13
CAF20240318gaohh_plasma_AN_24minDIA_30F_F14.raw	Plasma	NP43	24minDIA	30 Fractions	F14
CAF20240318gaohh_plasma_AN_24minDIA_30F_F15.raw	Plasma	NP43	24minDIA	30 Fractions	F15
CAF20240318gaohh_plasma_AN_24minDIA_30F_F16.raw	Plasma	NP43	24minDIA	30 Fractions	F16
CAF20240318gaohh_plasma_AN_24minDIA_30F_F17.raw	Plasma	NP43	24minDIA	30 Fractions	F17
CAF20240318gaohh_plasma_AN_24minDIA_30F_F18.raw	Plasma	NP43	24minDIA	30 Fractions	F18
CAF20240318gaohh_plasma_AN_24minDIA_30F_F19.raw	Plasma	NP43	24minDIA	30 Fractions	F19
CAF20240318gaohh_plasma_AN_24minDIA_30F_F2.raw	Plasma	NP43	24minDIA	30 Fractions	F02
CAF20240318gaohh_plasma_AN_24minDIA_30F_F20.raw	Plasma	NP43	24minDIA	30 Fractions	F20
CAF20240318gaohh_plasma_AN_24minDIA_30F_F21.raw	Plasma	NP43	24minDIA	30 Fractions	F21
CAF20240318gaohh_plasma_AN_24minDIA_30F_F22.raw	Plasma	NP43	24minDIA	30 Fractions	F22
CAF20240318gaohh_plasma_AN_24minDIA_30F_F23.raw	Plasma	NP43	24minDIA	30 Fractions	F23
CAF20240318gaohh_plasma_AN_24minDIA_30F_F24.raw	Plasma	NP43	24minDIA	30 Fractions	F24
CAF20240318gaohh_plasma_AN_24minDIA_30F_F25.raw	Plasma	NP43	24minDIA	30 Fractions	F25
CAF20240318gaohh_plasma_AN_24minDIA_30F_F26.raw	Plasma	NP43	24minDIA	30 Fractions	F26
CAF20240318gaohh_plasma_AN_24minDIA_30F_F27.raw	Plasma	NP43	24minDIA	30 Fractions	F27
CAF20240318gaohh_plasma_AN_24minDIA_30F_F28.raw	Plasma	NP43	24minDIA	30 Fractions	F28
CAF20240318gaohh_plasma_AN_24minDIA_30F_F29.raw	Plasma	NP43	24minDIA	30 Fractions	F29
CAF20240318gaohh_plasma_AN_24minDIA_30F_F3.raw	Plasma	NP43	24minDIA	30 Fractions	F03
CAF20240318gaohh_plasma_AN_24minDIA_30F_F30.raw	Plasma	NP43	24minDIA	30 Fractions	F30
CAF20240318gaohh_plasma_AN_24minDIA_30F_F4.raw	Plasma	NP43	24minDIA	30 Fractions	F04
CAF20240318gaohh_plasma_AN_24minDIA_30F_F5.raw	Plasma	NP43	24minDIA	30 Fractions	F05
CAF20240318gaohh_plasma_AN_24minDIA_30F_F6.raw	Plasma	NP43	24minDIA	30 Fractions	F06
CAF20240318gaohh_plasma_AN_24minDIA_30F_F7.raw	Plasma	NP43	24minDIA	30 Fractions	F07
CAF20240318gaohh_plasma_AN_24minDIA_30F_F8.raw	Plasma	NP43	24minDIA	30 Fractions	F08
CAF20240318gaohh_plasma_AN_24minDIA_30F_F9.raw	Plasma	NP43	24minDIA	30 Fractions	F09
WAN20240808gaohh_zhengyx_OmniProtV3_NP74_lib_fraction_1_20240809021033.raw	Plasma	NP74	24minDIA	60 Fractions	F01
WAN20240808gaohh_zhengyx_OmniProtV3_NP74_lib_fraction_10.raw	Plasma	NP74	24minDIA	60 Fractions	F10
WAN20240808gaohh_zhengyx_OmniProtV3_NP74_lib_fraction_11.raw	Plasma	NP74	24minDIA	60 Fractions	F11
WAN20240808gaohh_zhengyx_OmniProtV3_NP74_lib_fraction_12.raw	Plasma	NP74	24minDIA	60 Fractions	F12
WAN20240808gaohh_zhengyx_OmniProtV3_NP74_lib_fraction_13.raw	Plasma	NP74	24minDIA	60 Fractions	F13
WAN20240808gaohh_zhengyx_OmniProtV3_NP74_lib_fraction_14.raw	Plasma	NP74	24minDIA	60 Fractions	F14
WAN20240808gaohh_zhengyx_OmniProtV3_NP74_lib_fraction_15.raw	Plasma	NP74	24minDIA	60 Fractions	F15
WAN20240808gaohh_zhengyx_OmniProtV3_NP74_lib_fraction_16.raw	Plasma	NP74	24minDIA	60 Fractions	F16
WAN20240808gaohh_zhengyx_OmniProtV3_NP74_lib_fraction_17.raw	Plasma	NP74	24minDIA	60 Fractions	F17
WAN20240808gaohh_zhengyx_OmniProtV3_NP74_lib_fraction_18.raw	Plasma	NP74	24minDIA	60 Fractions	F18
WAN20240808gaohh_zhengyx_OmniProtV3_NP74_lib_fraction_19.raw	Plasma	NP74	24minDIA	60 Fractions	F19
WAN20240808gaohh_zhengyx_OmniProtV3_NP74_lib_fraction_2_20240809023817.raw	Plasma	NP74	24minDIA	60 Fractions	F02
WAN20240808gaohh_zhengyx_OmniProtV3_NP74_lib_fraction_20.raw	Plasma	NP74	24minDIA	60 Fractions	F20
WAN20240808gaohh_zhengyx_OmniProtV3_NP74_lib_fraction_21.raw	Plasma	NP74	24minDIA	60 Fractions	F21
WAN20240808gaohh_zhengyx_OmniProtV3_NP74_lib_fraction_22.raw	Plasma	NP74	24minDIA	60 Fractions	F22
WAN20240808gaohh_zhengyx_OmniProtV3_NP74_lib_fraction_23.raw	Plasma	NP74	24minDIA	60 Fractions	F23
WAN20240808gaohh_zhengyx_OmniProtV3_NP74_lib_fraction_24.raw	Plasma	NP74	24minDIA	60 Fractions	F24
WAN20240808gaohh_zhengyx_OmniProtV3_NP74_lib_fraction_25.raw	Plasma	NP74	24minDIA	60 Fractions	F25
WAN20240808gaohh_zhengyx_OmniProtV3_NP74_lib_fraction_26.raw	Plasma	NP74	24minDIA	60 Fractions	F26
WAN20240808gaohh_zhengyx_OmniProtV3_NP74_lib_fraction_27.raw	Plasma	NP74	24minDIA	60 Fractions	F27
WAN20240808gaohh_zhengyx_OmniProtV3_NP74_lib_fraction_28.raw	Plasma	NP74	24minDIA	60 Fractions	F28
WAN20240808gaohh_zhengyx_OmniProtV3_NP74_lib_fraction_29.raw	Plasma	NP74	24minDIA	60 Fractions	F29
WAN20240808gaohh_zhengyx_OmniProtV3_NP74_lib_fraction_3_20240809030604.raw	Plasma	NP74	24minDIA	60 Fractions	F03
WAN20240808gaohh_zhengyx_OmniProtV3_NP74_lib_fraction_30.raw	Plasma	NP74	24minDIA	60 Fractions	F30
WAN20240808gaohh_zhengyx_OmniProtV3_NP74_lib_fraction_31.raw	Plasma	NP74	24minDIA	60 Fractions	F31
WAN20240808gaohh_zhengyx_OmniProtV3_NP74_lib_fraction_32.raw	Plasma	NP74	24minDIA	60 Fractions	F32
WAN20240808gaohh_zhengyx_OmniProtV3_NP74_lib_fraction_33.raw	Plasma	NP74	24minDIA	60 Fractions	F33
WAN20240808gaohh_zhengyx_OmniProtV3_NP74_lib_fraction_34.raw	Plasma	NP74	24minDIA	60 Fractions	F34
WAN20240808gaohh_zhengyx_OmniProtV3_NP74_lib_fraction_35.raw	Plasma	NP74	24minDIA	60 Fractions	F35
WAN20240808gaohh_zhengyx_OmniProtV3_NP74_lib_fraction_36.raw	Plasma	NP74	24minDIA	60 Fractions	F36
WAN20240808gaohh_zhengyx_OmniProtV3_NP74_lib_fraction_37.raw	Plasma	NP74	24minDIA	60 Fractions	F37
WAN20240808gaohh_zhengyx_OmniProtV3_NP74_lib_fraction_38.raw	Plasma	NP74	24minDIA	60 Fractions	F38
WAN20240808gaohh_zhengyx_OmniProtV3_NP74_lib_fraction_39.raw	Plasma	NP74	24minDIA	60 Fractions	F39
WAN20240808gaohh_zhengyx_OmniProtV3_NP74_lib_fraction_4.raw	Plasma	NP74	24minDIA	60 Fractions	F04
WAN20240808gaohh_zhengyx_OmniProtV3_NP74_lib_fraction_40.raw	Plasma	NP74	24minDIA	60 Fractions	F40
WAN20240808gaohh_zhengyx_OmniProtV3_NP74_lib_fraction_41.raw	Plasma	NP74	24minDIA	60 Fractions	F41
WAN20240808gaohh_zhengyx_OmniProtV3_NP74_lib_fraction_42.raw	Plasma	NP74	24minDIA	60 Fractions	F42
WAN20240808gaohh_zhengyx_OmniProtV3_NP74_lib_fraction_43.raw	Plasma	NP74	24minDIA	60 Fractions	F43
WAN20240808gaohh_zhengyx_OmniProtV3_NP74_lib_fraction_44.raw	Plasma	NP74	24minDIA	60 Fractions	F44
WAN20240808gaohh_zhengyx_OmniProtV3_NP74_lib_fraction_45.raw	Plasma	NP74	24minDIA	60 Fractions	F45
WAN20240808gaohh_zhengyx_OmniProtV3_NP74_lib_fraction_46.raw	Plasma	NP74	24minDIA	60 Fractions	F46
WAN20240808gaohh_zhengyx_OmniProtV3_NP74_lib_fraction_47.raw	Plasma	NP74	24minDIA	60 Fractions	F47
WAN20240808gaohh_zhengyx_OmniProtV3_NP74_lib_fraction_48.raw	Plasma	NP74	24minDIA	60 Fractions	F48
WAN20240808gaohh_zhengyx_OmniProtV3_NP74_lib_fraction_49.raw	Plasma	NP74	24minDIA	60 Fractions	F49
WAN20240808gaohh_zhengyx_OmniProtV3_NP74_lib_fraction_5.raw	Plasma	NP74	24minDIA	60 Fractions	F05
WAN20240808gaohh_zhengyx_OmniProtV3_NP74_lib_fraction_50.raw	Plasma	NP74	24minDIA	60 Fractions	F50
WAN20240808gaohh_zhengyx_OmniProtV3_NP74_lib_fraction_51.raw	Plasma	NP74	24minDIA	60 Fractions	F51
WAN20240808gaohh_zhengyx_OmniProtV3_NP74_lib_fraction_52.raw	Plasma	NP74	24minDIA	60 Fractions	F52
WAN20240808gaohh_zhengyx_OmniProtV3_NP74_lib_fraction_53.raw	Plasma	NP74	24minDIA	60 Fractions	F53
WAN20240808gaohh_zhengyx_OmniProtV3_NP74_lib_fraction_54.raw	Plasma	NP74	24minDIA	60 Fractions	F54
WAN20240808gaohh_zhengyx_OmniProtV3_NP74_lib_fraction_55.raw	Plasma	NP74	24minDIA	60 Fractions	F55
WAN20240808gaohh_zhengyx_OmniProtV3_NP74_lib_fraction_56.raw	Plasma	NP74	24minDIA	60 Fractions	F56
WAN20240808gaohh_zhengyx_OmniProtV3_NP74_lib_fraction_57.raw	Plasma	NP74	24minDIA	60 Fractions	F57
WAN20240808gaohh_zhengyx_OmniProtV3_NP74_lib_fraction_58.raw	Plasma	NP74	24minDIA	60 Fractions	F58
WAN20240808gaohh_zhengyx_OmniProtV3_NP74_lib_fraction_59.raw	Plasma	NP74	24minDIA	60 Fractions	F59
WAN20240808gaohh_zhengyx_OmniProtV3_NP74_lib_fraction_6.raw	Plasma	NP74	24minDIA	60 Fractions	F06
WAN20240808gaohh_zhengyx_OmniProtV3_NP74_lib_fraction_60.raw	Plasma	NP74	24minDIA	60 Fractions	F60
WAN20240808gaohh_zhengyx_OmniProtV3_NP74_lib_fraction_7.raw	Plasma	NP74	24minDIA	60 Fractions	F07
WAN20240808gaohh_zhengyx_OmniProtV3_NP74_lib_fraction_8.raw	Plasma	NP74	24minDIA	60 Fractions	F08
WAN20240808gaohh_zhengyx_OmniProtV3_NP74_lib_fraction_9.raw	Plasma	NP74	24minDIA	60 Fractions	F09
WAN20240810gaohh_zhengyx_OmniProtV3_NP82_lib_fraction_1.raw	Plasma	NP82	24minDIA	60 Fractions	F01
WAN20240810gaohh_zhengyx_OmniProtV3_NP82_lib_fraction_10.raw	Plasma	NP82	24minDIA	60 Fractions	F10
WAN20240810gaohh_zhengyx_OmniProtV3_NP82_lib_fraction_11.raw	Plasma	NP82	24minDIA	60 Fractions	F11
WAN20240810gaohh_zhengyx_OmniProtV3_NP82_lib_fraction_12.raw	Plasma	NP82	24minDIA	60 Fractions	F12
WAN20240810gaohh_zhengyx_OmniProtV3_NP82_lib_fraction_13.raw	Plasma	NP82	24minDIA	60 Fractions	F13
WAN20240810gaohh_zhengyx_OmniProtV3_NP82_lib_fraction_14.raw	Plasma	NP82	24minDIA	60 Fractions	F14
WAN20240810gaohh_zhengyx_OmniProtV3_NP82_lib_fraction_15.raw	Plasma	NP82	24minDIA	60 Fractions	F15
WAN20240810gaohh_zhengyx_OmniProtV3_NP82_lib_fraction_16.raw	Plasma	NP82	24minDIA	60 Fractions	F16
WAN20240810gaohh_zhengyx_OmniProtV3_NP82_lib_fraction_17.raw	Plasma	NP82	24minDIA	60 Fractions	F17
WAN20240810gaohh_zhengyx_OmniProtV3_NP82_lib_fraction_18.raw	Plasma	NP82	24minDIA	60 Fractions	F18
WAN20240810gaohh_zhengyx_OmniProtV3_NP82_lib_fraction_19.raw	Plasma	NP82	24minDIA	60 Fractions	F19
WAN20240810gaohh_zhengyx_OmniProtV3_NP82_lib_fraction_2.raw	Plasma	NP82	24minDIA	60 Fractions	F02
WAN20240810gaohh_zhengyx_OmniProtV3_NP82_lib_fraction_20.raw	Plasma	NP82	24minDIA	60 Fractions	F20
WAN20240810gaohh_zhengyx_OmniProtV3_NP82_lib_fraction_21.raw	Plasma	NP82	24minDIA	60 Fractions	F21
WAN20240810gaohh_zhengyx_OmniProtV3_NP82_lib_fraction_22.raw	Plasma	NP82	24minDIA	60 Fractions	F22
WAN20240810gaohh_zhengyx_OmniProtV3_NP82_lib_fraction_23.raw	Plasma	NP82	24minDIA	60 Fractions	F23
WAN20240810gaohh_zhengyx_OmniProtV3_NP82_lib_fraction_24.raw	Plasma	NP82	24minDIA	60 Fractions	F24
WAN20240810gaohh_zhengyx_OmniProtV3_NP82_lib_fraction_25.raw	Plasma	NP82	24minDIA	60 Fractions	F25
WAN20240810gaohh_zhengyx_OmniProtV3_NP82_lib_fraction_26.raw	Plasma	NP82	24minDIA	60 Fractions	F26
WAN20240810gaohh_zhengyx_OmniProtV3_NP82_lib_fraction_27.raw	Plasma	NP82	24minDIA	60 Fractions	F27
WAN20240810gaohh_zhengyx_OmniProtV3_NP82_lib_fraction_28.raw	Plasma	NP82	24minDIA	60 Fractions	F28
WAN20240810gaohh_zhengyx_OmniProtV3_NP82_lib_fraction_29.raw	Plasma	NP82	24minDIA	60 Fractions	F29
WAN20240810gaohh_zhengyx_OmniProtV3_NP82_lib_fraction_3.raw	Plasma	NP82	24minDIA	60 Fractions	F03
WAN20240810gaohh_zhengyx_OmniProtV3_NP82_lib_fraction_30.raw	Plasma	NP82	24minDIA	60 Fractions	F30
WAN20240810gaohh_zhengyx_OmniProtV3_NP82_lib_fraction_31.raw	Plasma	NP82	24minDIA	60 Fractions	F31
WAN20240810gaohh_zhengyx_OmniProtV3_NP82_lib_fraction_32.raw	Plasma	NP82	24minDIA	60 Fractions	F32
WAN20240810gaohh_zhengyx_OmniProtV3_NP82_lib_fraction_33.raw	Plasma	NP82	24minDIA	60 Fractions	F33
WAN20240810gaohh_zhengyx_OmniProtV3_NP82_lib_fraction_34.raw	Plasma	NP82	24minDIA	60 Fractions	F34
WAN20240810gaohh_zhengyx_OmniProtV3_NP82_lib_fraction_35.raw	Plasma	NP82	24minDIA	60 Fractions	F35
WAN20240810gaohh_zhengyx_OmniProtV3_NP82_lib_fraction_36.raw	Plasma	NP82	24minDIA	60 Fractions	F36
WAN20240810gaohh_zhengyx_OmniProtV3_NP82_lib_fraction_37.raw	Plasma	NP82	24minDIA	60 Fractions	F37
WAN20240810gaohh_zhengyx_OmniProtV3_NP82_lib_fraction_38.raw	Plasma	NP82	24minDIA	60 Fractions	F38
WAN20240810gaohh_zhengyx_OmniProtV3_NP82_lib_fraction_39.raw	Plasma	NP82	24minDIA	60 Fractions	F39
WAN20240810gaohh_zhengyx_OmniProtV3_NP82_lib_fraction_4.raw	Plasma	NP82	24minDIA	60 Fractions	F04
WAN20240810gaohh_zhengyx_OmniProtV3_NP82_lib_fraction_40.raw	Plasma	NP82	24minDIA	60 Fractions	F40
WAN20240810gaohh_zhengyx_OmniProtV3_NP82_lib_fraction_41.raw	Plasma	NP82	24minDIA	60 Fractions	F41
WAN20240810gaohh_zhengyx_OmniProtV3_NP82_lib_fraction_42.raw	Plasma	NP82	24minDIA	60 Fractions	F42
WAN20240810gaohh_zhengyx_OmniProtV3_NP82_lib_fraction_43.raw	Plasma	NP82	24minDIA	60 Fractions	F43
WAN20240810gaohh_zhengyx_OmniProtV3_NP82_lib_fraction_44.raw	Plasma	NP82	24minDIA	60 Fractions	F44
WAN20240810gaohh_zhengyx_OmniProtV3_NP82_lib_fraction_45.raw	Plasma	NP82	24minDIA	60 Fractions	F45
WAN20240810gaohh_zhengyx_OmniProtV3_NP82_lib_fraction_46.raw	Plasma	NP82	24minDIA	60 Fractions	F46
WAN20240810gaohh_zhengyx_OmniProtV3_NP82_lib_fraction_47.raw	Plasma	NP82	24minDIA	60 Fractions	F47
WAN20240810gaohh_zhengyx_OmniProtV3_NP82_lib_fraction_48.raw	Plasma	NP82	24minDIA	60 Fractions	F48
WAN20240810gaohh_zhengyx_OmniProtV3_NP82_lib_fraction_49.raw	Plasma	NP82	24minDIA	60 Fractions	F49
WAN20240810gaohh_zhengyx_OmniProtV3_NP82_lib_fraction_5.raw	Plasma	NP82	24minDIA	60 Fractions	F05
WAN20240810gaohh_zhengyx_OmniProtV3_NP82_lib_fraction_50.raw	Plasma	NP82	24minDIA	60 Fractions	F50
WAN20240810gaohh_zhengyx_OmniProtV3_NP82_lib_fraction_51.raw	Plasma	NP82	24minDIA	60 Fractions	F51
WAN20240810gaohh_zhengyx_OmniProtV3_NP82_lib_fraction_52.raw	Plasma	NP82	24minDIA	60 Fractions	F52
WAN20240810gaohh_zhengyx_OmniProtV3_NP82_lib_fraction_53.raw	Plasma	NP82	24minDIA	60 Fractions	F53
WAN20240810gaohh_zhengyx_OmniProtV3_NP82_lib_fraction_54.raw	Plasma	NP82	24minDIA	60 Fractions	F54
WAN20240810gaohh_zhengyx_OmniProtV3_NP82_lib_fraction_55.raw	Plasma	NP82	24minDIA	60 Fractions	F55
WAN20240810gaohh_zhengyx_OmniProtV3_NP82_lib_fraction_56.raw	Plasma	NP82	24minDIA	60 Fractions	F56
WAN20240810gaohh_zhengyx_OmniProtV3_NP82_lib_fraction_57.raw	Plasma	NP82	24minDIA	60 Fractions	F57
WAN20240810gaohh_zhengyx_OmniProtV3_NP82_lib_fraction_58.raw	Plasma	NP82	24minDIA	60 Fractions	F58
WAN20240810gaohh_zhengyx_OmniProtV3_NP82_lib_fraction_59.raw	Plasma	NP82	24minDIA	60 Fractions	F59
WAN20240810gaohh_zhengyx_OmniProtV3_NP82_lib_fraction_6.raw	Plasma	NP82	24minDIA	60 Fractions	F06
WAN20240810gaohh_zhengyx_OmniProtV3_NP82_lib_fraction_60.raw	Plasma	NP82	24minDIA	60 Fractions	F60
WAN20240810gaohh_zhengyx_OmniProtV3_NP82_lib_fraction_7.raw	Plasma	NP82	24minDIA	60 Fractions	F07
WAN20240810gaohh_zhengyx_OmniProtV3_NP82_lib_fraction_8.raw	Plasma	NP82	24minDIA	60 Fractions	F08
WAN20240810gaohh_zhengyx_OmniProtV3_NP82_lib_fraction_9.raw	Plasma	NP82	24minDIA	60 Fractions	F09
WAN20240812gaohh_zhengyx_OmniProtV3_NP85_lib_fraction_1.raw	Plasma	NP85	24minDIA	60 Fractions	F01
WAN20240812gaohh_zhengyx_OmniProtV3_NP85_lib_fraction_10.raw	Plasma	NP85	24minDIA	60 Fractions	F10
WAN20240812gaohh_zhengyx_OmniProtV3_NP85_lib_fraction_11.raw	Plasma	NP85	24minDIA	60 Fractions	F11
WAN20240812gaohh_zhengyx_OmniProtV3_NP85_lib_fraction_12.raw	Plasma	NP85	24minDIA	60 Fractions	F12
WAN20240812gaohh_zhengyx_OmniProtV3_NP85_lib_fraction_13.raw	Plasma	NP85	24minDIA	60 Fractions	F13
WAN20240812gaohh_zhengyx_OmniProtV3_NP85_lib_fraction_14.raw	Plasma	NP85	24minDIA	60 Fractions	F14
WAN20240812gaohh_zhengyx_OmniProtV3_NP85_lib_fraction_15.raw	Plasma	NP85	24minDIA	60 Fractions	F15
WAN20240812gaohh_zhengyx_OmniProtV3_NP85_lib_fraction_16.raw	Plasma	NP85	24minDIA	60 Fractions	F16
WAN20240812gaohh_zhengyx_OmniProtV3_NP85_lib_fraction_17.raw	Plasma	NP85	24minDIA	60 Fractions	F17
WAN20240812gaohh_zhengyx_OmniProtV3_NP85_lib_fraction_18.raw	Plasma	NP85	24minDIA	60 Fractions	F18
WAN20240812gaohh_zhengyx_OmniProtV3_NP85_lib_fraction_19.raw	Plasma	NP85	24minDIA	60 Fractions	F19
WAN20240812gaohh_zhengyx_OmniProtV3_NP85_lib_fraction_2.raw	Plasma	NP85	24minDIA	60 Fractions	F02
WAN20240812gaohh_zhengyx_OmniProtV3_NP85_lib_fraction_20.raw	Plasma	NP85	24minDIA	60 Fractions	F20
WAN20240812gaohh_zhengyx_OmniProtV3_NP85_lib_fraction_21.raw	Plasma	NP85	24minDIA	60 Fractions	F21
WAN20240812gaohh_zhengyx_OmniProtV3_NP85_lib_fraction_22.raw	Plasma	NP85	24minDIA	60 Fractions	F22
WAN20240812gaohh_zhengyx_OmniProtV3_NP85_lib_fraction_23.raw	Plasma	NP85	24minDIA	60 Fractions	F23
WAN20240812gaohh_zhengyx_OmniProtV3_NP85_lib_fraction_24.raw	Plasma	NP85	24minDIA	60 Fractions	F24
WAN20240812gaohh_zhengyx_OmniProtV3_NP85_lib_fraction_25.raw	Plasma	NP85	24minDIA	60 Fractions	F25
WAN20240812gaohh_zhengyx_OmniProtV3_NP85_lib_fraction_26.raw	Plasma	NP85	24minDIA	60 Fractions	F26
WAN20240812gaohh_zhengyx_OmniProtV3_NP85_lib_fraction_27.raw	Plasma	NP85	24minDIA	60 Fractions	F27
WAN20240812gaohh_zhengyx_OmniProtV3_NP85_lib_fraction_28.raw	Plasma	NP85	24minDIA	60 Fractions	F28
WAN20240812gaohh_zhengyx_OmniProtV3_NP85_lib_fraction_29_20240821081001.raw	Plasma	NP85	24minDIA	60 Fractions	F29
WAN20240812gaohh_zhengyx_OmniProtV3_NP85_lib_fraction_3.raw	Plasma	NP85	24minDIA	60 Fractions	F03
WAN20240812gaohh_zhengyx_OmniProtV3_NP85_lib_fraction_30.raw	Plasma	NP85	24minDIA	60 Fractions	F30
WAN20240812gaohh_zhengyx_OmniProtV3_NP85_lib_fraction_31.raw	Plasma	NP85	24minDIA	60 Fractions	F31
WAN20240812gaohh_zhengyx_OmniProtV3_NP85_lib_fraction_32.raw	Plasma	NP85	24minDIA	60 Fractions	F32
WAN20240812gaohh_zhengyx_OmniProtV3_NP85_lib_fraction_33.raw	Plasma	NP85	24minDIA	60 Fractions	F33
WAN20240812gaohh_zhengyx_OmniProtV3_NP85_lib_fraction_34.raw	Plasma	NP85	24minDIA	60 Fractions	F34
WAN20240812gaohh_zhengyx_OmniProtV3_NP85_lib_fraction_35.raw	Plasma	NP85	24minDIA	60 Fractions	F35
WAN20240812gaohh_zhengyx_OmniProtV3_NP85_lib_fraction_36.raw	Plasma	NP85	24minDIA	60 Fractions	F36
WAN20240812gaohh_zhengyx_OmniProtV3_NP85_lib_fraction_37.raw	Plasma	NP85	24minDIA	60 Fractions	F37
WAN20240812gaohh_zhengyx_OmniProtV3_NP85_lib_fraction_38.raw	Plasma	NP85	24minDIA	60 Fractions	F38
WAN20240812gaohh_zhengyx_OmniProtV3_NP85_lib_fraction_39.raw	Plasma	NP85	24minDIA	60 Fractions	F39
WAN20240812gaohh_zhengyx_OmniProtV3_NP85_lib_fraction_4.raw	Plasma	NP85	24minDIA	60 Fractions	F04
WAN20240812gaohh_zhengyx_OmniProtV3_NP85_lib_fraction_40.raw	Plasma	NP85	24minDIA	60 Fractions	F40
WAN20240812gaohh_zhengyx_OmniProtV3_NP85_lib_fraction_41.raw	Plasma	NP85	24minDIA	60 Fractions	F41
WAN20240812gaohh_zhengyx_OmniProtV3_NP85_lib_fraction_42.raw	Plasma	NP85	24minDIA	60 Fractions	F42
WAN20240812gaohh_zhengyx_OmniProtV3_NP85_lib_fraction_43.raw	Plasma	NP85	24minDIA	60 Fractions	F43
WAN20240812gaohh_zhengyx_OmniProtV3_NP85_lib_fraction_44.raw	Plasma	NP85	24minDIA	60 Fractions	F44
WAN20240812gaohh_zhengyx_OmniProtV3_NP85_lib_fraction_45.raw	Plasma	NP85	24minDIA	60 Fractions	F45
WAN20240812gaohh_zhengyx_OmniProtV3_NP85_lib_fraction_46.raw	Plasma	NP85	24minDIA	60 Fractions	F46
WAN20240812gaohh_zhengyx_OmniProtV3_NP85_lib_fraction_47.raw	Plasma	NP85	24minDIA	60 Fractions	F47
WAN20240812gaohh_zhengyx_OmniProtV3_NP85_lib_fraction_48.raw	Plasma	NP85	24minDIA	60 Fractions	F48
WAN20240812gaohh_zhengyx_OmniProtV3_NP85_lib_fraction_49.raw	Plasma	NP85	24minDIA	60 Fractions	F49
WAN20240812gaohh_zhengyx_OmniProtV3_NP85_lib_fraction_5.raw	Plasma	NP85	24minDIA	60 Fractions	F05
WAN20240812gaohh_zhengyx_OmniProtV3_NP85_lib_fraction_50.raw	Plasma	NP85	24minDIA	60 Fractions	F50
WAN20240812gaohh_zhengyx_OmniProtV3_NP85_lib_fraction_51.raw	Plasma	NP85	24minDIA	60 Fractions	F51
WAN20240812gaohh_zhengyx_OmniProtV3_NP85_lib_fraction_52.raw	Plasma	NP85	24minDIA	60 Fractions	F52
WAN20240812gaohh_zhengyx_OmniProtV3_NP85_lib_fraction_53.raw	Plasma	NP85	24minDIA	60 Fractions	F53
WAN20240812gaohh_zhengyx_OmniProtV3_NP85_lib_fraction_54.raw	Plasma	NP85	24minDIA	60 Fractions	F54
WAN20240812gaohh_zhengyx_OmniProtV3_NP85_lib_fraction_55_20240822112554.raw	Plasma	NP85	24minDIA	60 Fractions	F55
WAN20240812gaohh_zhengyx_OmniProtV3_NP85_lib_fraction_56.raw	Plasma	NP85	24minDIA	60 Fractions	F56
WAN20240812gaohh_zhengyx_OmniProtV3_NP85_lib_fraction_57.raw	Plasma	NP85	24minDIA	60 Fractions	F57
WAN20240812gaohh_zhengyx_OmniProtV3_NP85_lib_fraction_58.raw	Plasma	NP85	24minDIA	60 Fractions	F58
WAN20240812gaohh_zhengyx_OmniProtV3_NP85_lib_fraction_59.raw	Plasma	NP85	24minDIA	60 Fractions	F59
WAN20240812gaohh_zhengyx_OmniProtV3_NP85_lib_fraction_6.raw	Plasma	NP85	24minDIA	60 Fractions	F06
WAN20240812gaohh_zhengyx_OmniProtV3_NP85_lib_fraction_60.raw	Plasma	NP85	24minDIA	60 Fractions	F60
WAN20240812gaohh_zhengyx_OmniProtV3_NP85_lib_fraction_7.raw	Plasma	NP85	24minDIA	60 Fractions	F07
WAN20240812gaohh_zhengyx_OmniProtV3_NP85_lib_fraction_8.raw	Plasma	NP85	24minDIA	60 Fractions	F08
WAN20240812gaohh_zhengyx_OmniProtV3_NP85_lib_fraction_9.raw	Plasma	NP85	24minDIA	60 Fractions	F09

## Sheet: C.Patient_info
Age	Height (cm)	Weight (kg)	Sex	Smorking history	CEA (Carcinoembryonic Antigen, ng/mL)	CYFRA 21-1 (Cytokeratin 19 Fragment, ng/mL)	SCCA (Squamous Cell Carcinoma Antigen, ng/mL)	NSE (Neuron-Specific Enolase, ng/mL)	CA-125 (Carbohydrate Antigen 125, U/mL)	CA 19-9 (Carbohydrate Antigen 19-9, U/mL)	Nodule Type	Nodule size	Staging	Medical history
61	161	55.5	F	NO	5	31.6	29.1	3.4	1.5	17.5	Ground-glass nodule	9×7mm	ⅠA1	Hypertension for 15 years, taking enalapril maleate
67	168	60.5	M	NO	26.6	5.9	7.5	1.5	0.9	31.5	Mass	27×24mm, lower than 5mm	ⅠB	-
52	160	64	F	NO	2.2	22.3	9.8	1.2	0.6	32.4	Ground-glass nodule	10×8mm, lower than 4mm	Benign	Hypertension for several years, taking Bepreve 0.5 tablet once daily
67	162	72.5	M	NO	3.6	4.8	8.7	2.5	1.3	16.2	Solid nodule	21×15mm, 9×5mm	Benign	Right lower lung nodule discovered approximately 5 years ago on examination
50	170	70	M	NO	1.8	5.9	4	1.6	1.2	17.2	Ground-glass nodule	/	ⅠA1	-
70	170	52	M	NO	5	13.2	2.7	1.1	0.6	11.4	Part-solid nodule, Ground-glass nodule	19mm×16mm,16mm×13mm, 2-5mm	ⅠA2	-
67	153	65	F	NO	1.9	12.7	9.6	2	1.2	18.9	Ground-glass nodule	7mm×6mm, 2-3mm	Benign	-
61	170	83	M	NO	1.7	9.7	15.3	0.6	1	15	Ground-glass nodule	5×3mm	ⅠA1	-
57	171	65	M	NO	1.5	17	6.2	0.7	8.7	12.3	Ground-glass nodule, Calcified nodule	15×13mm, 4×3mm	ⅠA3	-
68	160	58.5	M	NO	4.1	-	15.1	1.3	1.1	17.7	Ground-glass nodule, Part-solid nodule	19×16mm, 4×3mm	Benign	-
43	153	54	F	NO	0.9	-	4.2	1	0.9	17	Ground-glass nodule	16×14mm, 4mm, 3mm	ⅠA2	-
72	172	65	M	NO	5.6	-	4.4	1.1	0.9	29	Part-solid nodule	12×9mm, 18×10mm, lower than5mm	ⅠA2	-
57	165	66	F	NO	1.8	-	20.8	0.9	0.6	15.1	Part-solid nodule	10mm×9mm	ⅠA1	-
36	165	53	F	NO	1.3	14.3	6.5	1	1	24.4	Part-solid nodule	8×6mm, 8×8mm, 3-5mm	ⅠA1	-
54	164	70	M	NO	1.8	6	9.2	1.1	1.3	23.3	Part-solid nodule	19×12mm	ⅠA1	-
