# Supplementary material for: Systematic evaluation of blood contamination in nanoparticle-based plasma proteomics
Source: EMBO Mol Med. 2025 Dec 5;18(1):275–96. doi: 10.1038/s44321-025-00346-9 (PMC12808129; doi:10.1038/s44321-025-00346-9)
Supplement: Supplementary file 6 — Dataset EV3 [file 44321_2025_346_MOESM6_ESM.xlsx]

## Sheet: Legend
Dataset EV3. Cell counts for whole blood, purified erythrocytes, purified platelets, platelet-rich and platelet-free plasma for all 12 study participants. The explanations for the abreviations are explained in the legend below each table.

## Sheet: Cell counts
Cell counts for whole blood samples																								WBC [10^9/L]	White Blood Cells
Group ID	Acquisition ID	Subject	WBC	RBC	HGB	HCT	MCV	MCH	MCHC	PLT	RDW-SD	RDW-CV	Neu%	Lym%	Mon%	Eos%	Bas%	Neu#	Lym#	Mon#	Eos#	Bas#		RBC [10^12/L]	Red Blood Cells
a	888882	1	5.47	4.63	150	44.2	95.5	32.5	339	202	45.7	13.5	56.3	25.5	7.5	10.1	0.6	3.09	1.39	0.41	0.55	0.03		HGB [g/L]	Haemoglobin
a	888883	2	5.32	4.38	133	39.6	90.4	30.5	336	306	39.2	12.1	52.6	39.6	6.2	1.1	0.5	2.8	2.1	0.33	0.06	0.03		HCT [%]	Haematocrit
a	888884	3	6.43	3.81	114	34.1	89.4	30	334	201	43.5	13.5	64.6	28.4	5.5	1.3	0.2	4.16	1.83	0.35	0.08	0.01		MCV [fL]	Mean Cell Volume (Red Blood Cells)
b	888885	4	6.21	4.93	96	30.1	61.1	19.5	319	289	34.1	15.6	61.8	30.9	5.4	1.7	0.2	3.83	1.92	0.34	0.11	0.01		MCH [pg]	Mean Cell Haemoglobin (Red Blood Cells)
b	888886	5	6.47	5.23	100	31.8	60.8	19.2	314	278	33.8	15.6	62.8	30.4	5.4	1.2	0.2	4.06	1.97	0.35	0.08	0.01		MCHC [g/L]	Mean Corpuscular Haemoglobin Concentration
b	888887	6	19.5	7.03	174	54.7	77.8	24.7	318	317	38.5	13.9	56.3	34.1	8.3	0.4	0.9	10.98	6.64	1.62	0.08	0.18		PLT [10^9/L]	Platelets
c	888888	7	7.02	4.7	136	41.5	88.4	29	328	243	43.5	13.7	70	22	5.7	2.1	0.2	4.92	1.54	0.4	0.15	0.01		RDW-SD [%]	Red Cell Distribution Width SD
c	888889	8	5.19	3.93	126	36.4	92.6	32.2	346	204	42.5	12.7	68.9	22.4	6	2.1	0.6	3.58	1.16	0.31	0.11	0.03		RDW-CV [%]	Red Cell Distribution Width CV
c	888890	9	5.06	2.18	72	21.2	97.4	33.1	340	262	44.9	12.7	66.1	23.1	8.7	1.7	0.4	3.34	1.17	0.44	0.09	0.02		NRBC	Nucleated Red Blood Cells
d	888891	10	5.5	3.33	102	30	90	30.6	340	157	43.1	13.2	70.2	21.8	6.2	1.5	0.3	3.86	1.2	0.34	0.08	0.02		NEU%	Neutrophiles
d	888892	11	9.82	3.2	96	28.3	88.4	29.9	339	280	41.5	13	67.6	13.5	18.7	0.1	0.1	6.63	1.33	1.84	0.01	0.01		NEU [10^9/L]	Neutrophiles
d	888893	12	4.02	1.36	42	12.2	89.9	30.9	344	302	43.2	13.1	60.5	31.3	7.2	0.4	0.6	2.43	1.26	0.29	0.02	0.02		LYM%	Lymphocytes
Cell counts for Platelet-rich plasma																								LYM [10^9/L]	Lymphocytes
Group ID	Acquisition ID	Subject	WBC	RBC	HGB	HCT	MCV	MCH	MCHC	PLT	RDW-SD	RDW-CV	Neu%	Lym%	Mon%	Eos%	Bas%	Neu#	Lym#	Mon#	Eos#	Bas#		MON%	Monocytes Percentage
a	888894	1	0	0	0	0	****	****	****	250	****	****	****	****	****	****	****	****	****	****	****	****		MON [10^9/L]	Monocytes
a	888895	2	0	0	1	0	****	****	****	438	****	****	****	****	****	****	****	****	****	****	****	****		EOS%	Eosinophil Percentage
a	888896	3	0	0	2	0	****	****	****	215	****	****	****	****	****	****	****	****	****	****	****	****		EOS [10^9/L]	Eosinophil
b	888897	4	0	0.01	1	0	****	****	****	328	****	****	****	****	****	****	****	****	****	****	****	****		BAS%	Basophil
b	888898	5	0	0.01	2	0	****	****	****	199	****	****	****	****	****	****	****	****	****	****	****	****		BAS# [10^9/L]	Basophil
b	888899	6	0.01	0	0	0	****	****	****	386	****	****	****	****	****	****	****	****	****	****	****	****
c	888900	7	0	0	1	0	****	****	****	221	****	****	****	****	****	****	****	****	****	****	****	****
c	888901	8	0	0	3	0	****	****	****	311	****	****	****	****	****	****	****	****	****	****	****	****
c	888902	9	0	0	0	0	****	****	****	198	****	****	****	****	****	****	****	****	****	****	****	****
d	888903	10	0	0.01	2	0	****	****	****	130	****	****	****	****	****	****	****	****	****	****	****	****
d	888904	11	0	0	0	0	****	****	****	307	****	****	****	****	****	****	****	****	****	****	****	****
d	888905	12	0	0	0	0	****	****	****	248	****	****	****	****	****	****	****	****	****	****	****	****
Cell counts for Platelet-poor plasma
Group ID	Acquisition ID	Subject	WBC	RBC	HGB	HCT	MCV	MCH	MCHC	PLT	RDW-SD	RDW-CV	Neu%	Lym%	Mon%	Eos%	Bas%	Neu#	Lym#	Mon#	Eos#	Bas#
a	888906	1	0	0	0	0	****	****	****	0	****	****	****	****	****	****	****	****	****	****	****	****
a	888907	2	0	0	1	0	****	****	****	0	****	****	****	****	****	****	****	****	****	****	****	****
a	888908	3	0.01	0	1	0	****	****	****	0	****	****	****	****	****	****	****	****	****	****	****	****
b	888909	4	0	0	0	0	****	****	****	13	****	****	****	****	****	****	****	****	****	****	****	****
b	888910	5	0	0	1	0	****	****	****	1	****	****	****	****	****	****	****	****	****	****	****	****
b	888911	6	0.01	0	1	0	****	****	****	0	****	****	****	****	****	****	****	****	****	****	****	****
c	888912	7	0	0	0	0	****	****	****	2	****	****	****	****	****	****	****	****	****	****	****	****
c	888913	8	0	0	4	0	****	****	****	46	****	****	****	****	****	****	****	****	****	****	****	****
c	8120807717564078192	9	0	0	0	0	****	****	****	0	****	****	****	****	****	****	****	****	****	****	****	****
d	8120807717564078193	10	0	0	2	0	****	****	****	0	****	****	****	****	****	****	****	****	****	****	****	****
d	8120807717564078194	11	0	0	0	0	****	****	****	0	****	****	****	****	****	****	****	****	****	****	****	****
d	8120807717564078195	12	0	0	0	0	****	****	****	0	****	****	****	****	****	****	****	****	****	****	****	****
Cell counts for Platelet
Group ID	Acquisition ID	Subject	WBC	RBC	HGB	HCT	MCV	MCH	MCHC	PLT	RDW-SD	RDW-CV	Neu%	Lym%	Mon%	Eos%	Bas%	Neu#	Lym#	Mon#	Eos#	Bas#
a	8120807717564078196	1	0	0.04	0	0.2	****	****	****	1392	****	****	****	****	****	****	****	****	****	****	****	****
a	8120807717564078197	2	0	0.06	1	0.3	****	****	****	2357	****	****	****	****	****	****	****	****	****	****	****	****
a	8120807717564078198	3	0	0.04	0	0.2	****	****	****	1132	****	****	****	****	****	****	****	****	****	****	****	****
b	8120807717564078199	4	0	0.04	2	0.2	****	****	****	2126	****	****	****	****	****	****	****	****	****	****	****	****
b	8120807717564078203	5	0	0.05	2	0.3	****	****	****	2854	****	****	****	****	****	****	****	****	****	****	****	****
b	8120807717564078204	6	0.09	0.05	0	0.3	****	****	****	3364	****	****	****	****	****	****	****	****	****	****	****	****
c	8120807717564078205	7	0	0.01	0	0	****	****	****	657	****	****	****	****	****	****	****	****	****	****	****	****
c	8120807717564078206	8	0.06	0.04	3	0.2	****	****	****	1994	****	****	****	****	****	****	****	****	****	****	****	****
c	8120807717564078207	9	0	0.03	0	0.2	****	****	****	1239	****	****	****	****	****	****	****	****	****	****	****	****
d	8120807717564078208	10	0	0.05	2	0.3	****	****	****	2347	****	****	****	****	****	****	****	****	****	****	****	****
d	8120807717564078209	11	0	0.04	0	0.2	****	****	****	1990	****	****	****	****	****	****	****	****	****	****	****	****
d	81208077175640782010	12	0	0.05	2	0.3	****	****	****	2146	****	****	****	****	****	****	****	****	****	****	****	****
Cell counts for RBC
Group ID	Acquisition ID	Subject	WBC	RBC	HGB	HCT	MCV	MCH	MCHC	PLT	RDW-SD	RDW-CV	Neu%	Lym%	Mon%	Eos%	Bas%	Neu#	Lym#	Mon#	Eos#	Bas#
a	777771	1	4.46	9.2	284	87.8	95.4	30.9	323	33	46.3	13.9	53.9	30.1	6.6	9.2	0.2	2.41	1.34	0.29	0.41	0.01
a	777772	2	7.28	7.7	232	69.1	89.7	30.1	336	93	39.2	12.3	54.4	38.1	5.7	1.3	0.5	3.97	2.77	0.41	0.09	0.04
a	777773	3	6.73	8.44	247	74.1	87.8	29.3	333	23	43.3	14	67.5	27.3	2.8	1.3	1.1	4.54	1.84	0.19	0.09	0.07
b	777774	4	8.85	10.6	293	****	****	****	****	****	****	****	75.6	20	2.1	2	0.3	6.68	1.77	0.19	0.18	0.03
b	777775	5	1.74	10.38	309	96.4	92.9	29.8	321	35	41.7	12.8	64.5	26.4	3.5	5.2	0.4	1.12	0.46	0.06	0.09	0.01
b	777776	6	6.53	9.51	233	75.3	79.2	24.5	309	224	39.2	14.1	55.3	35.2	6.6	0.8	2.1	3.61	2.3	0.43	0.05	0.14
c	777777	7	1.94	8.29	237	72.4	87.3	28.7	327	34	43.4	14	61.1	28.6	5.3	4.4	0.6	1.19	0.55	0.1	0.09	0.01
c	777778	8	4.48	9.21	286	87.4	94.9	31.1	327	69	43.3	13	60.5	27.5	4.8	3.1	4.1	2.71	1.23	0.22	0.14	0.18
c	777779	9	4.84	7.81	250	77.5	99.2	32	323	71	44.5	12.6	65.4	24.4	6.3	2.5	1.4	3.17	1.18	0.3	0.12	0.07
d	777780	10	1.94	10.4	304	94.7	91.1	29.2	321	15	43	13.5	73.7	18.2	2.7	1.3	4.1	1.43	0.35	0.05	0.03	0.08
d	777781	11	3.2	8.94	263	81.3	90.9	29.5	323	44	41.8	13	80.5	11	7.6	0.1	0.8	2.58	0.35	0.24	0	0.03
d	777782	12	2.45	8.91	270	82.7	92.8	30.4	326	33	43	13.1	81.8	13	1.6	1.9	1.7	2	0.32	0.04	0.05	0.04
Cell counts for pooling PPP
Group ID	Acquisition ID	Subject	WBC	RBC	HGB	HCT	MCV	MCH	MCHC	PLT	RDW-SD	RDW-CV	Neu%	Lym%	Mon%	Eos%	Bas%	Neu#	Lym#	Mon#	Eos#	Bas#
PPP1-3	777783	1	0.01	0	1	0	****	****	****	0	****	****	****	****	****	****	****	****	****	****	****	****
PPP4-6	777784	2	0	0	0	0	****	****	****	6	****	****	****	****	****	****	****	****	****	****	****	****
PPP7-9	777785	3	0	0	1	0	****	****	****	13	****	****	****	****	****	****	****	****	****	****	****	****
PPP10-12	777786	4	0	0	0	0	****	****	****	0	****	****	****	****	****	****	****	****	****	****	****	****
Cell counts for pooling platelets
Group ID	Acquisition ID	Subject	WBC	RBC	HGB	HCT	MCV	MCH	MCHC	PLT	RDW-SD	RDW-CV	Neu%	Lym%	Mon%	Eos%	Bas%	Neu#	Lym#	Mon#	Eos#	Bas#
Platelets1-3	777787	1	0	0.05	1	0.3	****	****	****	1574	****	****	****	****	****	****	****	****	****	****	****	****
Platelets4-6	777788	2	****	****	****	****	****	****	****	2080	****	****	****	****	****	****	****	****	****	****	****	****
Platelets7-9	777789	3	0	0.03	1	0.2	****	****	****	1285	****	****	****	****	****	****	****	****	****	****	****	****
Platelets10-12	777790	4	0	0.03	1	0.3	****	****	****	2140	****	****	****	****	****	****	****	****	****	****	****	****
Cell counts for pooling RBCs
Group ID	Acquisition ID	Subject	WBC	RBC	HGB	HCT	MCV	MCH	MCHC	PLT	RDW-SD	RDW-CV	Neu%	Lym%	Mon%	Eos%	Bas%	Neu#	Lym#	Mon#	Eos#	Bas#
RBC1-3	777792	1	5.91	8.5	256	77.3	90.9	30.2	331	42	43.7	13.7	58.6	31.9	5.4	2.4	1.7	3.46	1.89	0.32	0.14	0.1
RBC4-6	777793	2	5.7	11.65	281	89.2	76.6	24.1	315	94	72.6	26.8	66.3	28	3.5	2	0.2	3.78	1.6	0.2	0.11	0.01
RBC7-9	777794	3	3.65	8.51	260	79.7	93.6	30.6	326	56	46.4	14	63.4	26.3	6.2	2.7	1.4	2.31	0.96	0.23	0.1	0.05
RBC10-12	777795	4	2.28	9.7	288	89	91.8	29.7	324	21	42.9	13.3	75.4	13.4	6.4	1.4	3.4	1.71	0.31	0.15	0.03	0.08
Cell counts for the platelet dilution series
Group ID	Acquisition ID	Subject	Dilution	WBC	RBC	HGB	HCT	MCV	MCH	MCHC	PLT	RDW-SD	RDW-CV	Neu%	Lym%	Mon%	Eos%	Bas%	Neu#	Lym#	Mon#	Eos#	Bas#
Patient1-3	777796	1-P01	1	0	0.02	1	0	****	****	****	852	****	****	****	****	****	****	****	****	****	****	****	****
Patient1-3	777797	2-P02	1:1	0	0.01	1	0	****	****	****	430	****	****	****	****	****	****	****	****	****	****	****	****
Patient1-3	777798	3-P03	1:4	0.01	0	1	0	****	****	****	173	****	****	****	****	****	****	****	****	****	****	****	****
Patient1-3	777799	4-P04	1:10	0	0	1	0	****	****	****	17	****	****	****	****	****	****	****	****	****	****	****	****
Patient1-3	777800	5-P05	1:100	0.01	0	1	0	****	****	****	1	****	****	****	****	****	****	****	****	****	****	****	****
Patient1-3	777801	6-P06	1:1000	0.01	0	1	0	****	****	****	0	****	****	****	****	****	****	****	****	****	****	****	****
Patient1-3	777802	7-P07	1:10000	0.01	0	1	0	****	****	****	1	****	****	****	****	****	****	****	****	****	****	****	****
Patient1-3	777803	8-P08	1:100000	0	0	1	0	****	****	****	0	****	****	****	****	****	****	****	****	****	****	****	****
Patient1-3	777804	9-P09	1:1000000	0.01	0	1	0	****	****	****	0	****	****	****	****	****	****	****	****	****	****	****	****
Patient1-3	777805	10-P10	1:10000000	0	0	1	0	****	****	****	0	****	****	****	****	****	****	****	****	****	****	****	****
Patient4-6	777806	1-P01	1	0	0.02	1	0	****	****	****	1204	****	****	****	****	****	****	****	****	****	****	****	****
Patient4-6	777807	2-P02	1:1	0.01	0.01	0	0	****	****	****	656	****	****	****	****	****	****	****	****	****	****	****	****
Patient4-6	777808	3-P03	1:4	0.01	0	1	0	****	****	****	258	****	****	****	****	****	****	****	****	****	****	****	****
Patient4-6	777809	4-P04	1:10	0	0	0	0	****	****	****	34	****	****	****	****	****	****	****	****	****	****	****	****
Patient4-6	777810	5-P05	1:100	0	0	1	0	****	****	****	10	****	****	****	****	****	****	****	****	****	****	****	****
Patient4-6	777811	6-P06	1:1000	0	0	1	0	****	****	****	7	****	****	****	****	****	****	****	****	****	****	****	****
Patient4-6	777812	7-P07	1:10000	0.01	0	0	0	****	****	****	7	****	****	****	****	****	****	****	****	****	****	****	****
Patient4-6	777813	8-P08	1:100000	0.01	0	1	0	****	****	****	6	****	****	****	****	****	****	****	****	****	****	****	****
Patient4-6	777814	9-P09	1:1000000	0	0	0	0	****	****	****	7	****	****	****	****	****	****	****	****	****	****	****	****
Patient4-6	777815	10-P10	1:10000000	0	0	1	0	****	****	****	6	****	****	****	****	****	****	****	****	****	****	****	****
Cell counts for the erythrocyte dilution series
Group ID	Acquisition ID	Subject	Dilution	WBC	RBC	HGB	HCT	MCV	MCH	MCHC	PLT	RDW-SD	RDW-CV	Neu%	Lym%	Mon%	Eos%	Bas%	Neu#	Lym#	Mon#	Eos#	Bas#
Patient1-3	777820	1-R01	1	3.11	4.28	132	37.9	88.6	31	348	23	43.5	13.7	63.1	28.1	5.6	2.9	0.3	1.97	0.87	0.17	0.09	0.01
Patient1-3	777821	2-R02	1:1	1.48	2.1	65	18.3	87	31.1	355	11	43.4	13.8	60.1	30.5	4.8	3.6	1	0.9	0.45	0.07	0.05	0.01
Patient1-3	777822	3-R03	1:4	1.15	1.6	50	13.9	86.8	31.4	360	8	43.6	14	59.3	30.9	6.3	3.1	0.4	0.68	0.36	0.07	0.04	0
Patient1-3	777823	4-R04	1:10	0.1	0.13	5	1.2	****	****	****	0	****	****	****	****	****	****	****	****	****	****	****	****
Patient1-3	777824	5-R05	1:100	0.01	0.01	1	0	****	****	****	0	****	****	****	****	****	****	****	****	****	****	****	****
Patient1-3	777825	6-R06	1:1000	0	0	1	0	****	****	****	1	****	****	****	****	****	****	****	****	****	****	****	****
Patient1-3	777826	7-R07	1:10000	0	0	1	0	****	****	****	0	****	****	****	****	****	****	****	****	****	****	****	****
Patient1-3	777827	8-R08	1:100000	0	0	1	0	****	****	****	0	****	****	****	****	****	****	****	****	****	****	****	****
Patient1-3	777828	9-R09	1:1000000	0	0	1	0	****	****	****	0	****	****	****	****	****	****	****	****	****	****	****	****
Patient1-3	777829	10-R10	1:10000000	0	0	0	0	****	****	****	0	****	****	****	****	****	****	****	****	****	****	****	****
Patient4-6	777830	1-R01	1	2.85	5.37	140	42	78.2	26.1	333	43	72.9	26.8	66.9	26.9	3.8	1.8	0.6	1.9	0.77	0.11	0.05	0.02
Patient4-6	777831	2-R02	1:1	1.33	2.32	71	20	86.4	30.6	355	26	65.1	22.7	68.5	25.5	4	2	0	0.91	0.34	0.05	0.03	0
Patient4-6	777832	3-R03	1:4	0.68	0.94	33	8	84.6	35.1	413	13	56.1	19.3	64	27.8	3.7	4.1	0.4	0.43	0.19	0.03	0.03	0
Patient4-6	777833	4-R04	1:10	****	****	****	****	****	****	****	****	****	****	****	****	****	****	****	****	****	****	****	****
Patient4-6	777834	5-R05	1:100	0.01	0.01	1	0	****	****	****	6	****	****	****	****	****	****	****	****	****	****	****	****
Patient4-6	777835	6-R06	1:1000	****	****	****	****	****	****	****	****	****	****	****	****	****	****	****	****	****	****	****	****
Patient4-6	777836	7-R07	1:10000	0.01	0	0	0	****	****	****	6	****	****	****	****	****	****	****	****	****	****	****	****
Patient4-6	777837	8-R08	1:100000	0	0	1	0	****	****	****	7	****	****	****	****	****	****	****	****	****	****	****	****
Patient4-6	777838	9-R09	1:1000000	0	0	0	0	****	****	****	7	****	****	****	****	****	****	****	****	****	****	****	****
Patient4-6	777839	10-R10	1:10000000	0	0	1	0	****	****	****	6	****	****	****	****	****	****	****	****	****	****	****	****

## Sheet: Patient_info
Age	Height (cm)	Weight (kg)	Sex	Smorking history	CEA (Carcinoembryonic Antigen, ng/mL)	CYFRA 21-1 (Cytokeratin 19 Fragment, ng/mL)	SCCA (Squamous Cell Carcinoma Antigen, ng/mL)	NSE (Neuron-Specific Enolase, ng/mL)	CA-125 (Carbohydrate Antigen 125, U/mL)	CA 19-9 (Carbohydrate Antigen 19-9, U/mL)	Nodule type	Nodule size	Staging
52	164	67	M	YES	2	3.7	0.9	20.1	15.6	4.7	Ground-glass nodule	10×7mm	ⅠA1
47	174.5	68.2	M	NO	1.2	1.7	0.6	21.3	5.7	3.3	Ground-glass nodule	13×11	ⅠA12
58	166	69	F	NO	1.3	0.6	0.4	15.5	11.4	4.9	Part-solid nodule	12×10mm	Benign
48	160	67.7	F	NO	2.7	0.5	0.6	20.6	14.3	32.2	Ground-glass nodule	6×5mm,5×3mm	ⅠA1
32	155	55.7	F	NO	0.6	0.8	0.6	12.7	10.3	2.5	Part-solid nodule	11×11mm	ⅠA1
30	162	54	F	NO	0.6	0.8	0.7	8.3	-	4.3	Ground-glass nodule, Part-solid nodule	2×2mm,10×8mm	ⅠA1
69	160	84	F	NO	2.6	4.1	0.5	11.6	-	20.5	Ground-glass nodule	9×6mm	ⅠA1
76	165	61	M	NO	3.3	3	0.7	14.2	10.9	2.2	Solid nodule, Calcified nodule	14×12mm,6×4mm	Benign
55	165	64	M	YES	1.9	2.4	3.3	21.9	12.3	4	Part-solid nodule	10×7mm	ⅠA1
62	150	67	F	NO	-	-	-	-	-	-	Ground-glass nodule	7×7mm	ⅠA1
64	160	61	M	NO	-	-	-	-	-	-	Calcified nodule	4×3mm,37×33mm	ⅠB
32	156	57.5	F	NO	-	0.4	0.9	11.1	-	-	Solid nodule	8×6mm,4×3mm	ⅠA1
73	168	62.5	M	NO	-	-	-	-	-	-	Ground-glass nodule, Part-solid nodule	16×11mm, 15×10mm, 12×9mm, 4×3mm, lower than 3mm	ⅠA3
71	170	59	M	NO	2.4	13.5	3.5	1.1	0.9	8	Ground-glass nodule	2.0×1.6cm, lower than 5mm	ⅠB
55	150	41.5	F	NO	2.6	12.7	3.2	1.3	0.9	7	Ground-glass nodule	15×10mm, 2-3mm	ⅠA1
57	-	-	F	NO	6.4	9.9	12.6	0.6	0.7	6.8	Ground-glass nodule, Calcified nodule	25×18mm,lower than 3 mm	Benign
75	162	67	M	NO	2.4	-	4.8	0.9	0.8	5.9	Ground-glass nodule	9×7mm, 2-4mm	ⅠA1
55	160	62	M	NO	1.8	19.2	＜2	1.5	0.8	7	Ground-glass nodule	9×7mm, lower than 3mm	Benign
71	162	63	F	NO	4.6	-	9.6	1	0.5	9	Ground-glass nodule	12×11mm, 9×7mm, 4×3mm	ⅠA1
74	160	75	F	NO	1.5	-	2.4	2.4	0.7	8.2	Ground-glass nodule, Part-solid nodule	21×14mm, 5mm	ⅠA2
60	161	64	F	NO	17.8	-	10.9	0.7	0.6	5.6	/	/	ⅢA
69	170	63.9	M	NO	6.2	16.6	4.1	4.4	2.9	4.5	Solid nodule	14×9mm,lower than 3mm	ⅠA2
60	150	43.8	F	NO	5.5	19.3	20.5	0.8	0.9	4.3	Solid nodule	15×9mm,lower than 5mm	Benign
57	155	71.35	F	NO	-	-	-	-	-	-	Solid nodule, Ground-glass nodule	20×14mm, 3×3mm	ⅠA1
32	163	68.9	F	NO	1.7	-	39	1.1	0.6	8	Ground-glass nodule	9×6mm, 4×4mm	ⅠA1
