# Supplementary material for: Systematic evaluation of blood contamination in nanoparticle-based plasma proteomics
Source: EMBO Mol Med. 2025 Dec 5;18(1):275–96. doi: 10.1038/s44321-025-00346-9 (PMC12808129; doi:10.1038/s44321-025-00346-9)
Supplement: Supplementary file 7 — Dataset EV4 [file 44321_2025_346_MOESM7_ESM.xlsx]

## Sheet: Legend
Dataset EV4. Clinical characteristics of the patient cohort for lung cancer prediction.

## Sheet: Patient_info
Medical record number	Age	Height (cm)	Weight (kg)	Sex	Smorking history	CEA (Carcinoembryonic Antigen, ng/mL)	CYFRA 21-1 (Cytokeratin 19 Fragment, ng/mL)	SCCA (Squamous Cell Carcinoma Antigen, ng/mL)	NSE (Neuron-Specific Enolase, ng/mL)	CA-125 (Carbohydrate Antigen 125, U/mL)	CA 19-9 (Carbohydrate Antigen 19-9, U/mL)	Nodule Type	Nodule size	Staging
2300129022	74	153	56	F	NO	5.6	-	<2.0	2.5	12.5	0.4	Solid nodule	2.4×1.0×1.0cm	IA3
2400276086	59	173	62	M	NO	1.4	-	7.8	0.9	15.6	0.6	Ground-glass nodule	11×9mm	Benign
1613528	67	162	72.5	M	NO	3.6	4.8	8.7	2.5	16.2	1.3	Solid nodule	21×15mm	Benign
2400613346	71	173	78	M	NO	3.3	15	4.4	1.1	16.6	0.9	Solid nodule	3.5×3.5×2.5cm, 0.7×0.6×0.5cm	IB
2400633119	70	155	56.5	F	NO	2.1	-	-	-	11.3	9	Ground-glass nodule	11×9mm	IA1
2400396477	67	170	55	M	YES	1.9	-	<2.0	1.5	14.4	0.3	Solid nodule	17×11mm	Benign
04998463	77	153	57	F	NO	-	-	-	-	-	-	Solid nodule	25×17×10mm	IA3
2400396418	77	169	68.5	M	NO	2.3	15.3	2.6	3.1	15.7	1.1	Part-solid nodule	2.7×2×1.8cm, 0.7×0.6×0.4cm	IA3
01175318	75	160	48.8	F	NO	5.3	13.4	4	1	20.5	1.1	Ground-glass nodule	0.6×0.5×0.4cm, 1.2×0.5×0.5cm	IA2
2400625139	54	160	49	F	NO	1.7	-	-	-	14.9	6.6	Ground-glass nodule	1.3×1×0.8cm	IA2
2200227304	37	156	42	F	NO	1	1.6	0.9	12	30.5	7.8	Ground-glass nodule	2.8×2×1.7cm	IA3
04161516	60	164	64.65	M	NO	-	-	-	-	-	-	Ground-glass nodule	2.5×1.7×1.5cm	IA3
2400655805	42	163	55	F	NO	-	-	-	-	-	-	Ground-glass nodule	11×7×6mm	IA2
04280768	37	162	58	F	NO	1.1	1	0.9	28.9		7	Part-solid nodule	11×6×4mm	IA2
2400653743	55	161	55	F	NO	-	-	-	-	-	-	Part-solid nodule	0.9×0.8×0.8cm	IA1
2400433459	53	164	65	F	NO	2.4	-	4.8	3.2	17.5	0.8	Part-solid nodule	23×22mm	Benign
04012099	71	-	-	F	NO	-	-	-	-	-	-	Ground-glass opacity (GGO)	3.7×3×2.5cm	IB
2400633799	61	163	58	F	NO	1.5	-	-	-	13.6	3	Ground-glass nodule	1.6×1.5×1.0cm	IA2
05771439	68	-	-	F	NO	-	-	-	-	-	-	Ground-glass nodule	1.8×1.7×1.5cm	IA2
2400426857	62	175	65	M	NO	2.7	-	4.1	2.2	13.5	1.1	Solid nodule	3.2×2.0×1.6cm	IB
2400624422	71	165	66	M	NO	-	-	-	-	-	-	Solid nodule	2.7×2.1×1.8cm	IB
2400659834	81	143	44.3	F	NO	1.3	-	-	-	9.6	4.7	Ground-glass nodule	1.2×0.7×0.8cm	IA2
2400650462	50	155	49	F	NO	1.4	-	-	-	-	4.7	Solid nodule	9×8mm	Benign
02136817	75	170	66.2	M	NO	1.5	8.1	5.4	4.1	17.5	0.8	Solid nodule, Ground-glass nodule	0.8×0.5×0.4cm, 1.2×1×1.1cm	IA2
2400436712	62	163	72.5	M	NO	1.4	-	6.9	1.1	18.2	1.3	Mass	3.6×2.4×2.2cm	IB
2400650172	68	-	-	F	NO	3.4	1.8	0.3	15.5	-	19.2	Solid nodule	0.6×0.5×0.4cm, 2.2×1.7×1.2cm	IA3
2400634438	67	-	-	F	NO	-	-	-	-	-	-	Solid nodule	1.7×1.5×1.2cm, 0.6×0.3×0.2cm	IA2
2400470385	30	171	69	M	YES	-	-	-	-	-	-	Mass	4.2×2.5×1.5cm	IIIA
2300369884	57	165	57	M	NO	5.7	-	11.3	2.7	18.8	1.1	Solid nodule	6×3×2.5cm	IIIB
2300335916	74	150	54	F	NO	37.2	23.7	5.6	2.8	14	0.8	Solid nodule	2.1×1.5×1.5cm	IB
2400406723	39	158	57	F	NO	1.2	-	-	-	8.9	8.3	Part-solid nodule	7×7mm	IA1
2400494715	38	173	58	M	NO	1.3	8.6	2.7	1.1	11.6	1	Part-solid nodule	1.8×1.5×1.0cm	IA2
2400360165	65	168	70.95	M	NO	2.7	-	33.3	1.2	18.4	0.7	Solid nodule	1.3×1.0×0.8cm	IA2
2400638785	46	167	82.25	M	NO	1.1	-	-	-	11.5	<2.0	Ground-glass nodule	1.1×0.7×0.4cm	IA2
2300477798	61	162	70	M	NO	14.1	-	-	-	10.1	9	Solid nodule	1.2×0.7×0.7cm	IA2
2400463661	65	160	47	F	NO	3.1	8.3	19.5	1.4	19.3	0.4	Ground-glass nodule	11×9mm, 10×9mm	Benign
2400445883	53	180	95	M	NO	1.1	-	8.1	1.3	25.8	1.1	Solid nodule	8×6mm	Benign
2100507325	71	172	68	M	NO	1	6.3	4.9	0.8	17.6	0.7	Solid nodule	18×13mm	Benign
05041117	65	154	51.2	F	NO	-	-	-	-	-	-	Solid nodule, Ground-glass nodule	1.9×1.5×1.5cm, 0.9×0.8×0.7cm	IB
2400343522	69	178	58	M	YES	-	-	-	-	-	-	Solid nodule	17×15mm	Benign
2400454541	76	151	50	F	NO	1.7	20.1	5.8	-	-	-	Part-solid nodule	3.7×3×2.5cm	IB
2300728157	75	172	64	M	NO	-	-	-	-	-	-	Part-solid nodule	3.5×2.2×2.5cm	IB
2400639406	29	160	51	F	NO	1.1	-	-	-	30.9	7.2	Ground-glass nodule	1.2×0.9×0.9cm	IA1
2400596474	45	158	56	F	NO	0.6	-	2.6	1.4	12.4	0.4	Solid nodule	15×10×4mm	IA2
2100271362	74	-	-	M	NO	-	-	-	-	-	-	Ground-glass nodule	/	Benign
2300078319	71	168	73.5	M	NO	-	-	-	-	-	-	Solid nodule	0.8×0.7×0.6cm,1.8×1.5×1.4cm	IA2
2201459561	67	164	71	F	NO	0.9	12.8	<2.0	0.8	15.4	0.4	Solid nodule	2.5×2×1cm	IA3
2400465472	75	168	64	M	NO	8.3	6.9	<2.0	1.8	13.2	0.6	Solid nodule	4.4×3.5×2.7cm0.7×0.6×0.6cm	IIB and above
2400585486	76	-	-	M	NO	-	-	-	-	-	-	/	2.3×1.5×1.5cm	IA3
01429294	72	170	76.5	M	YES	-	-	-	-	-	-	Solid nodule	1.3×0.7×0.7cm	IA2
2400619220	62	160	59	F	NO	2.9	2.5	0.6	15.4	-	14.2	Ground-glass nodule	8×7mm	IA1
2400459995	59	168	64.5	M	NO	-	-	-	-	-	-	/	/	Benign
2400603110	76	180	71	M	YES	3.6	1.2	24.6	0.9	12.4	4	Solid nodule, Ground-glass nodule	19×16mm	Benign
2400602768	53	-	-	M	NO	1.7	0.7	0.7	18.3	13.9	4.4	Solid nodule, Ground-glass nodule	0.9×0.8×0.8cm	IA1
2100793150	58	167	75	F	NO	-	-	-	<0.5	26.7	0.5	Solid nodule, Ground-glass nodule	0.8×0.5×0.3cm, 1.3×1.1×0.9cm	IA2
2200822241	40	166	50.5	F	NO	1	19.8	3.1	0.6	18.8	1	Ground-glass nodule	5×5mm	Benign
2400357495	56	162.5	70.6	F	NO	1.4	-	-	-	9.8	5.3	Solid nodule	8×7mm	IA1
02910296	73	165	55	M	NO	5	7	4	2	31.8	0.8	Solid nodule	3.1×3.1×2cm	IB
02571921	43	178	67.5	M	NO	2.7		<2.0	0.8	14.8	1.3	Solid nodule	2.2×1.4×1cm	IA3
2400659769	64	168	68	M	NO	-	-	-	-	-	-	Ground-glass nodule	1.2×0.7×0.6cm	IA1
1900003817	67	170	77	M	NO							Solid nodule	1.8×1.2×0.7cm	IA2
2300006680	67	173	90	M	NO	1.9	4.1	3	22.6	-	3.8	Ground-glass nodule	6×7mm	IA1
2400285200	59	163	67	F	NO	3	-	-	-	8	2.6	Part-solid nodule	6×4mm	IA1
2400406081	73	-	-	F	NO	2.9	-	-	-	17.5	14.8	Ground-glass nodule	0.8×0.6×0.6cm	IA1
04553140	65	167	55	M	NO	3.5	-	-	-	11.3	7.4	Ground-glass nodule	17×15mm	Benign
2400410404	78	153	52.6	F	NO	7.1	11.4	12.1	2.7	19.5	0.3	Ground-glass nodule	1.1×0.8×0.6cm, 1.8×1.5×0.7cm	IIB and above
2400452050	66	174	70	M	NO	5.8	8.3	4	1.6	20.5	0.9	Mass	4.7×2.5×3cm	IIA
2400603000	34	-	-	F	NO	1.2	0.6	1.1	24.7	19.9	41.9	Ground-glass nodule	9×7mm	IA1
2400412953	71	170	55	M	NO	3	2	1.6	15.5	-	4.1	Solid nodule	3.5×3.5×2.5cm	IB
2400492405	61	155	49	F	NO	7.2	8.5	10.8	1.2	18.9	1.2	Solid nodule	2.2×2.1×1.6cm	IA3
01900127	70	163	56	M	NO	-	-	-	-	-	-	Part-solid nodule	3.2×1.0×1.5cm, 0.5×0.4×0.4cm	IB
2400424344	67	160	63	M	NO	1.9	16.5	9.2	1.9	14.8	1.1	Part-solid nodule	1.4×1×1cm	IA2
1900006786	68	-	-	F	NO	1.7	0.9	0.6	14.4	-	-	Ground-glass nodule	14×11×10mm, 8×7×5mm	IA2
2400619633	56	155	55	F	NO	2.1	1	1.8	18.5	-	11	Solid nodule	2.2×2.1×1.3cm	IB
03022308	74	148	45	F	NO	1.6	7.4	4	0.6	16	0.3	Ground-glass nodule	4.5×3.7×2.4cm	IB
2400490358	67	172	70	M	NO	1.9	13.9	<2.0	1.1	29	0.8	Ground-glass nodule	7×5mm	Benign
05633403	73	154	51	M	NO	2.1	-	35.1	3.7	16.3	1.2	Ground-glass nodule	1.8×1.1×0.9cm	IA2
2400619998	74	-	-	M	NO	-	-	-	-	-	-	Ground-glass nodule	2.6×2.5×1.3cm	IA3
2100440323	78	147	58.3	F	NO	1.7	8.3	5.8	1.6	13.6	0.8	Part-solid nodule	2.2×2×1.6cm	IA3
02015327	68	160	65	M	NO	3.4	-	3.6	1.1	14.3	0.7	Part-solid nodule	1.5×1.3×1.3cm	IA2
2300404922	76	175	47.4	M	NO	9.8	15.7	18	1.7	20.9	1.3	Nodular high-attenuation lesion	10×5mm	Benign
2300043006	73	155	58	F	NO	2.7	16	4.3	1.5	21.5	0.5	Part-solid nodule	1.9×1.5×0.7cm	IA2
2400410148	66	157	60	F	NO	2.9	12.5	9.6	0.8	27.2	0.7	Ground-glass nodule	9×6mm	Benign
2400471378	57	167	64	M	YES	4	30.1	36	0.9	30.3	0.9	/	7×9cm	Benign
2400604617	62	158	52	F	NO	0.9	-	-	-	5.4	<2.0	Ground-glass nodule	11×9mm	Benign
2400647179	70	155	52.9	F	NO	2.1	4	0.8	26.3	8	7.9	Part-solid nodule	1.5×0.7×0.7cm	IA2
2400339147	42	-	-	M	NO	-	-	-	-	-	-	Ground-glass nodule	3.2×2.2×1.8cm	IIIA
03028785	70	158	40	M	NO	7.4	20.3	4.6	1.8	11.1	1.7	Solid nodule	1.9×1.8×1.8cm	IB
2400462740	70	160	55	F	NO	1.5	10.2	2.7	1.2	12.8	0.9	Part-solid nodule	3.1×1.7×1cm	IB
2400454473	52	168	64	M	NO	2.5	9	＜2	1.9	26.8	0.5	Ground-glass nodule	22×16mm	Benign
2400395118	68	160	58.5	M	NO	4.1	-	15.1	1.3	17.7	1.1	Ground-glass nodule	19×16mm	Benign
2400420325	57	148	56	F	NO	3.2	8.1	11.5	1.6	19.5	1.2	Solid nodule	11×5mm	Benign
2400625666	58	153.5	55	F	NO	1.6	-	-	-	12.4	6.1	Ground-glass nodule	12×7mm	IA1
05631275	61	168	68	M	NO	3.5	28	19	2.7	24.8	1	Part-solid nodule	12×11mm	Benign
2400626102	67	158	67.5	F	NO	-	-	-	-	-	-	Solid nodule	15mm×10mm	Benign
2300425646	59	165	48	M	NO	3.4	13.2	9.2	1	17.4	1.4	Part-solid nodule	1.6×1.5×1.2cm	IA2
2400471195	59	165	59	F	NO	1.5	-	4.4	2.3	18.2	0.6	Ground-glass nodule	7×6mm	Benign
2100703364	74	165	52.5	M	NO	2	17.5	4.2	10	13.5	2.8	Mass	3.8×3.2×3.5cm	IB
2400491090	76	157	62	F	NO	2.6	16.3	8.2	0.9	18.6	0.8	Part-solid nodule	2.1×0.8×1.2cm	IA3
01605321	73	161	53.3	F	NO	51.9	6.2	10.8	1.6	13.2	0.6	Ground-glass nodule	1.2×0.9×0.7cm	IA2
04618456	50	160	65	F	NO	-	-	-	-	-	-	Solid nodule	7×6mm	IA1
02345436	46	157	64.3	F	NO	1.5	52.1	30.1	1.1	19.1	0.3	Part-solid nodule	11×6mm	Benign
2400460598	61	170	49	M	NO	-	-	-	-	-	-	Solid nodule	1.8×1.7×1.5cm	IA2
2400504382	32	158	67	F	NO	1.4	10.8	6.8	0.4	20.7	1.1	Part-solid nodule	1.4×1.1×1cm	IIB and above
2300959778	74	169	65	M	NO	1.7	17.2	11.8	0.7	14	1.2	Solid nodule	11×10×6	IIIB
2400636076	72	160	46	M	YES	4.2	0.9	0.3	12.9	-	10.6	Ground-glass nodule	2.5×1.7×1.4cm1.1×0.9×0.3cm, 0.9×0.8×0.8cm	IB
03191523	82	180	70	M	NO	4.9	-	6.5	3.9	14.7	0.9	Ground-glass nodule	2.8×2×2cm, 0.9×0.5×0.5cm, 1.2×1×0.8cm, 1.1×0.7×0.7cm	IA3
2400502520	66	165	55.5	F	NO	2.8	6.1	10.2	3	24.6	0.9	Ground-glass nodule	2.8×1.8×1.5cm	IA3
04237769	54	148	43.5	F	NO	1.4	9.8	3.2	0.9	14.5	0.6	Solid nodule	13×6mm	Benign
2400443230	62	169	69.5	F	NO	2.5	13.4	11.4	0.8	16.1	0.8	Part-solid nodule	1.5×1.2×0.8cm	IB
2400402357	62	165	60	M	NO	9.2	-	<2.0	4.6	38	1.2	Part-solid nodule	1.7×1.2×1.1cm	IA2
2400634234	69	160	103	F	NO	-	-	-	-	-	-	Part-solid nodule	4×3×1.5cm	IB
2400492340	71	179	84	M	YES	6	-	7.1	1.4	12.6	1	/	2.7×2.5×2cm	IA3
2300334375	52	-	-	M	NO	1.9	12.8	<2.0	0.8	12.6	0.8	Part-solid nodule	45×44mm	Benign
2400487859	77	170	70	M	NO	2.2	9.8	3	2.2	14.4	2.1	Part-solid nodule	2.1×1.3×1cm	IA3
2400653486	49	172	56	M	NO	-	-	-	-	-	-	Ground-glass nodule	1.3×1.1×0.8cm	IA2
2400485092	53	165	80	M	NO	10.1	-	10.8	1.6	20.4	1	Ground-glass opacity (GGO)	2.7×2.5×1.2cm	IA3
2100989583	37	161	60	F	NO	1.4	0.7	0.6	19.4	-	<2.0	Solid nodule	6×5mm	IA1
2400632157	60	172	58	M	NO	-	-	-	-	-	-	Ground-glass nodule	10×8mm	IA1
03568724	64	175	60	M	NO	3.3	7.8	13.8	1.1	21.2	1.3	Part-solid nodule	6×5mm, 9×9mm	Benign
2400424983	80	154	44.8	F	NO	6.7	7.3	6	4.8	13.1	1.6	Ground-glass nodule	1.5×1.4×1.1cm	IIB
00569411	69	154	65.8	F	NO	-	-	-	-	-	-	Part-solid nodule	2.6×1.6×1.4cm	IIB and above
2400542102	72	180	72	M	NO	2.1	48.7	2.1	23.1		<2.0	Part-solid nodule	4.7×4.5×3.9cm	IIA
2300451713	53	173	88	M	NO	-	-	-	-	-	-	Solid nodule	9×8mm	Benign
2400424675	66	168	57.5	M	NO	5.2	-	14.4	4.5	14	2.6	Part-solid nodule	3.7×3.2×3.2cm	IIB
2400468239	63	170	53.2	M		无	-	-	-	-	-	Part-solid nodule	11.0×13.3cm	Benign
02428294	63	155	62.5	F	NO	-	-	-	-	-	-	Solid nodule	8×5mm	Benign
2000110060	76	175	62.5	M	YES	5.3	-	57.7	1.4	16.5	0.9	Part-solid nodule	1.5×1.2×0.9cm	IA2
05752035	73	156	53.7	F	NO	2.5	1	2	15.5	17.3	<2.0	Solid nodule	13×9mm	IA1
04520373	46	172	58	M	YES	2	3	0.5	25.2	-	3.3	Part-solid nodule	2.0×1.9×1.2cm	IA2
2400465448	67	165	65	F	NO	2.7	9	2.3	1.3	27	0.4	Mass	3.5×2.5×2.2cm	IIIA
2100857545	69	157	66	F	NO	1.3	1	0.6	15.9	-	2.3	Ground-glass nodule	1.4×1.3×1.0cm	IA2
2400440398	60	165	56	F	NO	3.9	-	4.1	1.2	25.4	0.6	Heterogeneous attenuation nodule	2.6×2.6×2.5cm	IIB and above
02473097	57	150	57	F	NO	1	1.1	0.9	17.1	-	2.4	Calcified nodule	4×3mm	IA1
2400460479	58	163	58.5	M	NO	4.6	-	6.2	1.3	15.6	1	Ground-glass nodule	2.2×1.3×1.2cm	IA3
00768655	70	170	53	M	NO	-	-	-	-	-	-	Ground-glass nodule	1.5×1.0×0.9cm	IA2
2400012750	63	172	57	M	NO	4	24.5	8.2	1.1	13.9	1	Part-solid nodule	2.4×1.7×1.5cm	IA3
2400603691	56	158	45	F	NO	4	-	20.8	0.9	17.9	0.9	Ground-glass nodule	1.7×1.7×1.4cm	IA2
2400393891	67	160	58.5	F	NO	1.9	12.7	9.6	2	18.9	1.2	Ground-glass nodule	7mm×6mm	Benign
2000098585	64	158	65	F	NO	-	-	-	-	-	-	Part-solid nodule	1.1×0.9×0.6cm	IA2
2300363666	22	186	60	M	NO	-	-	-	-	-	-	/	3.1×2.6×0.4cm, 2.4×1.5×1cm	Benign
2400388135	52	147	55.9	F	NO	-	-	-	-	-	-	Mass	2.5×2.7×2.7cm	IA3
2400589864	67	155	67.5	M	NO	-	-	-	-	-	-	Part-solid nodule	1.8×1.4×1cm1.2×1.2×0.7cm	IA2
04757994	41	158	61	F	NO	2.6	-	-	-	35.4	8.5	Part-solid nodule	0.8×0.8×0.6cm，0.5×0.4×0.4cm	IA1
04485083	68	168	60	M	NO	6.5	26.8	15	0.6	18.3	0.9	Ground-glass nodule	1.3×1.1×1.2cm	IIB and above
03039522	46	158	61	F	NO	0.7	-	＜2	0.7	13.3	0.7	Ground-glass nodule	6×4mm	Benign
02768873	65	160	46	F	NO	4.5	-	-	-	10.3	6.9	Part-solid nodule	19×12×9mm	IA2
2200359159	28	172	57	F	NO	1.4	1.3	1.4	12.6		17.3	Part-solid nodule，Ground-glass nodule	11×8×5mm，6×4×2mm	IA2
2400618276	61	176	76	M	NO	13.6	13.4	<2.0	1.9	16.5	0.8	Part-solid nodule	2.8×2.0×2.0cm	IA3
2100096926	72	156	54	F	NO	-	-	-	-	-	-	Ground-glass nodule	3.2×1.5×1.7cm	IIB
01081913	66	160	52.5	F	NO	5.1	11	<2.0	1	15.1	0.4	Ground-glass nodule	2.6×2×0.9cm	IB
2400633350	56	163	61	F	NO	-	-	-	-	-	-	Part-solid nodule	2.0×1.0×1.2cm, 0.4×0.2×0.2cm	IA2
2300936678	67	-	-	F	NO	0.8	1.6	0.5	12.9	8.3	6.9	Part-solid nodule	1.3×1×1cm	IA2
2400359050	64	168	56.4	M	NO	6.1	-	19.9	2	27.5	0.6	/	13×6mm	Benign
2400504447	76	158	59	M	NO	3	9.4	5.6	5	13.8	0.9	Solid nodule	2.1×1.7×1.8cm	IA3
2300796132	51	168	55	F	NO	1.8	-	5	1.1	14.2	0.5	/	25×24mm	Benign
02231725	66	163	61.5	F	NO	1.3	10	3.2	1.1	14.4	0.7	Ground-glass nodule	0.7×0.7×0.5cm	IA1
2400440132	65	160	58	M	NO	3.4	11	5.9	1.7	13.2	0.7	Part-solid nodule	15×10mm	Benign
2400588638	77	-	-	M	NO	-	-	-	-	-	-	Mass	4.5×3.5×1.5cm	IIA
03889746	61	160	73	F	NO	5	20.4	10	1.3	15.5	0.3	Solid nodule	2.6×2.0×1.5cm	IA3
2400425410	62	172	57	M	NO	1.5	85.7	4.4	2.1	19	1.4	Solid nodule	10×8mm	Benign
03598750	73	165	57.5	M	NO	-	-	-	-	-	-	Mass	2.5×2.0×1.0cm	IIIA
2400625584	64	160	65	F	NO	5.2	-	-	-	9.3	10.1	Part-solid nodule	17×14mm	IA1
2400409522	54	164	70	M	NO	1.8	6	9.2	1.1	23.3	1.3	Ground-glass nodule	1.7×1.6×1.4cm	IA2
2400108407	57	171	72	M	NO	1.5	17	6.2	0.7	12.3	8.7	Solid nodule	2.5×2.3×2.0cm	IA3
2400650610	59	167	61	M	NO	4.4	-	-	-	15.2	16.3	Part-solid nodule	31×25mm	Benign
04492324	43	153	54	F	NO	0.9	-	4.2	1	17	0.9	Ground-glass nodule	1.5×1.3×1.2cm	IA2
2100087757	61	172	69.4	M	NO	-	-	-	-	-	-	/	2.3×2×1.4cm	IA3
2400627348	74	165	62	M	NO	3.2	-	-	-	9.5	6.2	Ground-glass nodule	1.1×0.6×0.5cm	IA1
2400561296	64	160	63.5	M	NO	2.9	-	-	-	13	20.9	Mass	3.5×2×2cm	IB
05114004	55	163	60	F	NO	2	-	38.8	1.3	12.5	0.3	Ground-glass nodule	1.3×0.8×0.5cm	IA2
05839022	41	174	71.5	M	NO	5	-	9.9	1.2	15.5	1.1	Solid nodule	/	Benign
01670929	68	160	61	F	NO	2.2	-	22.8	1.9	23.9	0.6	Ground-glass nodule	1.9×0.9×0.8cm, 0.8×0.7×0.7cm	IA2
2400443480	65	163	62	M	NO	-	-	-	-	-	-	Part-solid nodule	14×8×8mm	IA2
2400499803	63	168	70	M	NO	2.5	15.3	9.4	1.5	12.3	0.9	Solid nodule	2.1×2×1.5cm	IA3
03835969	70	172	80	M	NO	3.3	-	2.3	1.5	19.6	0.7	Part-solid nodule	3.8×2.2×2.5cm	IB
2100145551	78	174	71.5	M	NO	2.5	9.4	19	5.4	15.4	0.6	Ground-glass nodule	1.8×1.3×0.9cm	IA2
05285910	72	172	65	M	NO	5.6	-	4.4	1.1	29	0.9	Part-solid nodule	1.4×1×0.8cm, 1.2×0.8×0.7cm	IA2
2400415864	51	163	64.5	F	NO	-	-	-	-	-	-	Mass	2.7×2.5×1.1cm	IA3
02074505	72	170	60	M	NO	2.4	33.1	3.9	1.8	14.6	1	Part-solid nodule	2.3×1.6×1.1cm	IA3
2300123622	61	169	71	M	YES	-	-	-	-	-	-	Part-solid nodule	2-5mm	Benign
04902483	75	166	53	F	NO	6.8	9.6	＜2	2.2	15.1	0.5	Ground-glass nodule	1.7×0.9×0.5cm	IA2
2300706634	54	146	44.2	F	NO	6.9	-	-	-	18.1	17.5	Ground-glass nodule	3.6×2.7×1.8cm	IB
00636484	60	158	55	F	NO	0.8	-	-	-	7.3	<2.0	Part-solid nodule	1.2×1×0.7cm	IA2
2400398975	67	168	60.5	M	NO	26.6	5.9	7.5	1.5	31.5	0.9	Mass	3.2×2.3×2.2cm	IB
2300311300	57	157	49.6	F	NO	1.8	11.1	＜2	0.8	13	0.5	Part-solid nodule	1.9×1×1cm	IA2
2400376301	70	170	52	M	NO	5	13.2	2.7	1.1	11.4	0.6	Solid nodule	0.8×0.6×0.3cm1.5×1.0×0.7cm	IA2
2200533734	42	162	50	F	NO	0.9	9.1	13.3	1.7	16.9	1.7	Ground-glass opacity (GGO)	1.8×1.2×0.9cm	IA2
2400399909	46	162	62	F	NO	1.2	0.3	0.4	12.1	-	5.5	Part-solid nodule	1.3×1.0×0.8cm	IA2
02209063	62	152	57	F	NO	1.6	1	0.6	16.3	8	2.4	Ground-glass nodule	1.0×0.7×0.6cm	IA1

## Sheet: Batch_design
Medical record number	Batch_ID	Raw_name
Mixpep_pool_B1	Mixpep_pool_B1	WAN20241016gaohh_OmniprotV2_lung_cohort_B1_mixpool
2400625584	B1-1	WAN20241016gaohh_OmniprotV2_lung_cohort_B1_1
04280768	B1-2	WAN20241016gaohh_OmniprotV2_lung_cohort_B1_2
2400633350	B1-3	WAN20241016gaohh_OmniprotV2_lung_cohort_B1_3
03889746	B1-4	WAN20241016gaohh_OmniprotV2_lung_cohort_B1_4
2400395118	B1-5	WAN20241016gaohh_OmniprotV2_lung_cohort_B1_5
2300728157	B1-6	WAN20241016gaohh_OmniprotV2_lung_cohort_B1_6
2100793150	B1-7	WAN20241016gaohh_OmniprotV2_lung_cohort_B1_7
02209063	B1-8	WAN20241016gaohh_OmniprotV2_lung_cohort_B1_8
02074505	B1-9	WAN20241016gaohh_OmniprotV2_lung_cohort_B1_9
2400625666	B1-10	WAN20241016gaohh_OmniprotV2_lung_cohort_B1_10
2400636076	B1-11	WAN20241016gaohh_OmniprotV2_lung_cohort_B1_11
05631275	B1-12	WAN20241016gaohh_OmniprotV2_lung_cohort_B1_12
2400465472	B1-13	WAN20241016gaohh_OmniprotV2_lung_cohort_B1_13
2400425410	B1-14	WAN20241016gaohh_OmniprotV2_lung_cohort_B1_14
04161516	B1-15	WAN20241016gaohh_OmniprotV2_lung_cohort_B1_15
2400424675	B1-16	WAN20241016gaohh_OmniprotV2_lung_cohort_B1_16
2200359159	B1-17	WAN20241016gaohh_OmniprotV2_lung_cohort_B1_17
2300477798	B1-18	WAN20241016gaohh_OmniprotV2_lung_cohort_B1_18
2100989583	B1-19	WAN20241016gaohh_OmniprotV2_lung_cohort_B1_19
2300936678	B1-20	WAN20241016gaohh_OmniprotV2_lung_cohort_B1_20
00569411	B1-21	WAN20241016gaohh_OmniprotV2_lung_cohort_B1_21
2400626102	B1-22	WAN20241016gaohh_OmniprotV2_lung_cohort_B1_22
04012099	B1-23	WAN20241016gaohh_OmniprotV2_lung_cohort_B1_23
02015327	B1-24	WAN20241016gaohh_OmniprotV2_lung_cohort_B1_24
02756377	B1-25	WAN20241016gaohh_OmniprotV2_lung_cohort_B1_25
2400589864	B1-26	WAN20241016gaohh_OmniprotV2_lung_cohort_B1_26
2400634438	B1-27	WAN20241016gaohh_OmniprotV2_lung_cohort_B1_27
2400561296	B1-28	WAN20241016gaohh_OmniprotV2_lung_cohort_B1_28
2400561296	B1-28biorep	WAN20241016gaohh_OmniprotV2_lung_cohort_B1_bio28
2400639406	B1-29	WAN20241016gaohh_OmniprotV2_lung_cohort_B1_29
2400460479	B1-30	WAN20241016gaohh_OmniprotV2_lung_cohort_B1_30
2300936678	B1-20	WAN20241016gaohh_OmniprotV2_lung_cohort_B1_tech20
Pool	Pool	WAN20241016gaohh_OmniprotV2_lung_cohort_B1_pool
Mixpep_pool_B2	Mixpep_pool_B2	WAN20241016gaohh_OmniprotV2_lung_cohort_B2_mixpool
2400650610	B2-1	WAN20241016gaohh_OmniprotV2_lung_cohort_B2_1
2300123622	B2-2	WAN20241016gaohh_OmniprotV2_lung_cohort_B2_2
2300043006	B2-3	WAN20241016gaohh_OmniprotV2_lung_cohort_B2_3
2400625512	B2-4	WAN20241016gaohh_OmniprotV2_lung_cohort_B2_4
02768873	B2-5	WAN20241016gaohh_OmniprotV2_lung_cohort_B2_5
2300404922	B2-6	WAN20241016gaohh_OmniprotV2_lung_cohort_B2_6
2400409522	B2-7	WAN20241016gaohh_OmniprotV2_lung_cohort_B2_7
05285910	B2-8	WAN20241016gaohh_OmniprotV2_lung_cohort_B2_8
05752035	B2-9	WAN20241016gaohh_OmniprotV2_lung_cohort_B2_9
05114004	B2-10	WAN20241016gaohh_OmniprotV2_lung_cohort_B2_10
2100172331	B2-11	WAN20241016gaohh_OmniprotV2_lung_cohort_B2_11
2400357495	B2-12	WAN20241016gaohh_OmniprotV2_lung_cohort_B2_12
2300129022	B2-13	WAN20241016gaohh_OmniprotV2_lung_cohort_B2_13
02910296	B2-14	WAN20241016gaohh_OmniprotV2_lung_cohort_B2_14
2400653743	B2-15	WAN20241016gaohh_OmniprotV2_lung_cohort_B2_15
2400502520	B2-16	WAN20241016gaohh_OmniprotV2_lung_cohort_B2_16
01175318	B2-17	WAN20241016gaohh_OmniprotV2_lung_cohort_B2_17
2400596474	B2-18	WAN20241016gaohh_OmniprotV2_lung_cohort_B2_18
01605321	B2-19	WAN20241016gaohh_OmniprotV2_lung_cohort_B2_19
02231725	B2-20	WAN20241016gaohh_OmniprotV2_lung_cohort_B2_20
03835969	B2-21	WAN20241016gaohh_OmniprotV2_lung_cohort_B2_21
2400410404	B2-22	WAN20241016gaohh_OmniprotV2_lung_cohort_B2_22
03028785	B2-23	WAN20241016gaohh_OmniprotV2_lung_cohort_B2_23
2201459561	B2-24	WAN20241016gaohh_OmniprotV2_lung_cohort_B2_24
2400454541	B2-25	WAN20241016gaohh_OmniprotV2_lung_cohort_B2_25
2101040540	B2-26	WAN20241016gaohh_OmniprotV2_lung_cohort_B2_26
2400659769	B2-27	WAN20241016gaohh_OmniprotV2_lung_cohort_B2_27
2100507325	B2-28	WAN20241016gaohh_OmniprotV2_lung_cohort_B2_28
2100507325	B2-28biorep	WAN20241016gaohh_OmniprotV2_lung_cohort_B2_bio28
05839022	B2-29	WAN20241016gaohh_OmniprotV2_lung_cohort_B2_29
2200659718	B2-30	WAN20241016gaohh_OmniprotV2_lung_cohort_B2_30
02231725	B2-20	WAN20241016gaohh_OmniprotV2_lung_cohort_B2_tech20
Pool	Pool	WAN20241016gaohh_OmniprotV2_lung_cohort_B2_pool
Mixpep_pool_B3	Mixpep_pool_B3	WAN20241017gaohh_OmniprotV2_lung_cohort_B3_mixpool
2400647179	B3-1	WAN20241017gaohh_OmniprotV2_lung_cohort_B3_1
2400655805	B3-2	WAN20241017gaohh_OmniprotV2_lung_cohort_B3_2
2400205735	B3-3	WAN20241017gaohh_OmniprotV2_lung_cohort_B3_3
03679434	B3-4	WAN20241017gaohh_OmniprotV2_lung_cohort_B3_4
2300078319	B3-5	WAN20241017gaohh_OmniprotV2_lung_cohort_B3_5
2400420325	B3-6	WAN20241017gaohh_OmniprotV2_lung_cohort_B3_6
02428294	B3-7	WAN20241017gaohh_OmniprotV2_lung_cohort_B3_7
2400619220	B3-8	WAN20241017gaohh_OmniprotV2_lung_cohort_B3_8
2400619633	B3-9	WAN20241017gaohh_OmniprotV2_lung_cohort_B3_9
2100703364	B3-10	WAN20241017gaohh_OmniprotV2_lung_cohort_B3_10
01081913	B3-11	WAN20241017gaohh_OmniprotV2_lung_cohort_B3_11
2300006680	B3-12	WAN20241017gaohh_OmniprotV2_lung_cohort_B3_12
01670929	B3-13	WAN20241017gaohh_OmniprotV2_lung_cohort_B3_13
2400424344	B3-14	WAN20241017gaohh_OmniprotV2_lung_cohort_B3_14
2400588638	B3-15	WAN20241017gaohh_OmniprotV2_lung_cohort_B3_15
2400465448	B3-16	WAN20241017gaohh_OmniprotV2_lung_cohort_B3_16
2400491090	B3-17	WAN20241017gaohh_OmniprotV2_lung_cohort_B3_17
2400471378	B3-18	WAN20241017gaohh_OmniprotV2_lung_cohort_B3_18
2300363666	B3-19	WAN20241017gaohh_OmniprotV2_lung_cohort_B3_19
2400653486	B3-20	WAN20241017gaohh_OmniprotV2_lung_cohort_B3_20
2300334375	B3-21	WAN20241017gaohh_OmniprotV2_lung_cohort_B3_21
2400499803	B3-22	WAN20241017gaohh_OmniprotV2_lung_cohort_B3_22
2400625139	B3-23	WAN20241017gaohh_OmniprotV2_lung_cohort_B3_23
2100096926	B3-24	WAN20241017gaohh_OmniprotV2_lung_cohort_B3_24
2400602768	B3-25	WAN20241017gaohh_OmniprotV2_lung_cohort_B3_25
2100440323	B3-26	WAN20241017gaohh_OmniprotV2_lung_cohort_B3_26
2400627348	B3-27	WAN20241017gaohh_OmniprotV2_lung_cohort_B3_27
2100857545	B3-28	WAN20241017gaohh_OmniprotV2_lung_cohort_B3_28
2100857545	B3-28biorep	WAN20241017gaohh_OmniprotV2_lung_cohort_B3_bio28
04618456	B3-29	WAN20241017gaohh_OmniprotV2_lung_cohort_B3_29
2400567913	B3-30	WAN20241017gaohh_OmniprotV2_lung_cohort_B3_30
2400653486	B3-20	WAN20241017gaohh_OmniprotV2_lung_cohort_B3_tech20
Pool	Pool	WAN20241017gaohh_OmniprotV2_lung_cohort_B3_pool
Mixpep_pool_B4	Mixpep_pool_B4	WAN20241017gaohh_OmniprotV2_lung_cohort_B4_mixpool
2300335916	B4-1	WAN20241017gaohh_OmniprotV2_lung_cohort_B4_1
2400468239	B4-2	WAN20241017gaohh_OmniprotV2_lung_cohort_B4_2
02136817	B4-3	WAN20241017gaohh_OmniprotV2_lung_cohort_B4_3
02473097	B4-4	WAN20241017gaohh_OmniprotV2_lung_cohort_B4_4
2400398975	B4-5	WAN20241017gaohh_OmniprotV2_lung_cohort_B4_5
02571921	B4-6	WAN20241017gaohh_OmniprotV2_lung_cohort_B4_6
2400339147	B4-7	WAN20241017gaohh_OmniprotV2_lung_cohort_B4_7
00636484	B4-8	WAN20241017gaohh_OmniprotV2_lung_cohort_B4_8
1900003817	B4-9	WAN20241017gaohh_OmniprotV2_lung_cohort_B4_9
2400490358	B4-10	WAN20241017gaohh_OmniprotV2_lung_cohort_B4_10
2400632157	B4-11	WAN20241017gaohh_OmniprotV2_lung_cohort_B4_11
2200227304	B4-12	WAN20241017gaohh_OmniprotV2_lung_cohort_B4_12
05771439	B4-13	WAN20241017gaohh_OmniprotV2_lung_cohort_B4_13
2400603691	B4-14	WAN20241017gaohh_OmniprotV2_lung_cohort_B4_14
2400542102	B4-15	WAN20241017gaohh_OmniprotV2_lung_cohort_B4_15
2400406081	B4-16	WAN20241017gaohh_OmniprotV2_lung_cohort_B4_16
2400494715	B4-17	WAN20241017gaohh_OmniprotV2_lung_cohort_B4_17
2200822241	B4-18	WAN20241017gaohh_OmniprotV2_lung_cohort_B4_18
2400426857	B4-19	WAN20241017gaohh_OmniprotV2_lung_cohort_B4_19
2400485092	B4-20	WAN20241017gaohh_OmniprotV2_lung_cohort_B4_20
2400415864	B4-21	WAN20241017gaohh_OmniprotV2_lung_cohort_B4_21
02345436	B4-22	WAN20241017gaohh_OmniprotV2_lung_cohort_B4_22
2400633119	B4-23	WAN20241017gaohh_OmniprotV2_lung_cohort_B4_23
2400659834	B4-24	WAN20241017gaohh_OmniprotV2_lung_cohort_B4_24
2300451713	B4-25	WAN20241017gaohh_OmniprotV2_lung_cohort_B4_25
2400440132	B4-26	WAN20241017gaohh_OmniprotV2_lung_cohort_B4_26
2300369884	B4-27	WAN20241017gaohh_OmniprotV2_lung_cohort_B4_27
2400463661	B4-28	WAN20241017gaohh_OmniprotV2_lung_cohort_B4_28
2400463661	B4-28biorep	WAN20241017gaohh_OmniprotV2_lung_cohort_B4_bio28
2400650172	B4-29	WAN20241017gaohh_OmniprotV2_lung_cohort_B4_29
2400492340	B4-30	WAN20241017gaohh_OmniprotV2_lung_cohort_B4_30
2400485092	B4-20	WAN20241017gaohh_OmniprotV2_lung_cohort_B4_tech20
Pool	Pool	WAN20241017gaohh_OmniprotV2_lung_cohort_B4_pool
Mixpep_pool_B5	Mixpep_pool_B5	WAN20241019gaohh_OmniprotV2_lung_cohort_B5_mixpool
04520373	B5-1	WAN20241019gaohh_OmniprotV2_lung_cohort_B5_1
2400613346	B5-2	WAN20241019gaohh_OmniprotV2_lung_cohort_B5_2
2400462740	B5-3	WAN20241019gaohh_OmniprotV2_lung_cohort_B5_3
2400471195	B5-4	WAN20241019gaohh_OmniprotV2_lung_cohort_B5_4
2400585486	B5-5	WAN20241019gaohh_OmniprotV2_lung_cohort_B5_5
2400285200	B5-6	WAN20241019gaohh_OmniprotV2_lung_cohort_B5_6
2400410148	B5-7	WAN20241019gaohh_OmniprotV2_lung_cohort_B5_7
04485083	B5-8	WAN20241019gaohh_OmniprotV2_lung_cohort_B5_8
03568724	B5-9	WAN20241019gaohh_OmniprotV2_lung_cohort_B5_9
2400108407	B5-10	WAN20241019gaohh_OmniprotV2_lung_cohort_B5_10
04757994	B5-11	WAN20241019gaohh_OmniprotV2_lung_cohort_B5_11
2400012750	B5-12	WAN20241019gaohh_OmniprotV2_lung_cohort_B5_12
2400459995	B5-13	WAN20241019gaohh_OmniprotV2_lung_cohort_B5_13
2400433459	B5-14	WAN20241019gaohh_OmniprotV2_lung_cohort_B5_14
2400452050	B5-15	WAN20241019gaohh_OmniprotV2_lung_cohort_B5_15
2400650462	B5-16	WAN20241019gaohh_OmniprotV2_lung_cohort_B5_16
2400443230	B5-17	WAN20241019gaohh_OmniprotV2_lung_cohort_B5_17
2400393891	B5-18	WAN20241019gaohh_OmniprotV2_lung_cohort_B5_18
2100087757	B5-19	WAN20241019gaohh_OmniprotV2_lung_cohort_B5_19
2400436712	B5-20	WAN20241019gaohh_OmniprotV2_lung_cohort_B5_20
2400504447	B5-21	WAN20241019gaohh_OmniprotV2_lung_cohort_B5_21
03022308	B5-22	WAN20241019gaohh_OmniprotV2_lung_cohort_B5_22
2400638785	B5-23	WAN20241019gaohh_OmniprotV2_lung_cohort_B5_23
2400487859	B5-24	WAN20241019gaohh_OmniprotV2_lung_cohort_B5_24
2400388135	B5-25	WAN20241019gaohh_OmniprotV2_lung_cohort_B5_25
2400603000	B5-26	WAN20241019gaohh_OmniprotV2_lung_cohort_B5_26
2300796132	B5-27	WAN20241019gaohh_OmniprotV2_lung_cohort_B5_27
03191523	B5-28	WAN20241019gaohh_OmniprotV2_lung_cohort_B5_28
03191523	B5-28biorep	WAN20241019gaohh_OmniprotV2_lung_cohort_B5_bio28
2100145551	B5-29	WAN20241019gaohh_OmniprotV2_lung_cohort_B5_29
2300425646	B5-30	WAN20241019gaohh_OmniprotV2_lung_cohort_B5_30
2400436712	B5-20	WAN20241019gaohh_OmniprotV2_lung_cohort_B5_tech20
Pool	Pool	WAN20241019gaohh_OmniprotV2_lung_cohort_B5_pool
Mixpep_pool_B6	Mixpep_pool_B6	WAN20241019gaohh_OmniprotV2_lung_cohort_B6_mixpool
2400624422	B6-1	WAN20241019gaohh_OmniprotV2_lung_cohort_B6_1
2400376301	B6-2	WAN20241019gaohh_OmniprotV2_lung_cohort_B6_2
2400445883	B6-3	WAN20241019gaohh_OmniprotV2_lung_cohort_B6_3
2400090127	B6-4	WAN20241019gaohh_OmniprotV2_lung_cohort_B6_4
03598750	B6-5	WAN20241019gaohh_OmniprotV2_lung_cohort_B6_5
04237769	B6-6	WAN20241019gaohh_OmniprotV2_lung_cohort_B6_6
01900127	B6-7	WAN20241019gaohh_OmniprotV2_lung_cohort_B6_7
2400424983	B6-8	WAN20241019gaohh_OmniprotV2_lung_cohort_B6_8
04998463	B6-9	WAN20241019gaohh_OmniprotV2_lung_cohort_B6_9
2400396477	B6-10	WAN20241019gaohh_OmniprotV2_lung_cohort_B6_10
2300311300	B6-11	WAN20241019gaohh_OmniprotV2_lung_cohort_B6_11
2100271362	B6-12	WAN20241019gaohh_OmniprotV2_lung_cohort_B6_12
2400633799	B6-13	WAN20241019gaohh_OmniprotV2_lung_cohort_B6_13
2400399909	B6-14	WAN20241019gaohh_OmniprotV2_lung_cohort_B6_14
2400603110	B6-15	WAN20241019gaohh_OmniprotV2_lung_cohort_B6_15
2400460598	B6-16	WAN20241019gaohh_OmniprotV2_lung_cohort_B6_16
04553140	B6-17	WAN20241019gaohh_OmniprotV2_lung_cohort_B6_17
04492324	B6-18	WAN20241019gaohh_OmniprotV2_lung_cohort_B6_18
2400634234	B6-19	WAN20241019gaohh_OmniprotV2_lung_cohort_B6_19
2400504382	B6-20	WAN20241019gaohh_OmniprotV2_lung_cohort_B6_20
2400396418	B6-21	WAN20241019gaohh_OmniprotV2_lung_cohort_B6_21
2400492405	B6-22	WAN20241019gaohh_OmniprotV2_lung_cohort_B6_22
03039522	B6-23	WAN20241019gaohh_OmniprotV2_lung_cohort_B6_23
2200533734	B6-24	WAN20241019gaohh_OmniprotV2_lung_cohort_B6_24
2400406723	B6-25	WAN20241019gaohh_OmniprotV2_lung_cohort_B6_25
2400619998	B6-26	WAN20241019gaohh_OmniprotV2_lung_cohort_B6_26
2400454473	B6-27	WAN20241019gaohh_OmniprotV2_lung_cohort_B6_27
05633403	B6-28	WAN20241019gaohh_OmniprotV2_lung_cohort_B6_28
05633403	B6-28biorep	WAN20241019gaohh_OmniprotV2_lung_cohort_B6_bio28
2400604617	B6-29	WAN20241019gaohh_OmniprotV2_lung_cohort_B6_29
2400343522	B6-30	WAN20241019gaohh_OmniprotV2_lung_cohort_B6_30
2400504382	B6-20	WAN20241019gaohh_OmniprotV2_lung_cohort_B6_tech20
Pool	Pool	WAN20241019gaohh_OmniprotV2_lung_cohort_B6_pool
Mixpep_pool_B7	Mixpep_pool_B7	WAN20241019gaohh_OmniprotV2_lung_cohort_B7_mixpool
2000110060	B7-1	WAN20241019gaohh_OmniprotV2_lung_cohort_B7_1
2400470385	B7-2	WAN20241019gaohh_OmniprotV2_lung_cohort_B7_2
01429294	B7-3	WAN20241019gaohh_OmniprotV2_lung_cohort_B7_3
1900006786	B7-4	WAN20241019gaohh_OmniprotV2_lung_cohort_B7_4
2400443480	B7-5	WAN20241019gaohh_OmniprotV2_lung_cohort_B7_5
2400359050	B7-6	WAN20241019gaohh_OmniprotV2_lung_cohort_B7_6
2400412953	B7-7	WAN20241019gaohh_OmniprotV2_lung_cohort_B7_7
00768655	B7-8	WAN20241019gaohh_OmniprotV2_lung_cohort_B7_8
2400624512	B7-9	WAN20241019gaohh_OmniprotV2_lung_cohort_B7_9
05041117	B7-10	WAN20241019gaohh_OmniprotV2_lung_cohort_B7_10
2400276086	B7-11	WAN20241019gaohh_OmniprotV2_lung_cohort_B7_11
2400440398	B7-12	WAN20241019gaohh_OmniprotV2_lung_cohort_B7_12
2000098585	B7-13	WAN20241019gaohh_OmniprotV2_lung_cohort_B7_13
2300959778	B7-14	WAN20241019gaohh_OmniprotV2_lung_cohort_B7_14
01613528	B7-15	WAN20241019gaohh_OmniprotV2_lung_cohort_B7_15
2400360165	B7-16	WAN20241019gaohh_OmniprotV2_lung_cohort_B7_16
2400618276	B7-17	WAN20241019gaohh_OmniprotV2_lung_cohort_B7_17
2400402357	B7-18	WAN20241019gaohh_OmniprotV2_lung_cohort_B7_18
64902483	B7-19	WAN20241019gaohh_OmniprotV2_lung_cohort_B7_19
64902483	B7-19biorep	WAN20241019gaohh_OmniprotV2_lung_cohort_B7_bio19
2400402357	B7-18	WAN20241019gaohh_OmniprotV2_lung_cohort_B7_tech18
Pool	Pool	WAN20241019gaohh_OmniprotV2_lung_cohort_B7_pool
