# Supplementary material for: Systematic evaluation of blood contamination in nanoparticle-based plasma proteomics
Source: EMBO Mol Med. 2025 Dec 5;18(1):275–96. doi: 10.1038/s44321-025-00346-9 (PMC12808129; doi:10.1038/s44321-025-00346-9)
Supplement: Supplementary file 8 — Source data Fig. 1 [file 44321_2025_346_MOESM8_ESM.zip]

Archive with 14 entries (10 files):
- Figure 1/
- Figure 1/1b/
- Figure 1/1b/1b_NPs_peptide_identification_comparison.xlsx
- Figure 1/1c/
- Figure 1/1c/1b_NPs_peptide_identification_comparison.xlsx
- Figure 1/1d/
- Figure 1/1d/NP23-corona.tif
- Figure 1/1d/NP23.tif
- Figure 1/1d/NP24-corona.tiff
- Figure 1/1d/NP24.tiff
- Figure 1/1d/NP25-corona.tiff
- Figure 1/1d/NP25.tiff
- Figure 1/1d/NP26-corona.tiff
- Figure 1/1d/NP26.tiff
