# Supplementary material for: Systematic evaluation of blood contamination in nanoparticle-based plasma proteomics
Source: EMBO Mol Med. 2025 Dec 5;18(1):275–96. doi: 10.1038/s44321-025-00346-9 (PMC12808129; doi:10.1038/s44321-025-00346-9)
Supplement: Supplementary file 8 — Source data Fig. 1 [file 44321_2025_346_MOESM8_ESM.zip › Figure 1/1b/1b_NPs_peptide_identification_comparison.xlsx]

## Sheet: sheet 1
Exp.type	type	mean	sd
NP23	pep	20748.3	1324.78
NP24	pep	20667	1642.56
NP25	pep	20162.7	982.067
NP26	pep	20821	840.465
NP84	pep	19731.7	34.6458
NP85	pep	17590.3	1018.85
NP86	pep	15245.7	600.483
Neat	pep	6120.5	102.53
