# Supplementary material for: Systematic evaluation of blood contamination in nanoparticle-based plasma proteomics
Source: EMBO Mol Med. 2025 Dec 5;18(1):275–96. doi: 10.1038/s44321-025-00346-9 (PMC12808129; doi:10.1038/s44321-025-00346-9)
Supplement: Supplementary file 8 — Source data Fig. 1 [file 44321_2025_346_MOESM8_ESM.zip › Figure 1/1c/1b_NPs_peptide_identification_comparison.xlsx]

## Sheet: 1b_NPs_peptide_identification_c
Exp.type	type	mean	sd
NP23	pep	20748.3	1324.78
NP23	prot	3528.33	131.325
NP24	pep	20667	1642.56
NP24	prot	3528	177.739
NP25	pep	20162.7	982.067
NP25	prot	3461	110.91
NP26	pep	20821	840.465
NP26	prot	3442.67	96.5212
NP84	pep	19731.7	34.6458
NP84	prot	3406.67	4.16333
NP85	pep	17590.3	1018.85
NP85	prot	3139.67	146.302
NP86	pep	15245.7	600.483
NP86	prot	2783	112.481
Neat	pep	6120.5	102.53
Neat	prot	810.5	13.435
