# Supplementary material for: Systematic evaluation of blood contamination in nanoparticle-based plasma proteomics
Source: EMBO Mol Med. 2025 Dec 5;18(1):275–96. doi: 10.1038/s44321-025-00346-9 (PMC12808129; doi:10.1038/s44321-025-00346-9)
Supplement: Supplementary file 9 — Source data Fig. 2 [file 44321_2025_346_MOESM9_ESM.zip]

Archive with 17 entries (8 files):
- Figure 2/
- Figure 2/2b/
- Figure 2/2b/2b_heatmap.xlsx
- Figure 2/2c/
- Figure 2/2c/NPs_fractionated_sample_protein_identification.xlsx
- Figure 2/2d/
- Figure 2/2d/fig2d_venn.xlsx
- Figure 2/2e/
- Figure 2/2e/2e_biological process.xlsx
- Figure 2/2f/
- Figure 2/2f/2f_Top10 KEGG pathway.xlsx
- Figure 2/2g/
- Figure 2/2g/2g_neat_top14_omnoprot_peptide_identification_comparison.xlsx
- Figure 2/2h/
- Figure 2/2h/2h_neat_top14_omnoprot_protein_identification_comparison.xlsx
- Figure 2/2i/
- Figure 2/2i/2i_prot_abundance_rank.xlsx
