# Supplementary material for: Systematic evaluation of blood contamination in nanoparticle-based plasma proteomics
Source: EMBO Mol Med. 2025 Dec 5;18(1):275–96. doi: 10.1038/s44321-025-00346-9 (PMC12808129; doi:10.1038/s44321-025-00346-9)
Supplement: Supplementary file 9 — Source data Fig. 2 [file 44321_2025_346_MOESM9_ESM.zip › Figure 2/2b/2b_heatmap.xlsx]

## Sheet: 2b_heatmap
A0A075B6H7	A0A075B6H9	A0A075B6I0	A0A075B6I1	A0A075B6I4	A0A075B6I7	A0A075B6I9	A0A075B6J1	A0A075B6J2	A0A075B6J9	A0A075B6K0	A0A075B6K2	A0A075B6K4	A0A075B6K5	A0A075B6K6	A0A075B6P5.P01615	A0A075B6Q5	A0A075B6R2	A0A075B6S2	A0A075B6S4	A0A075B6S5	A0A075B6S6	A0A075B6S9.P0DSN7	A0A075B6T6	A0A075B6V5	A0A087WSX0	A0A087WSY4	A0A087WSY6	A0A087WSZ0	A0A087WT03	A0A087WW87.P01614	A0A087X0M5	A0A0A0MRZ8.P04433	A0A0A0MRZ9	A0A0A0MS14	A0A0A0MS15	A0A0A0MT36	A0A0A6YYC5	A0A0A6YYJ7	A0A0B4J1U3	A0A0B4J1U7	A0A0B4J1V0	A0A0B4J1V1	A0A0B4J1V2	A0A0B4J1V6	A0A0B4J1V7	A0A0B4J1X5	A0A0B4J1X8	A0A0B4J1Y8	A0A0B4J1Y9
104792000	2069330	21425100	969500	447598	275452	37433300	133885	312166	9526590	103021	204353	8909770	26957300	68276.9	NA	2472830	2807440	23338.5	35601	650792	335463	2129500	NA	NA	1038970	1728370	30470700	798803	NA	24806200	NA	154072000	89795.1	990777	7804160	3796340	NA	NA	NA	41562100	26710500	36906.2	1879050	714096	378446	14713000	2021930	11843100	2534990
44617100	3109200	16866300	1277650	358276	116153	23897700	151288	41027.5	6702340	204948	108417	7589890	6494580	53162.1	NA	543891	1695730	NA	5559.88	17998.8	107953	95782.1	NA	8056.22	152635	1580580	15878700	86495.5	NA	13951400	NA	109140000	159035	664803	3343270	2128590	NA	NA	86533.4	17324000	9711940	NA	440601	381717	NA	4069020	1009950	1443880	1356990
96163400	3783500	13218400	3176040	452930	149233	6338240	154429	394232	8108520	87147.1	101179	5807520	19339200	166149	10879.8	910560	1692640	43486.6	9804.78	521296	376246	724814	NA	18504.4	645743	2791630	2896700	116111	NA	1653080	NA	113989000	255797	328736	17838400	3494260	NA	NA	1177790	44540300	30112900	10099.8	1704760	809607	NA	20912900	1122730	4815620	7306670
243946000	3115660	18892600	6820900	591675	461099	31079400	270068	1011420	28542700	253555	130462	6872280	66152600	133252	123828	19238500	14377600	46435	231670	2312130	3785470	5965010	NA	91287.1	6620310	6812500	53620700	573623	NA	48287200	122929	233964000	458222	8518090	11952600	10377400	NA	NA	952582	42300000	89933500	516334	6041550	3332960	120699	13904000	4023780	4204420	14478000
87056400	3935270	9636240	1379670	402386	180528	7165470	145578	394790	9463760	131338	127903	4711750	14876600	182109	8776.35	1849750	827604	33073	NA	391576	761960	590197	NA	18028.9	224811	1950270	6953210	69280.9	NA	3970560	NA	156601000	53597.2	784104	11125100	3781430	NA	NA	956268	45420100	23625600	3478.67	1069230	864402	16975.8	21751200	1782770	7537090	11710100
137977000	1238400	13471500	1253940	319794	364635	2557150	250213	535532	14348900	227464	149224	6991190	25279600	91413.7	19620.7	1578690	2403690	6240.71	20674.1	763206	3357640	3040940	NA	32005.8	898143	2350810	7154990	102010	NA	11623900	NA	15046100	110371	817557	21972300	5087830	NA	NA	971866	71771900	23965600	27204.7	1395550	1121450	NA	10292900	3048680	6416700	10514800
23364500	2389720	10969900	530322	255180	176513	7564020	163450	409442	7253850	202380	50043.8	3660340	22594300	106106	4696.45	1252020	654216	6868.36	30500.2	778448	1139950	1831620	NA	5433.08	1548070	1303240	1975130	92993	NA	7874080	NA	15544200	63132.5	734787	8294860	3417820	NA	NA	662395	44580700	21911100	17651.4	1415890	555944	9254.05	19570200	3234990	4145170	13708800
180494000	17398400	55148900	10638700	1187060	348985	62634700	150511	903781	9379560	882860	228722	13587700	3685350	1137010	NA	1512210	4659690	NA	63550	575905	1749090	41435.6	83477.3	93185.9	189594	2870710	1046430	64541	88779.7	818693	85364.8	245943000	71229	2126030	18205200	13523500	135385	186696	25190.7	38262600	212356000	NA	3406820	3855160	295218	82426000	6851510	25783300	26555400
71000500	1265230	19303900	909781	424792	222485	31623400	165167	167211	2683650	161712	64987	4623330	10900500	129136	NA	1729580	2939160	15265.6	NA	167260	111037	119858	NA	22584.7	103937	5239560	10067900	114756	NA	9129170	NA	88989000	114063	831616	11531000	1994330	NA	NA	6060.49	38559100	19668200	119129	1839540	719553	28445.4	7695760	1394760	13928900	1606420
127527000	1747700	11917800	1072250	702912	202792	29944400	77443.7	129852	5504910	526695	283131	2919540	7726670	317793	48458.5	1475710	1558480	43985.1	NA	113796	932186	421174	NA	19491.8	402830	1350420	3295390	97337.7	NA	8458370	NA	47089300	185781	685317	12976800	1807100	1702.59	NA	872357	12458200	34014300	15564.9	1339040	592271	58545.9	6483180	1324190	6094170	3392080
68448800	856594	8084820	792309	206417	107208	24748700	107128	261469	2244400	102094	117043	3406030	9599200	30575.6	NA	865376	1486990	NA	2748.25	191428	582786	133632	NA	1475.71	560659	1506910	4654400	523252	NA	4981800	NA	44632100	40713.7	354536	3088470	1904590	NA	NA	372976	11603200	6465160	32575.9	1876130	326360	351211	9088920	900340	6550550	1070790
71009700	1742440	21163400	5605450	212010	145300	26458400	210474	588684	18707300	330829	484167	8894230	18806800	36351.7	28113	8805820	1668580	69516.8	36240.8	403845	7358800	5505100	NA	41407.6	2068800	1742410	26731600	1030180	NA	33893000	202024	104354000	205417	1032920	20651400	5368910	NA	NA	311921	33528700	61817500	236263	4464600	1165130	19256.3	12913700	7184230	2919690	12033300
41225300	730238	11421400	1345320	80897.7	75374.7	24513400	87667.3	168824	3885900	55850.9	83823.9	2742050	12472400	30514	2597.56	477781	1305070	848.303	NA	360333	455893	453893	NA	13952.1	434077	1092700	6699100	56204.4	NA	9023650	NA	54904200	45067.8	160080	3600090	1112550	NA	NA	201029	10488000	12424100	NA	591754	461966	NA	8111850	744638	3618270	1298150
49192200	1419230	27284900	246230	174207	78138.5	30237500	118314	99486.8	7777830	22916	104452	6472250	13161600	28637	NA	633707	1760970	NA	NA	134488	182768	356905	NA	11804.3	449935	1253910	13071400	99042.8	NA	12376400	NA	123019000	30307	107953	6032060	1361890	NA	NA	33264.4	19372600	11714800	NA	654654	422081	100142	8835330	606276	3482620	886757
52693700	498934	26226500	903440	536424	84334.8	19510700	51852.7	169478	2798570	44222	125858	4220860	11113600	41110.6	3199.39	811797	1797980	NA	4624.4	298123	217781	359433	NA	6700.5	510218	1190740	10571800	238814	NA	13874100	6873.34	44078300	41706.3	196011	4570660	1319650	4055.28	NA	7803.42	14026200	11959900	NA	567591	299601	NA	5479720	662676	2707550	682322
87123800	3663650	10085400	1605030	337126	3872.21	2228320	117122	215932	5649110	133563	95278.8	5229870	15810200	124925	NA	759291	1032790	27298	3568.63	7314.65	199209	56990	NA	11431.4	392640	2774060	3372290	NA	NA	1320460	NA	205963000	479025	422911	6114810	3114100	NA	NA	1055800	38902800	24941200	NA	1354980	975554	16109.7	22919800	3151320	15838500	9395160
121747000	10709100	27582900	765461	203466	42957.4	23975300	26034.8	234610	8156490	134929	243046	5769660	5249720	86446.7	39929.6	1129840	517497	120184	14183.9	289182	149181	699069	NA	9588.51	1380020	1983950	22888500	98517.4	NA	316137	NA	175009000	932324	608169	20914400	1948500	NA	NA	562234	31591100	23356200	NA	624875	525541	2380.53	14176400	2064510	13887300	8429890
270206000	659917	68611300	272052	18678.7	9318.21	2364670	NA	1371950	70165900	40777.8	17989.4	6649640	28469400	106786	27250.5	3093350	1901490	NA	13906.6	230652	142412	701325	NA	NA	26311.7	57624.7	73201000	699345	NA	1112510	NA	647918000	683256	909345	14580500	13488200	NA	NA	35958.7	61210900	24854200	NA	1163500	7007520	NA	5220500	1269420	20305500	7394320
229427000	3882080	8687800	8996970	391909	111450	5506950	55558.8	3751520	140345000	111830	134726	4964570	49121300	362231	22460.5	8150420	886316	78370.9	67040.4	195863	1052870	2571180	NA	NA	433951	360487	43907200	1048470	NA	4813060	NA	2016200000	1963830	4032180	7915280	26390300	NA	NA	504078	107368000	21370900	23753.8	3897560	29769700	69746.3	17803700	5199100	15440700	30543800
574487000	2690730	13950000	2288090	590239	30963.6	3645770	20908.7	1803080	74415500	122560	273219	10598100	102179000	377876	18750.9	3630930	10057600	10603.3	33711	580417	497174	320308	NA	NA	99165.5	119966	86540000	2097630	NA	2451430	NA	987996000	1057900	911468	15561100	17173600	NA	NA	81164.7	35838100	70541700	NA	1466910	8024880	17708.2	25966000	3226200	19742900	12384700
155531000	2213420	17711200	1287050	589860	124759	37487300	138577	417678	6684660	184025	248402	5397750	31509000	231674	6256.14	1944510	3380420	12741.7	19538.3	1140140	310381	2006340	NA	45216.1	327677	3947540	13451400	981118	NA	7899550	NA	78957200	172753	685890	13425300	3514420	NA	NA	27034.9	14183100	17300100	NA	1887120	1151820	NA	13222400	1614230	23909100	5258840
[truncated: 5,000 more columns]
