# Supplementary material for: Systematic evaluation of blood contamination in nanoparticle-based plasma proteomics
Source: EMBO Mol Med. 2025 Dec 5;18(1):275–96. doi: 10.1038/s44321-025-00346-9 (PMC12808129; doi:10.1038/s44321-025-00346-9)
Supplement: Supplementary file 9 — Source data Fig. 2 [file 44321_2025_346_MOESM9_ESM.zip › Figure 2/2c/NPs_fractionated_sample_protein_identification.xlsx]

## Sheet: NPs_fractionated_sample_protein
NP_type	prot_num
NP17	4511
NP45	3935
NP34	4871
NP74	6952
NP23	7129
NP15	6405
NP40	5643
NP85	6838
NP24	4934
NP20	4627
NP12	3679
NP03	3325
NP48	4608
NP41	4825
NP82	5852
NP95	3776
NP43	4607
NP10	5244
NP42	4509
NP16	4924
NP30	5528
