# Supplementary material for: Systematic evaluation of blood contamination in nanoparticle-based plasma proteomics
Source: EMBO Mol Med. 2025 Dec 5;18(1):275–96. doi: 10.1038/s44321-025-00346-9 (PMC12808129; doi:10.1038/s44321-025-00346-9)
Supplement: Supplementary file 9 — Source data Fig. 2 [file 44321_2025_346_MOESM9_ESM.zip › Figure 2/2d/fig2d_venn.xlsx]

## Sheet: fig2d_venn
Type	prot_num
OmniProt_ONLY	6290
HPA	3819
Overlapped	247
