# Supplementary material for: Systematic evaluation of blood contamination in nanoparticle-based plasma proteomics
Source: EMBO Mol Med. 2025 Dec 5;18(1):275–96. doi: 10.1038/s44321-025-00346-9 (PMC12808129; doi:10.1038/s44321-025-00346-9)
Supplement: Supplementary file 9 — Source data Fig. 2 [file 44321_2025_346_MOESM9_ESM.zip › Figure 2/2e/2e_biological process.xlsx]

## Sheet: 2e_biological process
Grouping	Term	Count	ratio	PValue	log10P	group
Biological process	Negative regulation of apoptotic process	307	3.02941	2.46e-08	7.60829	1
Biological process	Apoptotic process	364	3.59187	1.09e-10	9.96202	2
Biological process	Immune response	320	3.15769	7.95e-12	11.0997	3
Biological process	Innate immune response	339	3.34517	2.6e-12	11.5843	4
Biological process	Inflammatory response	277	2.73337	6.95e-13	12.1578	5
Biological process	Signal transduction	748	7.38109	9.9e-19	18.0043	6
Biological process	Proteolysis	371	3.66094	2.71e-19	18.5673	7
Biological process	Cell adhesion	362	3.57213	6.15e-24	23.2108	8
Biological process	Phosphorylation	431	4.25301	2.09e-24	23.6804	9
Biological process	Protein transport	315	3.10835	9.75e-31	30.0111	10
