# Supplementary material for: Systematic evaluation of blood contamination in nanoparticle-based plasma proteomics
Source: EMBO Mol Med. 2025 Dec 5;18(1):275–96. doi: 10.1038/s44321-025-00346-9 (PMC12808129; doi:10.1038/s44321-025-00346-9)
Supplement: Supplementary file 9 — Source data Fig. 2 [file 44321_2025_346_MOESM9_ESM.zip › Figure 2/2f/2f_Top10 KEGG pathway.xlsx]

## Sheet: omnitprot_fig6b_2f
Term	Count	ratio	PValue	log10P	group
Pathways in cancer	332	3.2761	0.00407809	2.38954	1
Human papillomavirus infection	223	2.20051	7.50118e-05	4.12487	2
PI3K-Akt signaling pathway	246	2.42747	6.11746e-06	5.21343	3
Parkinson disease	206	2.03276	2.36384e-11	10.6264	4
Huntington disease	235	2.31893	2.32941e-12	11.6328	5
Alzheimer disease	288	2.84192	1.2677e-12	11.897	6
Prion disease	219	2.16104	6.75141e-15	14.1706	7
Pathways of neurodegeneration - multiple diseases	360	3.5524	3.40276e-17	16.4682	8
Amyotrophic lateral sclerosis	287	2.83205	1.60266e-17	16.7952	9
Endocytosis	208	2.0525	1.52404e-18	17.817	10
Metabolic pathways	1120	11.0519	3.01935e-42	41.5201	11
