# Supplementary material for: Systematic evaluation of blood contamination in nanoparticle-based plasma proteomics
Source: EMBO Mol Med. 2025 Dec 5;18(1):275–96. doi: 10.1038/s44321-025-00346-9 (PMC12808129; doi:10.1038/s44321-025-00346-9)
Supplement: Supplementary file 9 — Source data Fig. 2 [file 44321_2025_346_MOESM9_ESM.zip › Figure 2/2g/2g_neat_top14_omnoprot_peptide_identification_comparison.xlsx]

## Sheet: 2g_neat_top14_omnoprot_peptide_
type	group	mean	sd
Neat	pep	4871.75	131.038
OmniProt	pep	15816.3	3754.03
Top14	pep	8483.25	276.53
