# Supplementary material for: Systematic evaluation of blood contamination in nanoparticle-based plasma proteomics
Source: EMBO Mol Med. 2025 Dec 5;18(1):275–96. doi: 10.1038/s44321-025-00346-9 (PMC12808129; doi:10.1038/s44321-025-00346-9)
Supplement: Supplementary file 9 — Source data Fig. 2 [file 44321_2025_346_MOESM9_ESM.zip › Figure 2/2h/2h_neat_top14_omnoprot_protein_identification_comparison.xlsx]

## Sheet: 2h_neat_top14_omnoprot_protein_
type	group	mean	sd
Neat	prot	678.25	13.2508
OmniProt	prot	2771.12	504.365
Top14	prot	1036.75	29.579
