# Supplementary material for: Systematic evaluation of blood contamination in nanoparticle-based plasma proteomics
Source: EMBO Mol Med. 2025 Dec 5;18(1):275–96. doi: 10.1038/s44321-025-00346-9 (PMC12808129; doi:10.1038/s44321-025-00346-9)
Supplement: Supplementary file 9 — Source data Fig. 2 [file 44321_2025_346_MOESM9_ESM.zip › Figure 2/2i/2i_prot_abundance_rank.xlsx]

## Sheet: 2i_prot_abundance_rank
intensity	prot	order	log10	group
263856250	P02768	1	8.42137	Neat
141912525	P02647	2	8.15202	Neat
58698675	P02787	3	7.76863	Neat
33755700	P02671	4	7.52835	Neat
26180650	P02675	5	7.41798	Neat
25248625	P02679	6	7.40224	Neat
21179250	P01023	7	7.32591	Neat
21071475	P01859	8	7.32369	Neat
20022075	P01876	9	7.30151	Neat
18670275	P02790	10	7.27115	Neat
17042325	P02763	11	7.23153	Neat
1.55572e+07	P01834	12	7.19193	Neat
1.2838e+07	P00738	13	7.1085	Neat
12298200	P01024	14	7.08984	Neat
11990175	P01008	15	7.07883	Neat
11976235	P02765	16	7.07832	Neat
1.15638e+07	P01009	17	7.0631	Neat
1.06742e+07	P00450	18	7.02834	Neat
10493595	P00747	19	7.02092	Neat
1.03032e+07	P19652	20	7.01297	Neat
9864770	P00751	21	6.99409	Neat
9.66547e+06	P02774	22	6.98522	Neat
9662235	Q9Y546	23	6.98508	Neat
9222480	P02749	24	6.96485	Neat
9.04703e+06	Q14624	25	6.95651	Neat
8854015	P19823	26	6.94714	Neat
8.23844e+06	P02751	27	6.91584	Neat
7.72177e+06	P10909	28	6.88772	Neat
7.70274e+06	P01619	29	6.88665	Neat
7.12299e+06	P02652	30	6.85266	Neat
6970465	P01042	31	6.84326	Neat
6.79002e+06	P02766	32	6.83187	Neat
6.62242e+06	P06312	33	6.82102	Neat
6.2839e+06	P04114	34	6.79823	Neat
6172670	P02753	35	6.79047	Neat
6.12541e+06	P02655	36	6.78714	Neat
5.74576e+06	P08603	37	6.75935	Neat
5.70711e+06	P00734	38	6.75642	Neat
5404165	P01861	39	6.73273	Neat
5259080	P02656	40	6.72091	Neat
5.00443e+06	P04217	41	6.69935	Neat
4601900	P01860	42	6.66294	Neat
4.48545e+06	P04003	43	6.65181	Neat
4.30664e+06	P02748	44	6.63414	Neat
4105540	P01011	45	6.61337	Neat
3.97111e+06	P04196	46	6.59891	Neat
3953560	P06396	47	6.59699	Neat
3906285	P02750	48	6.59176	Neat
3866265	P05156	49	6.58729	Neat
3.70801e+06	P06727	50	6.56914	Neat
3.44455e+06	Q99459	51	6.53713	Neat
3.1679e+06	A0A087WSY6	52	6.50077	Neat
3041610	P04004	53	6.4831	Neat
2917495	P27169	54	6.46501	Neat
2.79205e+06	P05155	55	6.44592	Neat
2790320	P25311	56	6.44565	Neat
2.72832e+06	P06681	57	6.43589	Neat
2.70808e+06	P01700	58	6.43266	Neat
2701105	P02760	59	6.43154	Neat
2661065	P01780	60	6.42506	Neat
2.6566e+06	A0A0J9YX35	61	6.42433	Neat
2.63519e+06	Q6ZRS2	62	6.42081	Neat
2.60847e+06	E7ETH6	63	6.41639	Neat
2603095	O95445	64	6.41549	Neat
2577395	Q96PD5	65	6.41118	Neat
2532715	P02654	66	6.40359	Neat
2495135	P22352	67	6.39709	Neat
2457785	P01871	68	6.39054	Neat
2431320	P08697	69	6.38584	Neat
2332000	P02649	70	6.36773	Neat
2196290	O43866	71	6.34169	Neat
2.10813e+06	P05546	72	6.3239	Neat
2079185	P19827	73	6.31789	Neat
2067000	A0A0B4J1X5	74	6.31534	Neat
2.04836e+06	A0A0A0MS15	75	6.31141	Neat
2.02023e+06	P03952	76	6.3054	Neat
1.92861e+06	P00736	77	6.28524	Neat
1916515	P0DOX5	78	6.28251	Neat
1.89938e+06	P01031	79	6.27861	Neat
1896605	P00739	80	6.27798	Neat
1.8188e+06	P51884	81	6.25979	Neat
1.81455e+06	P05452	82	6.25877	Neat
1778860	P01019	83	6.25014	Neat
1.7756e+06	P07225	84	6.24935	Neat
1768275	P07357	85	6.24755	Neat
1718740	P09871	86	6.23521	Neat
1697820	P0DOX2	87	6.22989	Neat
1554080	P43652	88	6.19147	Neat
1.55407e+06	P01591	89	6.19147	Neat
1.35096e+06	P80108	90	6.13064	Neat
1.34835e+06	O14791	91	6.1298	Neat
1.33145e+06	P05090	92	6.12432	Neat
1.28202e+06	Q06033	93	6.1079	Neat
1.22708e+06	O75882	94	6.08887	Neat
1.21893e+06	P69905	95	6.08598	Neat
1185103	P23142	96	6.07376	Neat
1154285	P10643	97	6.06231	Neat
1.12683e+06	P05543	98	6.05186	Neat
1.06506e+06	O95980	99	6.02738	Neat
1060312	P02746	100	6.02543	Neat
1.05696e+06	P68871	101	6.02406	Neat
1.03302e+06	Q9NZP8	102	6.01411	Neat
992764	P0DOX7	103	5.99685	Neat
992174	P36955	104	5.99659	Neat
982140	P20742	105	5.99217	Neat
959189	P00742	106	5.9819	Neat
939154	A0A0C4DH35	107	5.97274	Neat
898004	P35858	108	5.95328	Neat
859610	P0C0L5	109	5.9343	Neat
823311	P0DOX3	110	5.91556	Neat
796580	A0A0C4DH25	111	5.90123	Neat
767550	P35542	112	5.88511	Neat
767026	P13671	113	5.88481	Neat
740989	P00748	114	5.86981	Neat
717097	P02743	115	5.85558	Neat
715850	P00740	116	5.85482	Neat
708431	P07358	117	5.8503	Neat
663567	P0C0L4	118	5.82188	Neat
658421	Q16610	119	5.8185	Neat
651996	Q08380	120	5.81424	Neat
647927	Q96QH2	121	5.81153	Neat
642593	P22792	122	5.80794	Neat
625756	P29622	123	5.7964	Neat
593899	P15814	124	5.77371	Neat
588206	Q4KWH8	125	5.76953	Neat
584233	A0A0C4DH36	126	5.76659	Neat
580588	P06276	127	5.76387	Neat
559536	A0A0B4J1Y9	128	5.74783	Neat
532528	P12259	129	5.72634	Neat
524305	Q9Y4R8	130	5.71958	Neat
494338	P04180	131	5.69402	Neat
485707	P05154	132	5.68637	Neat
479105	P16070	133	5.68043	Neat
474786	Q9UGM5	134	5.6765	Neat
455778	P07360	135	5.65875	Neat
451717	P08519	136	5.65487	Neat
442270	P05160	137	5.64569	Neat
423646	A0A0B4J1U7	138	5.627	Neat
415725	P01833	139	5.61881	Neat
404367	Q6ZS72	140	5.60678	Neat
397205	P20851	141	5.59901	Neat
384191	P08637	142	5.58455	Neat
382170	Q32P28	143	5.58226	Neat
376601	P02745	144	5.57588	Neat
367396	P07996	145	5.56513	Neat
358278	Q8IXV7	146	5.55422	Neat
354891	A0A075B6H7	147	5.55009	Neat
348246	A0A0B4J1Y8	148	5.54189	Neat
342698	A0A075B6I0	149	5.53491	Neat
341340	Q92496	150	5.53319	Neat
340850	P04275	151	5.53256	Neat
338124	P18428	152	5.52908	Neat
331991	P01742	153	5.52113	Neat
324956	P08185	154	5.51182	Neat
320772	A0A075B6Q5	155	5.5062	Neat
320505	P11226	156	5.50584	Neat
320215	P02747	157	5.50544	Neat
318106	A0A1W2PQ73	158	5.50257	Neat
317458	P61626	159	5.50169	Neat
315540	Q96IY4	160	5.49905	Neat
313592	Q9UK55	161	5.49636	Neat
309824	A0A075B6J9	162	5.49112	Neat
308022	P01599	163	5.48858	Neat
308010	Q08345	164	5.48857	Neat
297966	Q12805	165	5.47417	Neat
291578	P14151	166	5.46475	Neat
289338	Q99996	167	5.46141	Neat
288635	P15169	168	5.46035	Neat
288124	P00488	169	5.45958	Neat
286244	P01817	170	5.45674	Neat
281463	A0A0C4DH34	171	5.44942	Neat
274894	P04070	172	5.43916	Neat
253681	Q6UY14	173	5.40429	Neat
253125	P17936	174	5.40334	Neat
252999	Q15582	175	5.40312	Neat
246214	A0A0B4J1V2	176	5.39131	Neat
241154	Q92887	177	5.38229	Neat
235458	Q9NQ79	178	5.37191	Neat
229690	O00391	179	5.36114	Neat
228282	P0DOX4	180	5.35847	Neat
223187	P00746	181	5.34867	Neat
222791	P14618	182	5.3479	Neat
222268	A0A0C4DH31	183	5.34688	Neat
221265	Q9UHG3	184	5.34491	Neat
218276	Q15477	185	5.339	Neat
217126	A0A0B4J1V0	186	5.33671	Neat
216495	A0A0B4J1X8	187	5.33545	Neat
214762	P02776	188	5.33196	Neat
214584	Q14520	189	5.3316	Neat
214106	P01703	190	5.33063	Neat
211684	Q92954	191	5.32569	Neat
211198	Q6EMK4	192	5.32469	Neat
207210	P08709	193	5.31641	Neat
202161	Q9BXR6	194	5.3057	Neat
200865	P04430	195	5.3029	Neat
195626	P55058	196	5.29143	Neat
195544	P08571	197	5.29125	Neat
192421	P23083	198	5.28425	Neat
190396	Q13790	199	5.27966	Neat
188134	Q03591	200	5.27447	Neat
187350	P01706	201	5.27265	Neat
186698	P01709	202	5.27114	Neat
184358	Q96KN2	203	5.26566	Neat
181970	O75636	204	5.26	Neat
179230	Q13103	205	5.25341	Neat
177822	Q04756	206	5.24999	Neat
173928	P04278	207	5.24037	Neat
165798	O94819	208	5.21958	Neat
163341	P03951	209	5.2131	Neat
161899	Q92820	210	5.20924	Neat
158596	Q9Y2I9	211	5.20029	Neat
156657	A0A075B6K5	212	5.19495	Neat
154734	P55056	213	5.18959	Neat
152194	A0A0C4DH33	214	5.1824	Neat
151855	P62805	215	5.18143	Neat
148610	A0A0B4J2H0	216	5.17205	Neat
147428	P07359	217	5.16858	Neat
144880	Q6AHZ1	218	5.16101	Neat
144406	P12955	219	5.15958	Neat
143251	Q9NP80	220	5.1561	Neat
140498	Q92542	221	5.14767	Neat
137860	P51512	222	5.13944	Neat
136779	A0A0A0MS14	223	5.13602	Neat
132797	Q9Y6R7	224	5.12319	Neat
132603	P33151	225	5.12255	Neat
132549	Q8WYK0	226	5.12238	Neat
128934	P01766	227	5.11037	Neat
127231	Q15113	228	5.10459	Neat
124775	Q5T5C0	229	5.09613	Neat
121082	P02775	230	5.08308	Neat
118223	P04264	231	5.0727	Neat
117901	P26927	232	5.07152	Neat
116009	P01034	233	5.06449	Neat
115808	Q9NP78	234	5.06374	Neat
113413	Q8N8K9	235	5.05466	Neat
111763	O75534	236	5.0483	Neat
110678	Q13237	237	5.04406	Neat
109616	P22105	238	5.03987	Neat
109444	Q9NPH3	239	5.03919	Neat
109150	O75717	240	5.03802	Neat
108336	P22891	241	5.03477	Neat
106235	Q9HDC9	242	5.02627	Neat
104714	P55290	243	5.02001	Neat
103634	P01701	244	5.0155	Neat
102310	A0A0C4DH55	245	5.00992	Neat
101791	P0DJI8	246	5.00771	Neat
100276	P02741	247	5.0012	Neat
99726.4	P43251	248	4.99881	Neat
98979.7	P11021	249	4.99555	Neat
95086.2	A0A0B4J1U3	250	4.97812	Neat
91472.5	P43121	251	4.96129	Neat
90833.5	P49747	252	4.95825	Neat
90294.6	Q9Y6Z7	253	4.95566	Neat
88246.6	P02788	254	4.9457	Neat
87227.2	A0A0J9YXX1	255	4.94065	Neat
85494.3	P02786	256	4.93194	Neat
84635.1	A0A075B6K4	257	4.92755	Neat
82981.6	A0A0C4DH24	258	4.91898	Neat
81553.2	P01344	259	4.91144	Neat
79329.6	A0A075B6S5	260	4.89943	Neat
77105.8	O75144	261	4.88709	Neat
76518.4	P01743	262	4.88377	Neat
76230.6	A0A0A0MT89	263	4.88213	Neat
75856.3	Q02985	264	4.87999	Neat
75778.5	P01705	265	4.87955	Neat
74612.1	P48740	266	4.87281	Neat
72123.6	P07998	267	4.85808	Neat
71699.3	P01033	268	4.85551	Neat
71382	P13796	269	4.85359	Neat
69737.6	P24592	270	4.84347	Neat
69289.4	O00187	271	4.84067	Neat
68609.7	P01715	272	4.83639	Neat
66893.7	A0A0C4DH29	273	4.82539	Neat
66732.2	P00915	274	4.82434	Neat
65879.1	Q14667	275	4.81875	Neat
65801.6	Q12913	276	4.81824	Neat
64917.5	P27918	277	4.81236	Neat
64539.6	P0DP01	278	4.80983	Neat
63954.3	A0A075B6H9	279	4.80587	Neat
63095.9	P05362	280	4.8	Neat
62822.2	P13645	281	4.79811	Neat
62563.5	P0DOY3	282	4.79632	Neat
62414.9	P11597	283	4.79529	Neat
62193.7	P01721	284	4.79375	Neat
62088	A0A075B6J2	285	4.79301	Neat
61135.7	P05164	286	4.78629	Neat
61044.5	Q76LX8	287	4.78565	Neat
60256.8	P98160	288	4.78001	Neat
59219.3	P06310	289	4.77246	Neat
57364.1	Q86UD1	290	4.75864	Neat
57158.4	Q9H257	291	4.75708	Neat
56663.5	Q15485	292	4.7533	Neat
56612.9	Q01973	293	4.75292	Neat
56603.1	Q9H8L6	294	4.75284	Neat
56565	Q86U17	295	4.75255	Neat
56092.7	Q9H061	296	4.74891	Neat
55488.2	O94966	297	4.7442	Neat
53484.8	Q6UXB8	298	4.72823	Neat
53084.9	Q14C87	299	4.72497	Neat
52629.2	Q9UBX5	300	4.72123	Neat
52476.9	O75083	301	4.71997	Neat
50460.3	P13591	302	4.70295	Neat
49936.2	P08294	303	4.69842	Neat
49130.4	Q9Y5Y7	304	4.69135	Neat
49034.8	P03950	305	4.6905	Neat
48584.3	P07333	306	4.6865	Neat
46944	P36980	307	4.67158	Neat
46870.6	P49908	308	4.6709	Neat
46653.2	Q9H4G4	309	4.66888	Neat
45740.6	P01699	310	4.6603	Neat
45236.8	P21333	311	4.65549	Neat
45102.7	Q9HCU0	312	4.6542	Neat
45077.3	P0DJI9	313	4.65396	Neat
44846.9	Q13477	314	4.65173	Neat
44521	Q7L5N1	315	4.64856	Neat
44113.4	P15144	316	4.64457	Neat
42721.6	P12111	317	4.63065	Neat
42322.4	P09172	318	4.62657	Neat
42224.6	Q86SQ4	319	4.62557	Neat
41731.2	P04066	320	4.62046	Neat
41713.8	P04075	321	4.62028	Neat
41356.3	P01602	322	4.61654	Neat
41250.2	Q8NBP7	323	4.61543	Neat
40820.5	Q8WWA0	324	4.61088	Neat
40597.9	A0A0B4J1V6	325	4.6085	Neat
40577.5	P01717	326	4.60829	Neat
40276.5	Q13093	327	4.60505	Neat
39140.8	P61769	328	4.59263	Neat
38142.2	Q9BTY2	329	4.58141	Neat
37892.2	Q99969	330	4.57855	Neat
37441.8	P78417	331	4.57336	Neat
36921.9	Q13428	332	4.56728	Neat
36890	P01714	333	4.56691	Neat
36695.4	Q13740	334	4.56461	Neat
36342.6	Q01459	335	4.56042	Neat
36185.8	O60488	336	4.55854	Neat
35894.8	O00533	337	4.55503	Neat
35456.5	A6NFK2	338	4.5497	Neat
35416.1	Q96S96	339	4.5492	Neat
35248.1	P19320	340	4.54714	Neat
35119	A0A0J9YVY3	341	4.54554	Neat
34991.5	Q9Y490	342	4.54396	Neat
34832.7	Q68DL7	343	4.54199	Neat
34564.6	Q5SW96	344	4.53863	Neat
34198	P54289	345	4.534	Neat
33773.2	P13598	346	4.52857	Neat
33056.4	P31327	347	4.51926	Neat
32920	P23470	348	4.51746	Neat
32862.1	P05062	349	4.51669	Neat
32694.7	O14786	350	4.51448	Neat
32581.1	Q8IYS5	351	4.51297	Neat
31835.8	Q86VB7	352	4.50292	Neat
31225.3	Q10588	353	4.49451	Neat
30506.1	P30043	354	4.48439	Neat
30477.9	P49411	355	4.48399	Neat
30307.4	P24821	356	4.48155	Neat
29948.2	Q9UJJ9	357	4.47637	Neat
29801.8	P07942	358	4.47424	Neat
29225.8	P12318	359	4.46577	Neat
29192.2	Q9UID6	360	4.46527	Neat
28791.5	A0A0C4DH67	361	4.45926	Neat
28685.5	Q9UNW1	362	4.45766	Neat
28425.1	O75339	363	4.4537	Neat
28153.4	A0M8Q6	364	4.44953	Neat
27553.7	P35916	365	4.44018	Neat
27158.6	A0A075B6R2	366	4.43391	Neat
27061.4	P22894	367	4.43235	Neat
26739.2	P33908	368	4.42715	Neat
26019.4	Q9UBQ6	369	4.4153	Neat
25941.2	Q13867	370	4.41399	Neat
25889.5	P0CG23	371	4.41312	Neat
25741.2	A0A087WSZ0	372	4.41063	Neat
25733	Q07954	373	4.41049	Neat
25626.5	O14498	374	4.40869	Neat
23740.7	P35908	375	4.37549	Neat
23715.2	P40189	376	4.37503	Neat
23386.4	Q5K130	377	4.36896	Neat
23371.5	Q12860	378	4.36869	Neat
23362.2	P14625	379	4.36851	Neat
23359	A0A0G2JS06	380	4.36845	Neat
23212.2	Q9Y5C1	381	4.36572	Neat
23164.3	Q9UEW3	382	4.36482	Neat
22685.5	Q15063	383	4.35575	Neat
22572.9	Q9NPY3	384	4.35359	Neat
22501.4	P0DOX6	385	4.35221	Neat
22496.2	Q8WWZ8	386	4.35211	Neat
22440.3	O75015	387	4.35103	Neat
21519.3	Q9HBW9	388	4.33283	Neat
21328.2	A0A075B6I9	389	4.32895	Neat
21303.1	A0A0C4DH30	390	4.32844	Neat
21219.4	P05109	391	4.32673	Neat
21202.9	P01704	392	4.32639	Neat
21159.7	P02042	393	4.32551	Neat
21119	P18206	394	4.32467	Neat
21087	P12830	395	4.32401	Neat
20945.1	P04211	396	4.32108	Neat
20752	P37802	397	4.31706	Neat
20621	Q15166	398	4.31431	Neat
20571.8	Q92859	399	4.31327	Neat
20560.6	P08493	400	4.31304	Neat
20374.2	P08195	401	4.30908	Neat
20271.8	P01601	402	4.30689	Neat
20269.3	P10586	403	4.30684	Neat
20211.3	Q8IUL8	404	4.30559	Neat
20163.8	P22897	405	4.30457	Neat
20007.8	Q8IXL6	406	4.3012	Neat
19940.8	Q8NHQ9	407	4.29974	Neat
19910.1	Q9BUN1	408	4.29907	Neat
19909	P41222	409	4.29905	Neat
19781.2	Q99650	410	4.29625	Neat
19673.5	Q14956	411	4.29388	Neat
18974.7	P35527	412	4.27817	Neat
18692.7	Q49AJ0	413	4.27167	Neat
18676.8	P04040	414	4.2713	Neat
18534.1	Q9Y646	415	4.26797	Neat
18205	P35579	416	4.26019	Neat
18032.4	P06733	417	4.25605	Neat
18012.7	Q9NZK5	418	4.25558	Neat
17934.1	P04746	419	4.25368	Neat
17838.7	Q9HCB6	420	4.25136	Neat
17754.8	Q9UNN8	421	4.24932	Neat
17612.7	P00918	422	4.24582	Neat
17572.2	P08514	423	4.24483	Neat
17528.6	Q14515	424	4.24375	Neat
17357.8	P08253	425	4.2395	Neat
17305.6	P55285	426	4.23819	Neat
17257.8	Q8NI99	427	4.23699	Neat
17247.5	P30101	428	4.23673	Neat
17228.6	P00338	429	4.23625	Neat
17219.2	Q14697	430	4.23601	Neat
17118.6	Q86UN3	431	4.23347	Neat
17097.3	P07451	432	4.23293	Neat
16999.5	P80723	433	4.23044	Neat
16998.5	P36222	434	4.23041	Neat
16965.4	P08581	435	4.22956	Neat
16914	Q96NZ9	436	4.22825	Neat
16848.6	O75340	437	4.22656	Neat
16821.1	Q9NY97	438	4.22585	Neat
16732.4	P15151	439	4.22356	Neat
16437.3	P14314	440	4.21583	Neat
16414.3	A0A0A0MRZ9	441	4.21522	Neat
16339.6	P32119	442	4.21324	Neat
16262.5	Q6P179	443	4.21119	Neat
16245.4	B4E2M5	444	4.21073	Neat
16085	P05067	445	4.20642	Neat
16033.9	O43157	446	4.20504	Neat
16006.4	P14543	447	4.20429	Neat
15530.1	P34096	448	4.19117	Neat
15441.1	Q9NPR2	449	4.18868	Neat
15369.1	Q7Z7G0	450	4.18665	Neat
15175	A0A0C4DH32	451	4.18113	Neat
15053.2	Q6Q788	452	4.17763	Neat
14978.5	P20774	453	4.17547	Neat
14907.4	Q9Y4L1	454	4.1734	Neat
14747.4	P30041	455	4.16872	Neat
14739.1	A0A0C4DH43	456	4.16847	Neat
14714.5	P13727	457	4.16774	Neat
14598.6	Q6UX71	458	4.16431	Neat
14440.9	Q16853	459	4.15959	Neat
14432.4	Q93063	460	4.15934	Neat
14349.3	A0A075B6I1	461	4.15683	Neat
13686.2	Q12884	462	4.13628	Neat
13645.6	O75127	463	4.13499	Neat
13558.9	P30086	464	4.13222	Neat
13300.6	Q6YHK3	465	4.12387	Neat
13285.6	P40925	466	4.12338	Neat
13150.8	Q14623	467	4.11895	Neat
13122	P11279	468	4.118	Neat
13047	P05556	469	4.11551	Neat
12929.2	P07339	470	4.11157	Neat
12922.7	P09486	471	4.11135	Neat
12635.9	Q86UX7	472	4.10161	Neat
12545.8	A0A087WSX0	473	4.0985	Neat
12403.6	O43493	474	4.09355	Neat
12292	P27487	475	4.08962	Neat
12137.5	P08238	476	4.08413	Neat
11998.4	Q14002	477	4.07912	Neat
11924.6	P17858	478	4.07644	Neat
11765.5	P04406	479	4.07061	Neat
11696.3	Q07075	480	4.06805	Neat
11492	P68402	481	4.0604	Neat
11453.6	P49913	482	4.05894	Neat
11450.7	P00558	483	4.05883	Neat
11091.4	Q13822	484	4.04499	Neat
11073	Q13228	485	4.04427	Neat
11004	P48637	486	4.04155	Neat
10987.3	P32942	487	4.04089	Neat
10974.5	P22692	488	4.04038	Neat
10945.1	Q8IWV2	489	4.03922	Neat
10860.8	P07911	490	4.03586	Neat
10783.3	P02730	491	4.03275	Neat
10710.4	Q9UBX1	492	4.02981	Neat
10694.2	O95479	493	4.02915	Neat
10539	P27797	494	4.0228	Neat
10279.4	Q16706	495	4.01197	Neat
10261.7	Q9H6X2	496	4.01122	Neat
10199	Q7Z4R8	497	4.00856	Neat
10174.4	P07195	498	4.00751	Neat
10162.6	Q9BXN1	499	4.00701	Neat
10158.9	P62937	500	4.00685	Neat
9979.69	P63104	501	3.99912	Neat
9957.77	P80188	502	3.99816	Neat
9702.07	P24158	503	3.98686	Neat
9669.71	P12109	504	3.98541	Neat
9632.78	P12821	505	3.98375	Neat
9407.67	Q9H4B7	506	3.97348	Neat
9375.94	Q9BVK6	507	3.97201	Neat
9178.55	P14780	508	3.96277	Neat
9150.39	P07307	509	3.96144	Neat
9137.91	Q13201	510	3.96085	Neat
9034.44	P40197	511	3.9559	Neat
9004.98	P26038	512	3.95448	Neat
8950.85	Q15942	513	3.95186	Neat
8878.33	O14960	514	3.94833	Neat
8869.99	P00451	515	3.94792	Neat
8772.95	P24387	516	3.94315	Neat
8704.47	P00491	517	3.93974	Neat
8606.79	Q9P232	518	3.93484	Neat
8565.03	P00352	519	3.93273	Neat
8544.61	O00299	520	3.93169	Neat
8496.24	P17931	521	3.92923	Neat
8374.31	Q13332	522	3.92295	Neat
8308.58	Q9Y240	523	3.91953	Neat
8197.52	P06865	524	3.91368	Neat
8118.03	P09960	525	3.90945	Neat
7926.3	P07858	526	3.89907	Neat
7798.64	Q7Z7M0	527	3.89202	Neat
7499.81	P58335	528	3.87505	Neat
7465.11	P21709	529	3.87304	Neat
7367.91	Q9UBE0	530	3.86734	Neat
7360.31	Q9UM47	531	3.8669	Neat
7327.57	P60174	532	3.86496	Neat
7124.33	P26572	533	3.85274	Neat
7043.28	Q14126	534	3.84777	Neat
6925.05	P08397	535	3.84042	Neat
6747.42	P61513	536	3.82914	Neat
6684.77	P07737	537	3.82509	Neat
6671.99	P28827	538	3.82426	Neat
6533.17	O75874	539	3.81512	Neat
6524.22	Q99536	540	3.81453	Neat
6453.4	P20023	541	3.80979	Neat
6393.44	P55103	542	3.80573	Neat
6298.35	O94985	543	3.79923	Neat
6290.3	P00390	544	3.79867	Neat
6287.71	Q4LDE5	545	3.79849	Neat
6268.58	P39060	546	3.79717	Neat
6257.08	O75594	547	3.79637	Neat
6204.66	O15031	548	3.79272	Neat
6183.84	P07237	549	3.79126	Neat
6106.77	Q8IZF2	550	3.78581	Neat
5960.62	P06732	551	3.77529	Neat
5818.95	P54108	552	3.76484	Neat
5794.08	Q12841	553	3.76298	Neat
5792.75	P19021	554	3.76288	Neat
5784.12	P11717	555	3.76224	Neat
5687.7	P25705	556	3.75494	Neat
5630.31	P11215	557	3.75053	Neat
5397	P54802	558	3.73215	Neat
5361.16	P23284	559	3.72926	Neat
5321.84	P13497	560	3.72606	Neat
5299.31	P16930	561	3.72422	Neat
5173.15	P10321	562	3.71375	Neat
5077.89	O76061	563	3.70568	Neat
4951.58	P00505	564	3.69474	Neat
4903.49	Q9NZ08	565	3.69051	Neat
4877.39	Q4G0P3	566	3.68819	Neat
4835.18	P35555	567	3.68441	Neat
4827.4	Q13418	568	3.68371	Neat
4819.23	Q99784	569	3.68298	Neat
4783.38	P11142	570	3.67973	Neat
4539.27	P40926	571	3.65699	Neat
4535.83	Q14766	572	3.65666	Neat
4460.05	P09972	573	3.64934	Neat
4248.73	Q16394	574	3.62826	Neat
4121.65	Q13232	575	3.61507	Neat
4103.91	P42785	576	3.6132	Neat
4067.43	Q16270	577	3.60932	Neat
3753.18	P49641	578	3.5744	Neat
3752	P35590	579	3.57426	Neat
3448.28	Q6UXH0	580	3.5376	Neat
3241.28	P53634	581	3.51072	Neat
3181.49	P58166	582	3.50263	Neat
3076.6	P02144	583	3.48807	Neat
2782.25	Q9HCL0	584	3.4444	Neat
2768.93	P37840	585	3.44231	Neat
2645.85	P10646	586	3.42256	Neat
2365.24	O15335	587	3.37388	Neat
1860.24	Q8TER0	588	3.26957	Neat
1553.17	A2CJ06	589	3.19122	Neat
1.3857e+08	P02675	1	8.14167	OmniProt
1.18142e+08	P00450	2	8.0724	OmniProt
1.06011e+08	P02671	3	8.02535	OmniProt
9.61752e+07	P02679	4	7.98306	OmniProt
7.60411e+07	P04004	5	7.88105	OmniProt
5.10426e+07	P02647	6	7.70793	OmniProt
45751600	P02768	7	7.66041	OmniProt
4.56765e+07	Q9Y546	8	7.65969	OmniProt
3.65379e+07	P07864	9	7.56274	OmniProt
35323450	P04114	10	7.54806	OmniProt
3.37576e+07	P02656	11	7.52837	OmniProt
2.92987e+07	P02649	12	7.46685	OmniProt
2.5034e+07	P01042	13	7.39853	OmniProt
2.02419e+07	P02655	14	7.30625	OmniProt
2.02131e+07	P02749	15	7.30563	OmniProt
1.94595e+07	P00751	16	7.28913	OmniProt
1.92313e+07	Q14520	17	7.28401	OmniProt
1.84798e+07	P02745	18	7.2667	OmniProt
1.7394e+07	P02765	19	7.2404	OmniProt
1.6373e+07	P15169	20	7.21413	OmniProt
1.6121e+07	Q14624	21	7.20739	OmniProt
1.57683e+07	P19823	22	7.19778	OmniProt
1.51004e+07	P01859	23	7.17899	OmniProt
1.45419e+07	P17936	24	7.16262	OmniProt
1.4183e+07	P02747	25	7.15177	OmniProt
1.41299e+07	P02746	26	7.15014	OmniProt
1.37183e+07	P06727	27	7.1373	OmniProt
1.31911e+07	P35527	28	7.12028	OmniProt
1.29858e+07	P01024	29	7.11347	OmniProt
1.28443e+07	P02751	30	7.10871	OmniProt
1.2832e+07	P00734	31	7.10829	OmniProt
1.20811e+07	P07996	32	7.08211	OmniProt
1.16276e+07	P07225	33	7.06549	OmniProt
1.11597e+07	P05546	34	7.04765	OmniProt
1.11593e+07	P12259	35	7.04764	OmniProt
1.09219e+07	P10909	36	7.0383	OmniProt
1.07395e+07	P00747	37	7.03098	OmniProt
1.05731e+07	P02748	38	7.0242	OmniProt
1.04625e+07	P04275	39	7.01964	OmniProt
1.0098e+07	O95445	40	7.00424	OmniProt
1.00601e+07	P08603	41	7.0026	OmniProt
1.00429e+07	P05452	42	7.00186	OmniProt
9.86961e+06	P00740	43	6.9943	OmniProt
9.804e+06	P02652	44	6.9914	OmniProt
9.4625e+06	P13645	45	6.97601	OmniProt
9.2398e+06	Q8NCX0	46	6.96566	OmniProt
9.20875e+06	P05154	47	6.9642	OmniProt
8897355	P00738	48	6.94926	OmniProt
8.85367e+06	P06396	49	6.94712	OmniProt
8.54154e+06	P01834	50	6.93154	OmniProt
8.45009e+06	P04264	51	6.92686	OmniProt
8.41271e+06	P35542	52	6.92494	OmniProt
8.03755e+06	P27918	53	6.90512	OmniProt
7.99102e+06	P01876	54	6.9026	OmniProt
7878070	P01009	55	6.89642	OmniProt
7.53749e+06	P01023	56	6.87723	OmniProt
7.48691e+06	P36955	57	6.8743	OmniProt
7.16848e+06	Q92954	58	6.85543	OmniProt
6.9045e+06	Q03591	59	6.83913	OmniProt
6.75316e+06	P08519	60	6.82951	OmniProt
6.32953e+06	P02787	61	6.80137	OmniProt
6.02199e+06	P00742	62	6.77974	OmniProt
5.63208e+06	P61626	63	6.75067	OmniProt
5.12734e+06	Q15113	64	6.70989	OmniProt
4.98895e+06	P05155	65	6.69801	OmniProt
4.9873e+06	P35908	66	6.69787	OmniProt
4.95037e+06	P02654	67	6.69464	OmniProt
4.67311e+06	P02776	68	6.66961	OmniProt
4.44347e+06	P04196	69	6.64772	OmniProt
4.4368e+06	P69905	70	6.64707	OmniProt
4.16858e+06	Q06033	71	6.61999	OmniProt
4.11573e+06	P02766	72	6.61445	OmniProt
4.08507e+06	P01031	73	6.6112	OmniProt
4.07023e+06	P02775	74	6.60962	OmniProt
3.95273e+06	P03950	75	6.5969	OmniProt
3.85635e+06	P27169	76	6.58618	OmniProt
3838460	P06681	77	6.58416	OmniProt
3.79761e+06	P07357	78	6.57951	OmniProt
3734985	Q99728	79	6.57229	OmniProt
3.70921e+06	P51884	80	6.56928	OmniProt
3.59173e+06	P19827	81	6.5553	OmniProt
3.58842e+06	P62805	82	6.5549	OmniProt
3.47409e+06	P49908	83	6.54084	OmniProt
3.39911e+06	P01619	84	6.53137	OmniProt
3.36135e+06	P00746	85	6.52651	OmniProt
3.33255e+06	P00488	86	6.52278	OmniProt
3.27633e+06	P01591	87	6.51539	OmniProt
3.27487e+06	P26927	88	6.51519	OmniProt
3213871	P07358	89	6.50703	OmniProt
3.16475e+06	P05090	90	6.50034	OmniProt
2.82607e+06	P18428	91	6.45118	OmniProt
2.79286e+06	P68871	92	6.44605	OmniProt
2.77909e+06	P12830	93	6.4439	OmniProt
2.68964e+06	P01860	94	6.42969	OmniProt
2.58097e+06	P07360	95	6.41178	OmniProt
2.55809e+06	P06312	96	6.40792	OmniProt
2.53328e+06	P00736	97	6.40368	OmniProt
2.53269e+06	P01019	98	6.40358	OmniProt
2.4241e+06	O14791	99	6.38455	OmniProt
2.33693e+06	O75093	100	6.36865	OmniProt
2.32703e+06	P04003	101	6.3668	OmniProt
2.25427e+06	P21333	102	6.35301	OmniProt
2.25043e+06	Q13103	103	6.35227	OmniProt
2122529	Q96A73	104	6.32685	OmniProt
2.11082e+06	P02788	105	6.32445	OmniProt
2.11033e+06	P01011	106	6.32435	OmniProt
2.10635e+06	Q6UY14	107	6.32353	OmniProt
2.06614e+06	P02790	108	6.31516	OmniProt
1.97307e+06	P05156	109	6.29514	OmniProt
1.93224e+06	P55056	110	6.28606	OmniProt
1.91982e+06	Q99459	111	6.28326	OmniProt
1.91354e+06	P01344	112	6.28184	OmniProt
1.89928e+06	P03951	113	6.27859	OmniProt
1.89087e+06	P0C0L4	114	6.27666	OmniProt
1.87278e+06	P13647	115	6.27249	OmniProt
1.83372e+06	Q13099	116	6.26333	OmniProt
1.78219e+06	Q9Y6Z7	117	6.25095	OmniProt
1.78042e+06	Q96IY4	118	6.25052	OmniProt
1.71604e+06	P11021	119	6.23453	OmniProt
1.70414e+06	O14960	120	6.2315	OmniProt
1.66688e+06	P02730	121	6.2219	OmniProt
1.65786e+06	P02763	122	6.21955	OmniProt
1.56071e+06	P00748	123	6.19332	OmniProt
1.5225e+06	P08697	124	6.18256	OmniProt
1.52143e+06	P01008	125	6.18225	OmniProt
1.51524e+06	Q96PD5	126	6.18048	OmniProt
1.48451e+06	P0C0L5	127	6.17158	OmniProt
1.48411e+06	Q13790	128	6.17146	OmniProt
1.48309e+06	P03952	129	6.17117	OmniProt
1.44504e+06	P42331	130	6.15988	OmniProt
1.42678e+06	P02760	131	6.15436	OmniProt
1.42242e+06	P20851	132	6.15303	OmniProt
1.40286e+06	P00739	133	6.14702	OmniProt
1.39394e+06	Q9HDC9	134	6.14425	OmniProt
1.344e+06	P04406	135	6.1284	OmniProt
1.33407e+06	P01861	136	6.12518	OmniProt
1.29475e+06	P13224	137	6.11219	OmniProt
1.28618e+06	P35858	138	6.1093	OmniProt
1.26121e+06	P04070	139	6.10079	OmniProt
1.25013e+06	P17039	140	6.09696	OmniProt
1.21196e+06	A0A075B6I0	141	6.08349	OmniProt
1.17298e+06	Q9UID6	142	6.06929	OmniProt
1.17286e+06	O00391	143	6.06925	OmniProt
1.15885e+06	P04217	144	6.06403	OmniProt
1.13531e+06	Q9Y5C1	145	6.05512	OmniProt
1.11135e+06	P08514	146	6.04585	OmniProt
1.11106e+06	P24593	147	6.04574	OmniProt
1.03434e+06	Q96QH2	148	6.01466	OmniProt
1.01409e+06	P09871	149	6.00608	OmniProt
1.0016e+06	P0DJI9	150	6.0007	OmniProt
997188	Q9BXR6	151	5.99878	OmniProt
961051	P01871	152	5.98275	OmniProt
952785	P02533	153	5.97899	OmniProt
943169	Q8WXG9	154	5.97459	OmniProt
943093	P02774	155	5.97455	OmniProt
928268	Q13822	156	5.96767	OmniProt
925705	Q9H4G4	157	5.96647	OmniProt
924644	P35579	158	5.96597	OmniProt
920218	P13671	159	5.96389	OmniProt
890924	Q13201	160	5.94984	OmniProt
887595	P19652	161	5.94821	OmniProt
873656	P29622	162	5.94134	OmniProt
863804	O43866	163	5.93642	OmniProt
851275	Q9Y490	164	5.93007	OmniProt
838730	P49913	165	5.92362	OmniProt
825946	P22891	166	5.91695	OmniProt
817889	P08779	167	5.91269	OmniProt
815939	Q99969	168	5.91166	OmniProt
813230	Q16610	169	5.91021	OmniProt
807739	P22352	170	5.90727	OmniProt
801038	O95497	171	5.90365	OmniProt
797338	Q96KN2	172	5.90164	OmniProt
785229	Q9UK55	173	5.895	OmniProt
773994	P01700	174	5.88874	OmniProt
743990	Q15582	175	5.87157	OmniProt
732888	Q86YZ3	176	5.86504	OmniProt
725901	P02786	177	5.86088	OmniProt
725114	Q9BWP8	178	5.86041	OmniProt
717137	P07998	179	5.8556	OmniProt
716775	P08493	180	5.85538	OmniProt
707238	Q8WWA0	181	5.84957	OmniProt
693646	Q7L014	182	5.84114	OmniProt
682280	P05164	183	5.83396	OmniProt
652466	P03973	184	5.81456	OmniProt
650276	P55060	185	5.8131	OmniProt
648613	A0A0A0MS15	186	5.81199	OmniProt
644433	P26038	187	5.80918	OmniProt
634989	P11597	188	5.80277	OmniProt
633877	A0A0B4J1X5	189	5.802	OmniProt
621284	P10646	190	5.79329	OmniProt
619175	Q8NI99	191	5.79181	OmniProt
611572	O00187	192	5.78645	OmniProt
602419	P34096	193	5.7799	OmniProt
589865	Q9NQ79	194	5.77075	OmniProt
589814	Q16394	195	5.77072	OmniProt
582079	P0DOX3	196	5.76498	OmniProt
580083	Q14254	197	5.76349	OmniProt
578766	P80108	198	5.7625	OmniProt
577324	P10643	199	5.76142	OmniProt
569670	P24592	200	5.75562	OmniProt
555680	Q92805	201	5.74482	OmniProt
554426	Q9H4B7	202	5.74384	OmniProt
549378	P05106	203	5.73987	OmniProt
534854	P06733	204	5.72824	OmniProt
534606	P01780	205	5.72803	OmniProt
531303	P22792	206	5.72534	OmniProt
529756	P07359	207	5.72408	OmniProt
509586	Q86UX7	208	5.70722	OmniProt
509042	P16157	209	5.70675	OmniProt
503863	O95866	210	5.70231	OmniProt
498096	Q7LFL8	211	5.69731	OmniProt
494450	O15335	212	5.69412	OmniProt
492249	Q92626	213	5.69218	OmniProt
489323	P27105	214	5.6896	OmniProt
487926	P0DOX2	215	5.68835	OmniProt
468387	Q15063	216	5.6706	OmniProt
464035	P25705	217	5.66655	OmniProt
458121	P14618	218	5.66098	OmniProt
456738	Q9BXJ4	219	5.65967	OmniProt
451503	P25311	220	5.65466	OmniProt
450812	P0DJI8	221	5.654	OmniProt
448937	A0A0C4DH25	222	5.65219	OmniProt
441570	P0DOX5	223	5.645	OmniProt
439193	Q9BXA6	224	5.64266	OmniProt
432782	P07437	225	5.63627	OmniProt
425841	O15417	226	5.62925	OmniProt
422222	A0A087WSY6	227	5.62554	OmniProt
410403	P14625	228	5.61321	OmniProt
402799	Q93084	229	5.60509	OmniProt
402296	P48059	230	5.60455	OmniProt
399247	P31025	231	5.60124	OmniProt
390076	Q6ZN30	232	5.59115	OmniProt
385849	Q96MM7	233	5.58642	OmniProt
383779	P59190	234	5.58408	OmniProt
377580	Q96F07	235	5.57701	OmniProt
376728	P01034	236	5.57603	OmniProt
376559	Q8N302	237	5.57583	OmniProt
374402	P05109	238	5.57334	OmniProt
373643	P39060	239	5.57246	OmniProt
372700	Q9NP78	240	5.57136	OmniProt
372088	Q96EA4	241	5.57065	OmniProt
367996	Q5D862	242	5.56584	OmniProt
367598	P30043	243	5.56537	OmniProt
364642	Q7Z7G0	244	5.56187	OmniProt
361482	P16671	245	5.55809	OmniProt
359621	A0A0B4J1U7	246	5.55585	OmniProt
359496	P08567	247	5.55569	OmniProt
350964	O00194	248	5.54526	OmniProt
350279	P48740	249	5.54441	OmniProt
334071	P04180	250	5.52384	OmniProt
332021	Q7Z794	251	5.52117	OmniProt
331671	P31146	252	5.52071	OmniProt
330324	Q9NZC3	253	5.51894	OmniProt
328302	P10720	254	5.51627	OmniProt
326626	P50552	255	5.51405	OmniProt
325209	P07339	256	5.51216	OmniProt
322020	P04278	257	5.50788	OmniProt
309724	P33151	258	5.49097	OmniProt
307814	P37802	259	5.48829	OmniProt
307730	Q96S96	260	5.48817	OmniProt
305933	P14770	261	5.48563	OmniProt
305648	P27797	262	5.48522	OmniProt
305226	Q9HCB6	263	5.48462	OmniProt
301720	P12111	264	5.4796	OmniProt
300483	P07737	265	5.47782	OmniProt
297806	Q12907	266	5.47393	OmniProt
292260	Q8NBP7	267	5.46577	OmniProt
286513	P00338	268	5.45714	OmniProt
285991	P12931	269	5.45635	OmniProt
283125	P15924	270	5.45198	OmniProt
281885	P36980	271	5.45007	OmniProt
280085	Q08830	272	5.44729	OmniProt
278059	A0A0J9YX35	273	5.44414	OmniProt
275617	P0DOX7	274	5.44031	OmniProt
273547	P49747	275	5.43703	OmniProt
271039	Q04695	276	5.43303	OmniProt
270231	Q86UQ4	277	5.43174	OmniProt
269977	Q13237	278	5.43133	OmniProt
266737	Q9BXN1	279	5.42608	OmniProt
263961	Q16270	280	5.42154	OmniProt
262329	Q8TDL5	281	5.41885	OmniProt
262076	Q32P28	282	5.41843	OmniProt
260610	P01701	283	5.41599	OmniProt
260252	P05062	284	5.41539	OmniProt
259668	P20742	285	5.41442	OmniProt
256884	P47929	286	5.40974	OmniProt
254197	Q6ZRS2	287	5.40517	OmniProt
253835	P81605	288	5.40455	OmniProt
251282	Q14767	289	5.40016	OmniProt
249625	P11226	290	5.39729	OmniProt
247989	P33908	291	5.39443	OmniProt
247224	Q99460	292	5.39309	OmniProt
245591	P22692	293	5.39021	OmniProt
244783	P08709	294	5.38878	OmniProt
244673	Q4LDE5	295	5.38859	OmniProt
243628	Q14766	296	5.38673	OmniProt
243366	P24844	297	5.38626	OmniProt
238973	P15311	298	5.37835	OmniProt
236929	O95399	299	5.37462	OmniProt
236243	P55058	300	5.37336	OmniProt
233639	O95980	301	5.36854	OmniProt
232214	Q14574	302	5.36589	OmniProt
231985	P04843	303	5.36546	OmniProt
231688	Q08043	304	5.3649	OmniProt
231222	P20700	305	5.36403	OmniProt
230068	P68366	306	5.36186	OmniProt
229814	P43251	307	5.36138	OmniProt
229749	P04085	308	5.36125	OmniProt
228852	P02538	309	5.35956	OmniProt
227829	P20774	310	5.35761	OmniProt
224144	P00558	311	5.35053	OmniProt
221247	P61513	312	5.34488	OmniProt
220362	P23528	313	5.34314	OmniProt
219477	P23142	314	5.34139	OmniProt
213665	Q9NSB2	315	5.32973	OmniProt
213386	P23284	316	5.32917	OmniProt
209255	P13646	317	5.32068	OmniProt
208740	Q96P63	318	5.31961	OmniProt
205466	P68371	319	5.31274	OmniProt
205212	Q9UHG3	320	5.3122	OmniProt
205159	Q14956	321	5.31209	OmniProt
203617	P02753	322	5.30881	OmniProt
202364	P18065	323	5.30613	OmniProt
201754	O95810	324	5.30482	OmniProt
201605	P01137	325	5.3045	OmniProt
199441	P23467	326	5.29981	OmniProt
198322	Q99941	327	5.29737	OmniProt
196972	Q86TH1	328	5.2944	OmniProt
196865	P04066	329	5.29417	OmniProt
196018	P48061	330	5.2923	OmniProt
193729	Q15166	331	5.2872	OmniProt
193223	P05556	332	5.28606	OmniProt
193058	Q9Y4L1	333	5.28569	OmniProt
192837	P01706	334	5.28519	OmniProt
192643	P05141	335	5.28475	OmniProt
192146	P14151	336	5.28363	OmniProt
191472	P02549	337	5.28211	OmniProt
190169	O75339	338	5.27914	OmniProt
190139	P53597	339	5.27907	OmniProt
188042	P02743	340	5.27425	OmniProt
187437	Q10471	341	5.27286	OmniProt
186625	Q8TER0	342	5.27097	OmniProt
182745	Q6EMK4	343	5.26185	OmniProt
182551	P10321	344	5.26139	OmniProt
180572	Q9UBW5	345	5.25665	OmniProt
180559	P40197	346	5.25662	OmniProt
179852	Q9NRN5	347	5.25491	OmniProt
179275	Q6Q788	348	5.25352	OmniProt
179236	P78417	349	5.25342	OmniProt
178312	Q13418	350	5.25118	OmniProt
176014	A0A0B4J1Y8	351	5.24555	OmniProt
175100	P08727	352	5.24329	OmniProt
175022	O94769	353	5.24309	OmniProt
172585	Q9BVK6	354	5.237	OmniProt
171787	P48735	355	5.23499	OmniProt
171416	P08571	356	5.23405	OmniProt
170398	A6NEL2	357	5.23147	OmniProt
170335	P63104	358	5.2313	OmniProt
168490	P27824	359	5.22657	OmniProt
168440	Q9UEW3	360	5.22644	OmniProt
166977	Q9UQ80	361	5.22266	OmniProt
166852	Q9UKZ9	362	5.22233	OmniProt
166270	P00915	363	5.22081	OmniProt
165107	P30101	364	5.21777	OmniProt
162889	Q9UGM5	365	5.21189	OmniProt
162771	P09960	366	5.21158	OmniProt
162496	A0A0C4DH35	367	5.21084	OmniProt
162031	Q15404	368	5.2096	OmniProt
161941	P58166	369	5.20936	OmniProt
159755	P55795	370	5.20345	OmniProt
158934	Q9GZZ8	371	5.20122	OmniProt
158784	Q9NP80	372	5.20081	OmniProt
158403	Q0VGL1	373	5.19976	OmniProt
158015	Q68DL7	374	5.1987	OmniProt
157380	P11277	375	5.19695	OmniProt
156334	P07195	376	5.19405	OmniProt
156260	P04259	377	5.19385	OmniProt
154736	Q5T5C0	378	5.18959	OmniProt
154296	P12273	379	5.18835	OmniProt
153807	O75390	380	5.18698	OmniProt
153702	P02750	381	5.18668	OmniProt
152331	P11142	382	5.18279	OmniProt
152100	Q12805	383	5.18213	OmniProt
151296	P09110	384	5.17983	OmniProt
151242	Q92743	385	5.17967	OmniProt
150999	Q00325	386	5.17897	OmniProt
150490	P22105	387	5.17751	OmniProt
150471	P14923	388	5.17745	OmniProt
149563	P06732	389	5.17483	OmniProt
148537	P55774	390	5.17183	OmniProt
147585	P35443	391	5.16904	OmniProt
147493	Q8N6M5	392	5.16877	OmniProt
147315	Q01518	393	5.16825	OmniProt
147163	P20618	394	5.1678	OmniProt
144616	Q49AJ0	395	5.16022	OmniProt
144283	O75636	396	5.15921	OmniProt
142813	P18206	397	5.15477	OmniProt
142203	P29122	398	5.15291	OmniProt
142022	Q8N1N4	399	5.15236	OmniProt
141580	P26572	400	5.151	OmniProt
139818	O15144	401	5.14556	OmniProt
139215	A0A0A0MT89	402	5.14369	OmniProt
139188	P51149	403	5.1436	OmniProt
138764	Q53RD9	404	5.14228	OmniProt
136418	Q15485	405	5.13487	OmniProt
135796	P16070	406	5.13289	OmniProt
135682	Q9NZP8	407	5.13252	OmniProt
135578	P35232	408	5.13219	OmniProt
134252	Q9NY65	409	5.12792	OmniProt
133678	Q08495	410	5.12606	OmniProt
132745	Q9Y277	411	5.12302	OmniProt
132513	Q86UD1	412	5.12226	OmniProt
131487	P02042	413	5.11888	OmniProt
131280	P15291	414	5.1182	OmniProt
130067	Q16378	415	5.11417	OmniProt
129528	P05089	416	5.11236	OmniProt
128803	Q99536	417	5.10993	OmniProt
128110	Q96JA1	418	5.10758	OmniProt
126870	O75915	419	5.10336	OmniProt
125937	A4D0S4	420	5.10015	OmniProt
125862	Q6UXH0	421	5.09989	OmniProt
125717	P06858	422	5.0994	OmniProt
125402	Q9Y624	423	5.0983	OmniProt
124555	Q14515	424	5.09536	OmniProt
123044	P98160	425	5.09006	OmniProt
122998	P13501	426	5.0899	OmniProt
122583	P06702	427	5.08843	OmniProt
122537	Q5T749	428	5.08827	OmniProt
121502	P11150	429	5.08458	OmniProt
120995	Q9BVC6	430	5.08277	OmniProt
120411	P00387	431	5.08066	OmniProt
120151	A0A0C4DH36	432	5.07973	OmniProt
119663	Q6P988	433	5.07796	OmniProt
118937	P10809	434	5.07532	OmniProt
118750	P24557	435	5.07463	OmniProt
118077	Q9Y251	436	5.07216	OmniProt
116123	P01709	437	5.06492	OmniProt
115892	P08319	438	5.06405	OmniProt
114989	Q14240	439	5.06066	OmniProt
114945	O00602	440	5.06049	OmniProt
114617	P08311	441	5.05925	OmniProt
113583	P24298	442	5.05531	OmniProt
113394	P06576	443	5.05459	OmniProt
112939	Q9BTY2	444	5.05285	OmniProt
112793	P48047	445	5.05228	OmniProt
111690	A1L4H1	446	5.04801	OmniProt
111529	P00451	447	5.04739	OmniProt
111347	Q8IUR6	448	5.04668	OmniProt
111062	P07585	449	5.04556	OmniProt
110637	P16284	450	5.0439	OmniProt
110099	Q13867	451	5.04178	OmniProt
110092	A0A0B4J1Y9	452	5.04176	OmniProt
109776	Q15942	453	5.04051	OmniProt
108064	Q9UKT6	454	5.03368	OmniProt
107956	P59998	455	5.03325	OmniProt
107930	Q96CP6	456	5.03314	OmniProt
107685	P43652	457	5.03216	OmniProt
107409	A0A075B6J9	458	5.03104	OmniProt
106108	Q5VZ66	459	5.02575	OmniProt
105239	P58335	460	5.02218	OmniProt
104950	Q13093	461	5.02098	OmniProt
104904	P30273	462	5.02079	OmniProt
104546	Q76M96	463	5.01931	OmniProt
104534	Q08380	464	5.01926	OmniProt
104495	P14555	465	5.01909	OmniProt
103645	P29350	466	5.01555	OmniProt
101527	Q04756	467	5.00658	OmniProt
100914	Q8TF72	468	5.00395	OmniProt
100787	P17812	469	5.0034	OmniProt
100764	P10124	470	5.00331	OmniProt
99760.4	O95479	471	4.99896	OmniProt
99433.6	P20340	472	4.99753	OmniProt
99253	Q9NQC3	473	4.99674	OmniProt
98833.3	P78386	474	4.9949	OmniProt
98740.1	P23083	475	4.99449	OmniProt
98727.4	Q12797	476	4.99444	OmniProt
98446	Q9UBX1	477	4.9932	OmniProt
97668.2	O15143	478	4.98975	OmniProt
97424	P62826	479	4.98867	OmniProt
97373.5	P01705	480	4.98844	OmniProt
97221.9	P60842	481	4.98776	OmniProt
96834.4	P12109	482	4.98603	OmniProt
95822.1	P30041	483	4.98147	OmniProt
95715.5	Q8IYT4	484	4.98098	OmniProt
94692.8	Q99715	485	4.97632	OmniProt
94536.8	A0A0G2JS06	486	4.9756	OmniProt
93439.6	P07384	487	4.97053	OmniProt
93381.6	P16615	488	4.97026	OmniProt
93149.3	P21291	489	4.96918	OmniProt
93027.7	A0A0B4J1V0	490	4.96861	OmniProt
92956.4	P45880	491	4.96828	OmniProt
92942.8	P12110	492	4.96822	OmniProt
92667	Q14697	493	4.96693	OmniProt
92588.5	Q8WYK0	494	4.96656	OmniProt
92525.1	P27361	495	4.96626	OmniProt
92278.1	P14543	496	4.9651	OmniProt
92190	P53396	497	4.96468	OmniProt
91851.8	P07900	498	4.96309	OmniProt
91654.4	O00151	499	4.96215	OmniProt
91548.2	Q96CG8	500	4.96165	OmniProt
91450.2	Q9NRW1	501	4.96118	OmniProt
89957.2	P13686	502	4.95404	OmniProt
89936.5	Q92544	503	4.95394	OmniProt
89719.8	Q9H9E3	504	4.95289	OmniProt
89541.1	Q9BX67	505	4.95202	OmniProt
88917.8	Q12905	506	4.94899	OmniProt
88914.1	O75083	507	4.94897	OmniProt
88788.1	P07093	508	4.94835	OmniProt
88665.1	Q6UXH9	509	4.94775	OmniProt
88592.2	P13727	510	4.9474	OmniProt
88539.5	P02741	511	4.94714	OmniProt
88211.3	O00186	512	4.94552	OmniProt
87487	Q99988	513	4.94194	OmniProt
87263.2	Q02413	514	4.94083	OmniProt
87194.2	P15907	515	4.94049	OmniProt
86699.9	Q9Y6C2	516	4.93802	OmniProt
86030.1	P05023	517	4.93465	OmniProt
85878.5	Q04941	518	4.93388	OmniProt
85544.8	Q96PJ5	519	4.93219	OmniProt
84926.6	Q9NSB4	520	4.92904	OmniProt
84830.3	P06753	521	4.92855	OmniProt
84234.8	Q92686	522	4.92549	OmniProt
84024.3	P23229	523	4.9244	OmniProt
83511	Q13423	524	4.92174	OmniProt
83370.6	P04040	525	4.92101	OmniProt
83047.8	A0A075B6I9	526	4.91933	OmniProt
82849	Q8TEE9	527	4.91829	OmniProt
82718.3	P11171	528	4.9176	OmniProt
82322	P07237	529	4.91552	OmniProt
82152.9	Q8TC12	530	4.91462	OmniProt
82127.1	P61158	531	4.91449	OmniProt
81572.1	P21796	532	4.91154	OmniProt
80646	P61160	533	4.90658	OmniProt
80615.3	P30050	534	4.90642	OmniProt
80340	P62937	535	4.90493	OmniProt
80251.9	Q9Y6R7	536	4.90446	OmniProt
79361.9	P07305	537	4.89961	OmniProt
79335.1	P04632	538	4.89947	OmniProt
79286.1	P08123	539	4.8992	OmniProt
78890.5	P60174	540	4.89702	OmniProt
78804.8	P08238	541	4.89655	OmniProt
78755.5	P49257	542	4.89628	OmniProt
78385.5	Q9NVI1	543	4.89424	OmniProt
78189.5	P01766	544	4.89315	OmniProt
78153.5	P04075	545	4.89295	OmniProt
78046	P55290	546	4.89235	OmniProt
77694.6	P13611	547	4.89039	OmniProt
77627.1	A2CJ06	548	4.89001	OmniProt
77427.7	Q9NTK5	549	4.8889	OmniProt
77380.4	Q9UDY2	550	4.88863	OmniProt
77280.7	Q96EP5	551	4.88807	OmniProt
76425.6	P19013	552	4.88324	OmniProt
76114.9	P80723	553	4.88147	OmniProt
76111.4	P08253	554	4.88145	OmniProt
76057.2	P13073	555	4.88114	OmniProt
75915.4	Q16181	556	4.88033	OmniProt
75884.2	P53634	557	4.88015	OmniProt
75836.4	P04439	558	4.87988	OmniProt
75705.3	Q9Y4R8	559	4.87913	OmniProt
75595.3	P10606	560	4.87849	OmniProt
75402.4	Q9H082	561	4.87739	OmniProt
75310.3	Q05707	562	4.87685	OmniProt
75249.1	P07948	563	4.8765	OmniProt
75186.9	Q9H6X2	564	4.87614	OmniProt
74917.5	P05543	565	4.87458	OmniProt
74799.2	Q16674	566	4.8739	OmniProt
74658.4	Q07954	567	4.87308	OmniProt
74570.3	P61586	568	4.87257	OmniProt
74408	Q14204	569	4.87162	OmniProt
73977.3	Q01523	570	4.8691	OmniProt
73354.5	Q6UXI9	571	4.86543	OmniProt
73324.8	P31151	572	4.86525	OmniProt
73212	Q6FHJ7	573	4.86458	OmniProt
73100.6	Q9NZK5	574	4.86392	OmniProt
73031.8	P12724	575	4.86351	OmniProt
72945.3	Q86U17	576	4.863	OmniProt
72184	P55072	577	4.85844	OmniProt
71643.6	P16401	578	4.85518	OmniProt
71578.8	O14786	579	4.85478	OmniProt
71574.4	P62258	580	4.85476	OmniProt
71526.7	P09669	581	4.85447	OmniProt
71411.3	Q6NYC1	582	4.85377	OmniProt
71203.7	Q00610	583	4.8525	OmniProt
70950.5	O75954	584	4.85096	OmniProt
70339.6	Q6QEF8	585	4.8472	OmniProt
70043	Q09666	586	4.84536	OmniProt
69855.9	P16452	587	4.8442	OmniProt
69598.4	Q8IW70	588	4.8426	OmniProt
69358.2	Q6ZVX7	589	4.8411	OmniProt
69345.2	P01127	590	4.84102	OmniProt
69259.4	P55157	591	4.84048	OmniProt
69030.5	Q14165	592	4.83904	OmniProt
68977.2	Q7Z407	593	4.83871	OmniProt
68936.7	P05067	594	4.83845	OmniProt
68786.9	Q9BUN1	595	4.83751	OmniProt
68701.1	P78344	596	4.83696	OmniProt
68375.6	P13598	597	4.8349	OmniProt
68366.6	P08246	598	4.83484	OmniProt
68057.9	P30086	599	4.83288	OmniProt
67905.7	Q9BRR9	600	4.83191	OmniProt
67509.8	Q15286	601	4.82937	OmniProt
67176.3	Q92820	602	4.82722	OmniProt
67096	P19367	603	4.8267	OmniProt
67000.8	Q12766	604	4.82608	OmniProt
66973.4	Q9NZA1	605	4.8259	OmniProt
66645.5	Q15746	606	4.82377	OmniProt
66505	Q13642	607	4.82285	OmniProt
66194.8	Q16627	608	4.82082	OmniProt
65513.2	P01040	609	4.81633	OmniProt
65155	Q9NTJ5	610	4.81395	OmniProt
64987.3	P01889	611	4.81283	OmniProt
64941.1	Q12884	612	4.81252	OmniProt
64811.9	P39656	613	4.81166	OmniProt
64722.8	P22735	614	4.81106	OmniProt
64638.7	P20645	615	4.81049	OmniProt
64452.8	P37840	616	4.80924	OmniProt
64196.7	P17301	617	4.80751	OmniProt
64143.4	Q08554	618	4.80715	OmniProt
64096.1	Q16555	619	4.80683	OmniProt
63707	P36406	620	4.80419	OmniProt
63616.5	P62304	621	4.80357	OmniProt
63555.2	P14314	622	4.80315	OmniProt
63490.9	P60985	623	4.80271	OmniProt
63403	Q6AHZ1	624	4.80211	OmniProt
63008.4	Q9BQE3	625	4.7994	OmniProt
62853.2	P51659	626	4.79833	OmniProt
62724.4	Q9P265	627	4.79744	OmniProt
62704.1	O94919	628	4.7973	OmniProt
62514.5	Q9H1H9	629	4.79598	OmniProt
62146	P04792	630	4.79341	OmniProt
62145.7	P04211	631	4.79341	OmniProt
61952.5	Q05682	632	4.79206	OmniProt
61817.9	P37837	633	4.79111	OmniProt
61682.7	Q6KB66	634	4.79016	OmniProt
61622.7	Q01469	635	4.78974	OmniProt
61514.2	Q9ULI3	636	4.78898	OmniProt
61499	Q7Z406	637	4.78887	OmniProt
61422.2	P29966	638	4.78833	OmniProt
61413.9	P04083	639	4.78827	OmniProt
61411.9	Q9NR99	640	4.78825	OmniProt
61410.4	Q96MF6	641	4.78824	OmniProt
61394.2	A6NH11	642	4.78813	OmniProt
61335.2	Q99895	643	4.78771	OmniProt
61238.1	P15144	644	4.78702	OmniProt
61193.6	P43304	645	4.78671	OmniProt
61192	P43307	646	4.78669	OmniProt
61041.6	Q8IZP0	647	4.78563	OmniProt
60984.1	O14594	648	4.78522	OmniProt
60869.3	Q13835	649	4.7844	OmniProt
60443.3	P13667	650	4.78135	OmniProt
60002.1	Q9UBK2	651	4.77817	OmniProt
59954.1	P31946	652	4.77782	OmniProt
59630	P11166	653	4.77546	OmniProt
59252.2	O15511	654	4.7727	OmniProt
59084.6	P35555	655	4.77147	OmniProt
58953.2	Q13332	656	4.77051	OmniProt
58921.8	Q01459	657	4.77028	OmniProt
58637.6	Q92547	658	4.76818	OmniProt
58537.7	Q13217	659	4.76744	OmniProt
58286.1	Q9Y5X9	660	4.76556	OmniProt
58197.2	Q8WUJ3	661	4.7649	OmniProt
58089.2	O60462	662	4.7641	OmniProt
57981.8	P22626	663	4.76329	OmniProt
57852	P61106	664	4.76232	OmniProt
57667.6	A0A0B4J1V6	665	4.76093	OmniProt
57317.2	P13497	666	4.75829	OmniProt
57144.7	A0A075B6H9	667	4.75698	OmniProt
56539.4	P36222	668	4.75235	OmniProt
56507.2	P51572	669	4.7521	OmniProt
56474.6	Q9NVJ2	670	4.75185	OmniProt
56448.1	Q06828	671	4.75165	OmniProt
56426.9	Q15084	672	4.75149	OmniProt
56338.9	Q9C075	673	4.75081	OmniProt
56177.1	P51888	674	4.74956	OmniProt
55613.4	Q15828	675	4.74518	OmniProt
55546.3	P27338	676	4.74466	OmniProt
55488.5	O00483	677	4.7442	OmniProt
55389.9	P36578	678	4.74343	OmniProt
55315.2	P02452	679	4.74284	OmniProt
55265.1	P60953	680	4.74245	OmniProt
55209.2	P49411	681	4.74201	OmniProt
55120.7	Q9NP72	682	4.74131	OmniProt
55010.5	O95870	683	4.74045	OmniProt
54929.9	Q5XKE5	684	4.73981	OmniProt
54807	P49746	685	4.73884	OmniProt
54738	Q9NZT1	686	4.73829	OmniProt
54730.5	Q9UIB8	687	4.73823	OmniProt
54730	Q7LDG7	688	4.73823	OmniProt
54587.6	P10645	689	4.73709	OmniProt
54533.4	Q9UM07	690	4.73666	OmniProt
54364.1	Q9NQ38	691	4.73531	OmniProt
54107.5	P31944	692	4.73326	OmniProt
53727.6	Q53RT3	693	4.7302	OmniProt
53668	Q9Y6Y1	694	4.72972	OmniProt
53484.6	Q8NBX0	695	4.72823	OmniProt
53442.6	P62917	696	4.72789	OmniProt
53339.2	Q99497	697	4.72705	OmniProt
53338.7	A0A0B4J1V2	698	4.72704	OmniProt
53150.6	P15104	699	4.72551	OmniProt
53110.7	P32119	700	4.72518	OmniProt
52848.6	O75563	701	4.72303	OmniProt
52616.5	O15117	702	4.72112	OmniProt
52604.5	P52209	703	4.72102	OmniProt
52587.4	Q14623	704	4.72088	OmniProt
52061	O60610	705	4.71651	OmniProt
51950.1	P40227	706	4.71559	OmniProt
51822	P15814	707	4.71451	OmniProt
51812.3	P50281	708	4.71443	OmniProt
51564.6	O15145	709	4.71235	OmniProt
50895.4	Q15149	710	4.70668	OmniProt
50861	P51148	711	4.70638	OmniProt
50474.9	O43182	712	4.70308	OmniProt
50426.6	Q14393	713	4.70266	OmniProt
50124.2	Q15323	714	4.70005	OmniProt
49865.7	P14174	715	4.6978	OmniProt
49833.5	P61247	716	4.69752	OmniProt
49821.2	Q9GZP0	717	4.69741	OmniProt
49760.4	Q14847	718	4.69688	OmniProt
49560.8	P04424	719	4.69514	OmniProt
49105.9	A0A1B0GTC6	720	4.69113	OmniProt
49030.6	P55103	721	4.69047	OmniProt
49023.6	Q9HC38	722	4.69041	OmniProt
49017.7	O00429	723	4.69035	OmniProt
48942.3	P23219	724	4.68968	OmniProt
48906	P29692	725	4.68936	OmniProt
48869.8	Q86UX2	726	4.68904	OmniProt
48801.7	P36957	727	4.68843	OmniProt
48605.2	Q99972	728	4.68668	OmniProt
48584.7	P08637	729	4.6865	OmniProt
48462.4	O43157	730	4.6854	OmniProt
48324.5	Q8IZF2	731	4.68417	OmniProt
48075.5	P40926	732	4.68192	OmniProt
48041.8	P07711	733	4.68162	OmniProt
47828.3	Q99983	734	4.67968	OmniProt
47636.1	Q92619	735	4.67794	OmniProt
47583.4	P30622	736	4.67746	OmniProt
47366.9	P19021	737	4.67547	OmniProt
47356.4	Q99735	738	4.67538	OmniProt
47268	P35030	739	4.67457	OmniProt
47210.3	Q8IUX7	740	4.67404	OmniProt
47127.6	P35625	741	4.67328	OmniProt
47076.2	P08294	742	4.6728	OmniProt
46975.6	P36871	743	4.67187	OmniProt
46941.9	P35268	744	4.67156	OmniProt
46842	Q99439	745	4.67064	OmniProt
46771.5	P17931	746	4.66998	OmniProt
46639.3	Q6GTS8	747	4.66875	OmniProt
46549.3	P62873	748	4.66791	OmniProt
46329.9	P29279	749	4.66586	OmniProt
46260.4	P28300	750	4.66521	OmniProt
46129.3	P62241	751	4.66398	OmniProt
46000.9	O00264	752	4.66277	OmniProt
45800.9	Q7Z7M8	753	4.66087	OmniProt
45683.9	P04350	754	4.65976	OmniProt
45516.3	O60488	755	4.65817	OmniProt
45424.2	Q5SZK8	756	4.65729	OmniProt
45385	Q9H254	757	4.65691	OmniProt
45285.1	Q00013	758	4.65596	OmniProt
45274.4	P19883	759	4.65585	OmniProt
45258.4	Q14532	760	4.6557	OmniProt
45199.1	Q99623	761	4.65513	OmniProt
44944.7	P55036	762	4.65268	OmniProt
44897.7	Q9Y613	763	4.65222	OmniProt
44826.8	Q08345	764	4.65154	OmniProt
44656.9	Q6ZS72	765	4.64989	OmniProt
44500.9	P08574	766	4.64837	OmniProt
44493.9	Q12906	767	4.6483	OmniProt
44473.5	P08575	768	4.6481	OmniProt
44314.3	P23526	769	4.64654	OmniProt
44252.4	Q15848	770	4.64594	OmniProt
44176.8	O00139	771	4.64519	OmniProt
44094.1	O00462	772	4.64438	OmniProt
44062.5	Q01740	773	4.64407	OmniProt
43858.7	Q9H3N1	774	4.64206	OmniProt
43852.1	P19086	775	4.64199	OmniProt
43811.7	Q07092	776	4.64159	OmniProt
43794.7	P35442	777	4.64142	OmniProt
43585.8	P62942	778	4.63935	OmniProt
43466.7	P35612	779	4.63816	OmniProt
43445.3	P04844	780	4.63794	OmniProt
43259.9	Q6UXI7	781	4.63609	OmniProt
43259.4	P62701	782	4.63608	OmniProt
43237.6	O14983	783	4.63586	OmniProt
43181.7	Q92765	784	4.6353	OmniProt
43034.7	Q92496	785	4.63382	OmniProt
43012.2	A0A0B4J1X8	786	4.63359	OmniProt
42924.5	Q9NQH7	787	4.63271	OmniProt
42673	Q08188	788	4.63015	OmniProt
42545.1	Q9H8H3	789	4.62885	OmniProt
42387.1	O75116	790	4.62723	OmniProt
42385.5	Q9UM47	791	4.62722	OmniProt
42257.3	P00403	792	4.6259	OmniProt
42254	Q8TDY2	793	4.62587	OmniProt
42242.2	O76013	794	4.62575	OmniProt
42236.2	Q9NZN3	795	4.62568	OmniProt
42113.8	Q9Y5M8	796	4.62442	OmniProt
42028.2	O43516	797	4.62354	OmniProt
41753.6	P41222	798	4.62069	OmniProt
41727.9	Q9ULF5	799	4.62043	OmniProt
41572.4	P61978	800	4.6188	OmniProt
41495	Q8WWA1	801	4.618	OmniProt
41281.5	O75223	802	4.61576	OmniProt
41228.5	P01833	803	4.6152	OmniProt
41119.3	P20930	804	4.61405	OmniProt
41069.5	P01742	805	4.61352	OmniProt
40989.8	Q96AG4	806	4.61268	OmniProt
40955.7	Q92887	807	4.61231	OmniProt
40903.7	P19971	808	4.61176	OmniProt
40810.4	O75396	809	4.61077	OmniProt
40686.3	Q9H4M9	810	4.60945	OmniProt
40611.9	Q12913	811	4.60865	OmniProt
40445.8	Q8NHQ9	812	4.60687	OmniProt
40397	Q92187	813	4.60635	OmniProt
40394.4	Q9H939	814	4.60632	OmniProt
40333.9	P01599	815	4.60567	OmniProt
40189.6	Q92575	816	4.60411	OmniProt
40187.7	P17655	817	4.60409	OmniProt
39988.4	O15400	818	4.60193	OmniProt
39979.4	P11498	819	4.60184	OmniProt
39961	Q16853	820	4.60164	OmniProt
39872.7	Q01813	821	4.60068	OmniProt
39822.5	Q92520	822	4.60013	OmniProt
39707.5	P42785	823	4.59887	OmniProt
39539.5	O14818	824	4.59703	OmniProt
39523.7	P46781	825	4.59686	OmniProt
39084.1	Q06830	826	4.592	OmniProt
38843.2	O00468	827	4.58932	OmniProt
38835.9	P55084	828	4.58923	OmniProt
38589.6	P13639	829	4.58647	OmniProt
38584.2	Q9UBE0	830	4.58641	OmniProt
38524.1	P07148	831	4.58573	OmniProt
38464	Q02543	832	4.58505	OmniProt
38263.7	P13987	833	4.58279	OmniProt
38066.1	O00161	834	4.58054	OmniProt
38023.6	P47756	835	4.58005	OmniProt
38016.9	O75874	836	4.57998	OmniProt
37923	P50402	837	4.5789	OmniProt
37920	Q9P0L0	838	4.57887	OmniProt
37763.3	P23381	839	4.57707	OmniProt
37716.8	P07355	840	4.57654	OmniProt
37713.1	P02545	841	4.57649	OmniProt
37691.3	P78371	842	4.57624	OmniProt
37667.5	P06276	843	4.57597	OmniProt
37570.8	O15063	844	4.57485	OmniProt
37387.3	O15467	845	4.57272	OmniProt
37343.2	P24821	846	4.57221	OmniProt
37180.3	P01703	847	4.57031	OmniProt
37161.4	P04899	848	4.57009	OmniProt
37110.2	Q5JSH3	849	4.56949	OmniProt
37095.4	O75955	850	4.56932	OmniProt
37026.6	P12814	851	4.56851	OmniProt
36984.7	Q8WUA8	852	4.56802	OmniProt
36869.5	Q27J81	853	4.56667	OmniProt
36822.1	Q4G0P3	854	4.56611	OmniProt
36611	P53621	855	4.56361	OmniProt
36300.3	P11216	856	4.55991	OmniProt
36184.3	P62495	857	4.55852	OmniProt
36176.4	Q02985	858	4.55843	OmniProt
36170.5	Q96DR8	859	4.55835	OmniProt
36082.4	P31943	860	4.5573	OmniProt
36074.1	Q9Y3A6	861	4.5572	OmniProt
36034.2	P18433	862	4.55672	OmniProt
35886.4	Q9ULH1	863	4.55493	OmniProt
35605.8	P48426	864	4.55152	OmniProt
35434.7	Q96C24	865	4.54943	OmniProt
35416.5	A2PYH4	866	4.54921	OmniProt
35310.9	P48509	867	4.54791	OmniProt
35295.7	A0A075B6H7	868	4.54772	OmniProt
35232	P60900	869	4.54694	OmniProt
35203.1	P49641	870	4.54658	OmniProt
35190.4	Q96S97	871	4.54642	OmniProt
35184.1	P35611	872	4.54635	OmniProt
35167.3	A0A0C4DH24	873	4.54614	OmniProt
35002.9	Q9Y6F6	874	4.5441	OmniProt
34936.5	P49356	875	4.54328	OmniProt
34905.8	P05091	876	4.5429	OmniProt
34823.6	Q9NZ08	877	4.54187	OmniProt
34811	Q13576	878	4.54172	OmniProt
34806.2	Q8WVV4	879	4.54166	OmniProt
34804.1	Q96DA0	880	4.54163	OmniProt
34703.6	Q8IUE1	881	4.54037	OmniProt
34578.1	P48444	882	4.5388	OmniProt
34504.3	P08670	883	4.53787	OmniProt
34473.7	P19338	884	4.53749	OmniProt
34465.1	Q15365	885	4.53738	OmniProt
34464.6	O00757	886	4.53737	OmniProt
34448.2	Q9ULV4	887	4.53717	OmniProt
34418	Q6IAA8	888	4.53679	OmniProt
34404.9	P29373	889	4.53662	OmniProt
34112.9	P31930	890	4.53292	OmniProt
34106.7	Q6UWY5	891	4.53284	OmniProt
34097.6	A8K7I4	892	4.53272	OmniProt
34090.8	Q06210	893	4.53264	OmniProt
34046.8	O75882	894	4.53208	OmniProt
34039	Q6NZI2	895	4.53198	OmniProt
34026.4	Q16698	896	4.53182	OmniProt
34013.1	P78509	897	4.53165	OmniProt
33918.6	P62191	898	4.53044	OmniProt
33904	P00568	899	4.53025	OmniProt
33902.7	P62424	900	4.53023	OmniProt
33819.8	P17987	901	4.52917	OmniProt
33748.5	Q14517	902	4.52825	OmniProt
33665.5	P50148	903	4.52719	OmniProt
33654	P63244	904	4.52704	OmniProt
33649.4	Q969E1	905	4.52698	OmniProt
33616.9	Q9UNW1	906	4.52656	OmniProt
33568.1	O43583	907	4.52593	OmniProt
33553	P49755	908	4.52573	OmniProt
33475.7	P49368	909	4.52473	OmniProt
33459.8	O95466	910	4.52452	OmniProt
33415.3	Q5K130	911	4.52395	OmniProt
33358.9	Q96A26	912	4.52321	OmniProt
33334.6	O76061	913	4.5229	OmniProt
33317.6	O75367	914	4.52267	OmniProt
33305.7	Q8NDZ4	915	4.52252	OmniProt
33298.6	Q8TAV4	916	4.52243	OmniProt
33217.4	P38646	917	4.52137	OmniProt
33190.7	O75947	918	4.52102	OmniProt
33147.9	Q9BYZ8	919	4.52046	OmniProt
33128.9	P62829	920	4.52021	OmniProt
33127.8	P25774	921	4.52019	OmniProt
33125.9	Q6UVK1	922	4.52017	OmniProt
33098.7	P09493	923	4.51981	OmniProt
33096	P51571	924	4.51978	OmniProt
33071.1	Q7L5N1	925	4.51945	OmniProt
33012.7	Q53GQ0	926	4.51868	OmniProt
32980.2	P48643	927	4.51825	OmniProt
32948.2	Q9UBX5	928	4.51783	OmniProt
32927.3	P40939	929	4.51756	OmniProt
32923.5	P14780	930	4.51751	OmniProt
32875.5	P06865	931	4.51687	OmniProt
32787.2	P26641	932	4.5157	OmniProt
32773.4	P04921	933	4.51552	OmniProt
32605.2	Q5TZA2	934	4.51329	OmniProt
32451.8	Q14644	935	4.51124	OmniProt
32434.4	Q9UPG8	936	4.51101	OmniProt
32366.6	P80188	937	4.5101	OmniProt
32357.6	Q12794	938	4.50998	OmniProt
32338.9	P05121	939	4.50972	OmniProt
32334.1	P35241	940	4.50966	OmniProt
32265.7	Q9P258	941	4.50874	OmniProt
32239	Q8IV36	942	4.50838	OmniProt
32153	Q96FZ7	943	4.50722	OmniProt
32015.1	P51991	944	4.50535	OmniProt
31987.5	Q9Y240	945	4.50498	OmniProt
31962.8	Q9BQB4	946	4.50464	OmniProt
31833	O00299	947	4.50288	OmniProt
31802.5	O75558	948	4.50246	OmniProt
31791.9	Q14126	949	4.50232	OmniProt
31736	Q92896	950	4.50155	OmniProt
31732.3	Q9NXH8	951	4.5015	OmniProt
31724.8	P12955	952	4.5014	OmniProt
31697.2	O75717	953	4.50102	OmniProt
31667.8	Q7Z7A1	954	4.50062	OmniProt
31518.1	P11279	955	4.49856	OmniProt
31451.3	P42768	956	4.49764	OmniProt
31412.6	Q8TF66	957	4.4971	OmniProt
31366.6	P11387	958	4.49647	OmniProt
31304.6	P20160	959	4.49561	OmniProt
31300.3	Q92888	960	4.49555	OmniProt
31251	P11678	961	4.49486	OmniProt
31195.6	P05019	962	4.49409	OmniProt
31126.9	Q76LX8	963	4.49314	OmniProt
31072.9	Q13228	964	4.49238	OmniProt
31030.8	P53680	965	4.49179	OmniProt
31023.7	Q13586	966	4.49169	OmniProt
30998.6	Q02952	967	4.49134	OmniProt
30946.4	P00325	968	4.49061	OmniProt
30927.2	P60981	969	4.49034	OmniProt
30883.1	Q15109	970	4.48972	OmniProt
30816.9	Q9NR12	971	4.48879	OmniProt
30700.8	Q9NPJ3	972	4.48715	OmniProt
30575.6	P28066	973	4.48538	OmniProt
30512.3	O60506	974	4.48447	OmniProt
30404.3	Q06481	975	4.48293	OmniProt
30362.2	Q15517	976	4.48233	OmniProt
30358.5	O43242	977	4.48228	OmniProt
30317.5	A0A075B6Q5	978	4.48169	OmniProt
30306.8	Q99733	979	4.48154	OmniProt
30301.7	Q9H257	980	4.48147	OmniProt
30264.6	A6NMZ7	981	4.48094	OmniProt
30195.8	Q13045	982	4.47995	OmniProt
30189.6	O00339	983	4.47986	OmniProt
30155.9	P54803	984	4.47937	OmniProt
29999.5	Q86T13	985	4.47711	OmniProt
29995.8	Q86YW5	986	4.47706	OmniProt
29880.4	O60716	987	4.47539	OmniProt
29851.3	Q9GZT8	988	4.47496	OmniProt
29802.3	Q15833	989	4.47425	OmniProt
29794.9	O95967	990	4.47414	OmniProt
29730	Q9BWS9	991	4.47319	OmniProt
29674	Q5SQ64	992	4.47238	OmniProt
29624.8	P11586	993	4.47166	OmniProt
29547.9	Q8NDA2	994	4.47053	OmniProt
29545.2	Q9BSJ8	995	4.47049	OmniProt
29457.9	O95782	996	4.4692	OmniProt
29424.4	Q96AP7	997	4.46871	OmniProt
29358.9	O43707	998	4.46774	OmniProt
29281.9	Q92859	999	4.4666	OmniProt
29269	Q7Z5L7	1000	4.46641	OmniProt
29259.3	P61163	1001	4.46626	OmniProt
29219.2	P10599	1002	4.46567	OmniProt
29211.3	P46940	1003	4.46555	OmniProt
29193.7	Q2Q1W2	1004	4.46529	OmniProt
29131	Q9NX76	1005	4.46436	OmniProt
29035	Q13421	1006	4.46292	OmniProt
29032.1	P16233	1007	4.46288	OmniProt
28878.6	O76076	1008	4.46058	OmniProt
28846	P01714	1009	4.46009	OmniProt
28787.9	P51512	1010	4.45921	OmniProt
28699.7	Q9Y383	1011	4.45788	OmniProt
28658.1	P51693	1012	4.45725	OmniProt
28600	O60244	1013	4.45637	OmniProt
28565.6	P50991	1014	4.45584	OmniProt
28523.4	Q9BUL8	1015	4.4552	OmniProt
28369.3	O15173	1016	4.45285	OmniProt
28259.5	Q9Y4C2	1017	4.45116	OmniProt
28248.3	Q86X29	1018	4.45099	OmniProt
28236.8	Q9H223	1019	4.45082	OmniProt
28230.8	Q13177	1020	4.45072	OmniProt
28230.4	Q9NRC6	1021	4.45072	OmniProt
28112.5	P67936	1022	4.4489	OmniProt
27972.8	P49862	1023	4.44674	OmniProt
27967.9	P09172	1024	4.44666	OmniProt
27948.6	P02810	1025	4.44636	OmniProt
27941.3	A8K2U0	1026	4.44625	OmniProt
27862.5	P09104	1027	4.44502	OmniProt
27800.1	Q08397	1028	4.44405	OmniProt
27751.7	P38606	1029	4.44329	OmniProt
27713.3	Q9HCU0	1030	4.44269	OmniProt
27694.4	Q15293	1031	4.44239	OmniProt
27685.5	Q13094	1032	4.44225	OmniProt
27679.8	O75556	1033	4.44216	OmniProt
27678.1	P04080	1034	4.44214	OmniProt
27510.1	Q15762	1035	4.43949	OmniProt
27470.8	Q9BYJ0	1036	4.43887	OmniProt
27443.5	P35613	1037	4.43844	OmniProt
27383.4	Q86VP6	1038	4.43749	OmniProt
27147	Q5XPI4	1039	4.43372	OmniProt
27135.6	Q14554	1040	4.43354	OmniProt
27107.4	Q9BYC5	1041	4.43309	OmniProt
27016.3	Q03468	1042	4.43163	OmniProt
26965.5	P38117	1043	4.43081	OmniProt
26951.2	Q13231	1044	4.43058	OmniProt
26923.7	Q99996	1045	4.43014	OmniProt
26903.7	Q658P3	1046	4.42981	OmniProt
26833.6	Q01546	1047	4.42868	OmniProt
26715	O94886	1048	4.42675	OmniProt
26458	Q9Y6N5	1049	4.42256	OmniProt
26445.2	P18564	1050	4.42235	OmniProt
26444.1	Q13637	1051	4.42233	OmniProt
26434.4	P50914	1052	4.42217	OmniProt
26434	A0A0C4DH31	1053	4.42216	OmniProt
26422.4	P07203	1054	4.42197	OmniProt
26221.7	Q6WN34	1055	4.41866	OmniProt
26217.5	P55010	1056	4.41859	OmniProt
26203.3	P21810	1057	4.41836	OmniProt
26171.7	P62906	1058	4.41783	OmniProt
26171.2	P61020	1059	4.41782	OmniProt
26161.1	Q96NZ9	1060	4.41766	OmniProt
26112	Q01082	1061	4.41684	OmniProt
26107.6	Q8N392	1062	4.41677	OmniProt
26060.6	Q8NE86	1063	4.41598	OmniProt
26048.2	P08572	1064	4.41578	OmniProt
26032.5	Q6UX71	1065	4.41552	OmniProt
25926.3	Q13214	1066	4.41374	OmniProt
25913.6	Q8IZ83	1067	4.41353	OmniProt
25887.7	Q9BT09	1068	4.41309	OmniProt
25817.1	P31327	1069	4.41191	OmniProt
25761.2	Q6YHK3	1070	4.41097	OmniProt
25700.9	Q8TBE9	1071	4.40995	OmniProt
25693.1	Q93050	1072	4.40982	OmniProt
25673	Q96DZ9	1073	4.40948	OmniProt
25393.9	P60866	1074	4.40473	OmniProt
25378.3	P16152	1075	4.40446	OmniProt
25349	P50851	1076	4.40396	OmniProt
25275.4	P01033	1077	4.4027	OmniProt
25259.5	Q9BUD6	1078	4.40242	OmniProt
25257.7	P62851	1079	4.40239	OmniProt
25136	Q9NQ30	1080	4.4003	OmniProt
25060.8	Q8N699	1081	4.399	OmniProt
25047.9	P18085	1082	4.39877	OmniProt
25038.2	Q9NZN4	1083	4.3986	OmniProt
25016.4	P11940	1084	4.39822	OmniProt
24924.4	Q9NPG4	1085	4.39662	OmniProt
24770.1	P32320	1086	4.39393	OmniProt
24701.7	Q10472	1087	4.39273	OmniProt
24693.2	Q9Y315	1088	4.39258	OmniProt
24671.1	P32969	1089	4.39219	OmniProt
24656.1	P18627	1090	4.39192	OmniProt
24648.5	O00232	1091	4.39179	OmniProt
24635.7	Q16762	1092	4.39157	OmniProt
24503.6	P05160	1093	4.38923	OmniProt
24501.6	Q8N3T6	1094	4.3892	OmniProt
24497	Q15019	1095	4.38911	OmniProt
24471.2	P01732	1096	4.38866	OmniProt
24471.1	P29508	1097	4.38865	OmniProt
24444.1	Q13151	1098	4.38817	OmniProt
24422.5	Q9UBS4	1099	4.38779	OmniProt
24412.1	Q8NEX9	1100	4.38761	OmniProt
24395.4	Q9HCY8	1101	4.38731	OmniProt
24346	Q9UBQ7	1102	4.38643	OmniProt
24329.6	Q9UL25	1103	4.38614	OmniProt
23968	P62244	1104	4.37963	OmniProt
23931.6	P62750	1105	4.37897	OmniProt
23929.9	P30084	1106	4.37894	OmniProt
23903.9	Q13557	1107	4.37847	OmniProt
23855.1	Q9NY15	1108	4.37758	OmniProt
23827.6	P11215	1109	4.37708	OmniProt
23805.9	Q4KMQ2	1110	4.37668	OmniProt
23684.9	P78539	1111	4.37447	OmniProt
23660.1	P36542	1112	4.37402	OmniProt
23633	P41218	1113	4.37352	OmniProt
23540.2	Q15056	1114	4.37181	OmniProt
23538.8	Q9Y394	1115	4.37178	OmniProt
23533.4	B0I1T2	1116	4.37168	OmniProt
23530.8	Q0ZGT2	1117	4.37164	OmniProt
23509.2	P49589	1118	4.37124	OmniProt
23508.7	P17174	1119	4.37123	OmniProt
23502.2	P29401	1120	4.37111	OmniProt
23485.6	P09913	1121	4.3708	OmniProt
23473.3	P43121	1122	4.37057	OmniProt
23424.4	Q99798	1123	4.36967	OmniProt
23354.9	P05107	1124	4.36838	OmniProt
23330.8	P08134	1125	4.36793	OmniProt
23287.8	Q9C0C9	1126	4.36713	OmniProt
23140.3	P62249	1127	4.36437	OmniProt
23072.7	Q9H2G2	1128	4.3631	OmniProt
23039.2	P33176	1129	4.36247	OmniProt
23028.8	O15533	1130	4.36227	OmniProt
22993.9	Q01973	1131	4.36161	OmniProt
22962.9	P08865	1132	4.36103	OmniProt
22943.5	P07686	1133	4.36066	OmniProt
22904	Q9NPY3	1134	4.35991	OmniProt
22791.9	Q8WZA1	1135	4.35778	OmniProt
22767.3	Q8NEV4	1136	4.35731	OmniProt
22762.8	P07814	1137	4.35723	OmniProt
22750.5	Q9H8L6	1138	4.35699	OmniProt
22670.5	O00451	1139	4.35546	OmniProt
22626.8	Q6ZU15	1140	4.35462	OmniProt
22612	P49327	1141	4.35434	OmniProt
22483.1	P01893	1142	4.35186	OmniProt
22475.7	Q08722	1143	4.35171	OmniProt
22461.3	Q99832	1144	4.35144	OmniProt
22459.8	Q00839	1145	4.35141	OmniProt
22438.8	Q9Y2Y8	1146	4.351	OmniProt
22398.7	P22314	1147	4.35022	OmniProt
22391.4	P01817	1148	4.35008	OmniProt
22279.9	Q9HBL7	1149	4.34791	OmniProt
22196.8	Q8WZ42	1150	4.34629	OmniProt
22195.2	Q13162	1151	4.34626	OmniProt
22129.1	Q96RI0	1152	4.34496	OmniProt
22087.7	P17252	1153	4.34415	OmniProt
21949.2	Q8TF42	1154	4.34142	OmniProt
21920	P18031	1155	4.34084	OmniProt
21902	P62753	1156	4.34048	OmniProt
21843.9	Q16706	1157	4.33933	OmniProt
21841.9	P42357	1158	4.33929	OmniProt
21839.3	P23396	1159	4.33924	OmniProt
21835.8	Q53TN4	1160	4.33917	OmniProt
21823.5	Q9Y2S6	1161	4.33892	OmniProt
21791.2	P05060	1162	4.33828	OmniProt
21634.7	Q04446	1163	4.33515	OmniProt
21608.9	Q96JF0	1164	4.33463	OmniProt
21603.5	O15204	1165	4.33452	OmniProt
21599	Q13464	1166	4.33443	OmniProt
21585.7	Q15465	1167	4.33417	OmniProt
21582.3	Q9H444	1168	4.3341	OmniProt
21579	O75340	1169	4.33403	OmniProt
21561.4	P17568	1170	4.33368	OmniProt
21528	Q13510	1171	4.333	OmniProt
21505.4	P50570	1172	4.33255	OmniProt
21461.4	Q96CX2	1173	4.33166	OmniProt
21460.1	Q9UNQ0	1174	4.33163	OmniProt
21440.3	O75342	1175	4.33123	OmniProt
21430.5	A0MZ66	1176	4.33103	OmniProt
21418	P00367	1177	4.33078	OmniProt
21412.5	Q9Y678	1178	4.33067	OmniProt
21349.2	Q6E0U4	1179	4.32938	OmniProt
21296.7	Q14103	1180	4.32831	OmniProt
21281.2	Q9UHQ9	1181	4.328	OmniProt
21261.4	Q8TCJ2	1182	4.32759	OmniProt
21247	A0A075B6K4	1183	4.3273	OmniProt
21234.9	P22455	1184	4.32705	OmniProt
21191.5	Q8WUM4	1185	4.32616	OmniProt
21171.5	P40925	1186	4.32575	OmniProt
21154.3	Q02153	1187	4.3254	OmniProt
21145.7	P51955	1188	4.32522	OmniProt
21123.5	P29972	1189	4.32476	OmniProt
21108.4	P00918	1190	4.32446	OmniProt
21088.7	P25786	1191	4.32405	OmniProt
21059.2	P49407	1192	4.32344	OmniProt
21054.5	Q9NZC2	1193	4.32335	OmniProt
21006.4	P08174	1194	4.32235	OmniProt
21003.7	Q0VD83	1195	4.32229	OmniProt
20992.9	P30520	1196	4.32207	OmniProt
20962.9	Q9Y3I0	1197	4.32145	OmniProt
20935.4	Q14C86	1198	4.32088	OmniProt
20899.8	Q6UWP8	1199	4.32014	OmniProt
20879.4	Q9UJW2	1200	4.31972	OmniProt
20877	P10619	1201	4.31967	OmniProt
20873.7	O00203	1202	4.3196	OmniProt
20853.8	Q99542	1203	4.31918	OmniProt
20795.4	P50579	1204	4.31797	OmniProt
20720.1	Q16658	1205	4.31639	OmniProt
20710.4	Q14525	1206	4.31619	OmniProt
20674.1	P25789	1207	4.31543	OmniProt
20627	A0A0C4DH67	1208	4.31444	OmniProt
20625.3	P55786	1209	4.3144	OmniProt
20602	P61604	1210	4.31391	OmniProt
20557.7	P07988	1211	4.31298	OmniProt
20497.4	Q06187	1212	4.3117	OmniProt
20448.7	P00491	1213	4.31067	OmniProt
20398.8	Q6UXB8	1214	4.3096	OmniProt
20382.2	Q8NBJ7	1215	4.30925	OmniProt
20375.5	Q14005	1216	4.30911	OmniProt
20363.7	P83731	1217	4.30886	OmniProt
20348.1	P13489	1218	4.30852	OmniProt
20327.5	Q13838	1219	4.30809	OmniProt
20317.6	A2A3L6	1220	4.30787	OmniProt
20314.1	Q96MK3	1221	4.3078	OmniProt
20290.6	Q86UP2	1222	4.30729	OmniProt
20266.7	P08185	1223	4.30678	OmniProt
20153.6	Q92526	1224	4.30435	OmniProt
20147	Q5T750	1225	4.30421	OmniProt
20109.3	P55285	1226	4.3034	OmniProt
20100.5	P48723	1227	4.30321	OmniProt
20095.9	O60704	1228	4.30311	OmniProt
20012.2	Q9Y646	1229	4.30129	OmniProt
20008.7	P62330	1230	4.30122	OmniProt
19878.1	Q9Y4D1	1231	4.29837	OmniProt
19807.7	Q9H1E1	1232	4.29683	OmniProt
19802.8	P61769	1233	4.29673	OmniProt
19792.3	P50416	1234	4.2965	OmniProt
19771.2	Q9P126	1235	4.29603	OmniProt
19692.1	Q9HD40	1236	4.29429	OmniProt
19670.1	P62266	1237	4.29381	OmniProt
19665.7	O75347	1238	4.29371	OmniProt
19610.9	Q01995	1239	4.2925	OmniProt
19598.3	Q9HD45	1240	4.29222	OmniProt
19587.4	P06310	1241	4.29198	OmniProt
19547.3	A0A0J9YXX1	1242	4.29109	OmniProt
19531.4	P17980	1243	4.29073	OmniProt
19517	Q15555	1244	4.29041	OmniProt
19506.6	Q684P5	1245	4.29018	OmniProt
19469.8	Q8WWZ8	1246	4.28936	OmniProt
19434.1	P22061	1247	4.28857	OmniProt
19417.7	P27487	1248	4.2882	OmniProt
19388.5	Q96EE4	1249	4.28754	OmniProt
19356.5	Q9Y2Q0	1250	4.28683	OmniProt
19337.8	Q92890	1251	4.28641	OmniProt
19307.7	Q9NPH3	1252	4.28573	OmniProt
19305.1	Q9HAU5	1253	4.28567	OmniProt
19274.5	P48147	1254	4.28498	OmniProt
19234.6	Q13126	1255	4.28408	OmniProt
19232.4	O14672	1256	4.28403	OmniProt
19229.9	O15260	1257	4.28398	OmniProt
19218	Q08431	1258	4.28371	OmniProt
19177	P26447	1259	4.28278	OmniProt
19154.8	P62277	1260	4.28228	OmniProt
19153.5	P30044	1261	4.28225	OmniProt
19145.7	Q9Y6C9	1262	4.28207	OmniProt
19142.6	O94804	1263	4.282	OmniProt
19118.3	P16109	1264	4.28145	OmniProt
19088.8	Q9BU40	1265	4.28078	OmniProt
19063.6	Q9UHD4	1266	4.28021	OmniProt
19060.9	Q03154	1267	4.28014	OmniProt
19057.1	Q8WWI5	1268	4.28006	OmniProt
19025.9	P24539	1269	4.27935	OmniProt
19010.4	Q70IA8	1270	4.27899	OmniProt
18967.8	P25787	1271	4.27802	OmniProt
18949.6	Q8IXV7	1272	4.2776	OmniProt
18937.2	Q9NZH8	1273	4.27732	OmniProt
18902.2	P10515	1274	4.27651	OmniProt
18862.6	Q15185	1275	4.2756	OmniProt
18856.1	P0DJD8	1276	4.27545	OmniProt
18833.8	P20142	1277	4.27494	OmniProt
18817.7	Q16851	1278	4.27457	OmniProt
18766.4	Q9BTV4	1279	4.27338	OmniProt
18740.1	Q9BV40	1280	4.27277	OmniProt
18592.8	P55209	1281	4.26934	OmniProt
18586.8	P49588	1282	4.2692	OmniProt
18577.7	Q86SR1	1283	4.26899	OmniProt
18567.8	P16871	1284	4.26876	OmniProt
18551.5	P04156	1285	4.26838	OmniProt
18499.6	A6NDG6	1286	4.26716	OmniProt
18477.8	P55291	1287	4.26665	OmniProt
18449.2	Q96CW1	1288	4.26598	OmniProt
18364.3	P42025	1289	4.26397	OmniProt
18355.8	P22695	1290	4.26377	OmniProt
18352.2	P14406	1291	4.26369	OmniProt
18351.5	P36915	1292	4.26367	OmniProt
18348.4	O94966	1293	4.2636	OmniProt
18343.2	Q6P1A2	1294	4.26348	OmniProt
18340.5	Q7L576	1295	4.26341	OmniProt
18337.2	Q9H1B5	1296	4.26333	OmniProt
18316.3	P09417	1297	4.26284	OmniProt
18309.2	O75131	1298	4.26267	OmniProt
18301.9	P54920	1299	4.2625	OmniProt
18232	Q6DD88	1300	4.26084	OmniProt
18228.4	O94985	1301	4.26075	OmniProt
18228	P67812	1302	4.26074	OmniProt
18211.3	P42892	1303	4.26034	OmniProt
18165.3	P07910	1304	4.25924	OmniProt
18069.9	O75348	1305	4.25696	OmniProt
18047.5	Q00688	1306	4.25642	OmniProt
18028.5	Q9HBI1	1307	4.25596	OmniProt
17991.3	A0A0B4J1U3	1308	4.25506	OmniProt
17977.5	Q9UBP4	1309	4.25473	OmniProt
17968.5	Q9Y3B3	1310	4.25451	OmniProt
17948.6	P34932	1311	4.25403	OmniProt
17923.9	Q9H2K8	1312	4.25343	OmniProt
17880.8	P13804	1313	4.25239	OmniProt
17858.5	P21399	1314	4.25185	OmniProt
17824.6	P07858	1315	4.25102	OmniProt
17824.4	O60229	1316	4.25101	OmniProt
17775.9	P52272	1317	4.24983	OmniProt
17774.3	P07602	1318	4.24979	OmniProt
17756.5	P51665	1319	4.24936	OmniProt
17754.3	Q9BS26	1320	4.2493	OmniProt
17751.6	P23468	1321	4.24924	OmniProt
17723.7	Q9H8W4	1322	4.24855	OmniProt
17693.2	P23634	1323	4.24781	OmniProt
17687	P98066	1324	4.24765	OmniProt
17686.3	Q7L591	1325	4.24764	OmniProt
17660.6	Q9UNA0	1326	4.24701	OmniProt
17658.1	Q13477	1327	4.24694	OmniProt
17656.9	O43813	1328	4.24691	OmniProt
17636.1	P50213	1329	4.2464	OmniProt
17620.2	P08397	1330	4.24601	OmniProt
17601.6	Q07960	1331	4.24555	OmniProt
17587.1	A0A075B6J2	1332	4.24519	OmniProt
17585.8	P30048	1333	4.24516	OmniProt
17584.5	P35580	1334	4.24513	OmniProt
17573.3	O00160	1335	4.24485	OmniProt
17572.1	Q6IBS0	1336	4.24482	OmniProt
17498.9	P13798	1337	4.24301	OmniProt
17494.5	O15127	1338	4.2429	OmniProt
17485.5	Q16543	1339	4.24268	OmniProt
17461.2	Q9NU22	1340	4.24207	OmniProt
17416.5	P15880	1341	4.24096	OmniProt
17385.2	P62195	1342	4.24018	OmniProt
17368.4	O00592	1343	4.23976	OmniProt
17364.1	Q8WWV6	1344	4.23965	OmniProt
17345.4	Q9BWM7	1345	4.23918	OmniProt
17296.3	Q8WVC6	1346	4.23795	OmniProt
17283.8	Q6P179	1347	4.23764	OmniProt
17273.1	Q5VZ72	1348	4.23737	OmniProt
17268.8	P50395	1349	4.23726	OmniProt
17247.1	Q13442	1350	4.23672	OmniProt
17196.8	O96000	1351	4.23545	OmniProt
17091.2	Q9NW15	1352	4.23277	OmniProt
17073.2	P23246	1353	4.23232	OmniProt
17066.3	Q14213	1354	4.23214	OmniProt
17056.6	O75807	1355	4.23189	OmniProt
16986.5	Q9UK05	1356	4.2301	OmniProt
16943.8	Q53H76	1357	4.22901	OmniProt
16937	P17858	1358	4.22884	OmniProt
16923.7	P28072	1359	4.22849	OmniProt
16900.7	Q9H3U1	1360	4.2279	OmniProt
16896.7	O95428	1361	4.2278	OmniProt
16891.1	P63010	1362	4.22766	OmniProt
16865.5	Q9UFH2	1363	4.227	OmniProt
16854.5	P09622	1364	4.22672	OmniProt
16837.9	Q96H15	1365	4.22629	OmniProt
16835.3	Q7KZF4	1366	4.22622	OmniProt
16779.6	P06748	1367	4.22478	OmniProt
16759.3	Q00577	1368	4.22426	OmniProt
16733.8	P49591	1369	4.22359	OmniProt
16690.4	P30613	1370	4.22247	OmniProt
16686.4	P61421	1371	4.22236	OmniProt
16668.7	O75610	1372	4.2219	OmniProt
16613.5	P30153	1373	4.22046	OmniProt
16608.3	P05387	1374	4.22032	OmniProt
16593.9	Q13283	1375	4.21995	OmniProt
16578.4	P61225	1376	4.21954	OmniProt
16571.3	Q05209	1377	4.21936	OmniProt
16540.7	O95715	1378	4.21856	OmniProt
16526.1	P32942	1379	4.21817	OmniProt
16514.2	P12277	1380	4.21786	OmniProt
16512.2	A0A075B6K5	1381	4.2178	OmniProt
16480.3	Q8IUL8	1382	4.21696	OmniProt
16469.3	Q12846	1383	4.21667	OmniProt
16468.6	Q15435	1384	4.21666	OmniProt
16459.1	P25788	1385	4.21641	OmniProt
16435	O60888	1386	4.21577	OmniProt
16410.2	P10644	1387	4.21511	OmniProt
16396.8	P08648	1388	4.21476	OmniProt
16390.3	Q9Y210	1389	4.21459	OmniProt
16377.1	Q16891	1390	4.21424	OmniProt
16366.1	P53420	1391	4.21395	OmniProt
16364.5	P43034	1392	4.2139	OmniProt
16338.1	Q9Y3R4	1393	4.2132	OmniProt
16333.3	P61764	1394	4.21307	OmniProt
16329.2	O75608	1395	4.21297	OmniProt
16302	P19012	1396	4.21224	OmniProt
16289.4	P36952	1397	4.21191	OmniProt
16273.7	Q14432	1398	4.21149	OmniProt
16240.8	P31947	1399	4.21061	OmniProt
16227.2	Q8N131	1400	4.21024	OmniProt
16191.2	Q96HD1	1401	4.20928	OmniProt
16175.9	Q8TD55	1402	4.20887	OmniProt
16123.3	Q13683	1403	4.20745	OmniProt
16115.4	Q8WWQ8	1404	4.20724	OmniProt
16111.8	P31949	1405	4.20715	OmniProt
16101.6	P98194	1406	4.20687	OmniProt
16081.8	P60033	1407	4.20633	OmniProt
16073.8	P35754	1408	4.20612	OmniProt
16051.2	P35221	1409	4.20551	OmniProt
15998.8	P62333	1410	4.20409	OmniProt
[truncated: 2,432 more rows]
