# Supplementary material for: Systematic evaluation of blood contamination in nanoparticle-based plasma proteomics
Source: EMBO Mol Med. 2025 Dec 5;18(1):275–96. doi: 10.1038/s44321-025-00346-9 (PMC12808129; doi:10.1038/s44321-025-00346-9)
Supplement: Supplementary file 10 — Source data Fig. 3 [file 44321_2025_346_MOESM10_ESM.zip]

Archive with 20 entries (15 files):
- Figure 3/
- Figure 3/3b/
- Figure 3/3b/3b_bovine_human_peptide_precursor_identifications.xlsx
- Figure 3/3c/
- Figure 3/3c/3c_bovine_human_protein_identifications.xlsx
- Figure 3/3d/
- Figure 3/3d/3d_PRP_pro_vol0.01_CVboxplot.xlsx
- Figure 3/3d/3d_PRP_pro_vol0.1_CVboxplot.xlsx
- Figure 3/3d/3d_PRP_pro_vol0.33_CVboxplot.xlsx
- Figure 3/3d/3d_PRP_pro_vol0.4_CVboxplot.xlsx
- Figure 3/3d/3d_PRP_pro_vol0.5_CVboxplot.xlsx
- Figure 3/3d/3d_PRP_pro_vol0_CVboxplot.xlsx
- Figure 3/3d/3d_PRP_pro_vol1_CVboxplot.xlsx
- Figure 3/3e/
- Figure 3/3e/Boxplot_1_0_1_1_FC_values.xlsx
- Figure 3/3e/Boxplot_1_0_1_2_FC_values.xlsx
- Figure 3/3e/Boxplot_1_0_1_99_FC_values.xlsx
- Figure 3/3e/Boxplot_1_0_1_9_FC_values.xlsx
- Figure 3/3e/Boxplot_1_1_1_1point5_FC_values.xlsx
- Figure 3/3e/Boxplot_1_1_1_9_FC_values.xlsx
