# Supplementary material for: Systematic evaluation of blood contamination in nanoparticle-based plasma proteomics
Source: EMBO Mol Med. 2025 Dec 5;18(1):275–96. doi: 10.1038/s44321-025-00346-9 (PMC12808129; doi:10.1038/s44321-025-00346-9)
Supplement: Supplementary file 10 — Source data Fig. 3 [file 44321_2025_346_MOESM10_ESM.zip › Figure 3/3b/3b_bovine_human_peptide_precursor_identifications.xlsx]

## Sheet: Sheet1
variable	value	Plasma_ratio	type	p	x
np23_pre	25104	1:0	np23	pre	2
np23_pre	25145	1:0	np23	pre	2
np23_pre	26012	1:0	np23	pre	2
np23_pre	28073	1:1	np23	pre	3
np23_pre	29259	1:1	np23	pre	3
np23_pre	28544	1:1	np23	pre	3
np23_pre	27468	1:1.5	np23	pre	4
np23_pre	27078	1:1.5	np23	pre	4
np23_pre	26440	1:1.5	np23	pre	4
np23_pre	25969	1:2	np23	pre	5
np23_pre	25233	1:2	np23	pre	5
np23_pre	26211	1:2	np23	pre	5
np23_pre	21654	1:9	np23	pre	6
np23_pre	21840	1:9	np23	pre	6
np23_pre	16559	1:99	np23	pre	7
np23_pre	16160	1:99	np23	pre	7
np23_pre	16407	1:99	np23	pre	7
np23_pre	15791	0:1	np23	pre	1
np23_pre	14734	0:1	np23	pre	1
np23_pre	14679	0:1	np23	pre	1
neat_pre	3771	1:0	neat	pre	2
neat_pre	3551	1:0	neat	pre	2
neat_pre	3588	1:0	neat	pre	2
neat_pre	6543	1:1	neat	pre	3
neat_pre	5518	1:1	neat	pre	3
neat_pre	6496	1:1	neat	pre	3
neat_pre	6543	1:1.5	neat	pre	4
neat_pre	6640	1:1.5	neat	pre	4
neat_pre	5950	1:1.5	neat	pre	4
neat_pre	6303	1:2	neat	pre	5
neat_pre	6545	1:2	neat	pre	5
neat_pre	6641	1:2	neat	pre	5
neat_pre	6094	1:9	neat	pre	6
neat_pre	6142	1:9	neat	pre	6
neat_pre	6207	1:9	neat	pre	6
neat_pre	5277	1:99	neat	pre	7
neat_pre	5291	1:99	neat	pre	7
neat_pre	5701	1:99	neat	pre	7
neat_pre	4789	0:1	neat	pre	1
neat_pre	4704	0:1	neat	pre	1
neat_pre	4678	0:1	neat	pre	1
np23_pre	36977	All_dilution	np23	pre	0
neat_pre	7765	All_dilution	neat	pre	0
