# Supplementary material for: Systematic evaluation of blood contamination in nanoparticle-based plasma proteomics
Source: EMBO Mol Med. 2025 Dec 5;18(1):275–96. doi: 10.1038/s44321-025-00346-9 (PMC12808129; doi:10.1038/s44321-025-00346-9)
Supplement: Supplementary file 10 — Source data Fig. 3 [file 44321_2025_346_MOESM10_ESM.zip › Figure 3/3e/Boxplot_1_0_1_1_FC_values.xlsx]

## Sheet: Boxplot_1_0_1_1_FC_values
FC	Group
1.20474	OmniProt
1.67721	OmniProt
2.82361	OmniProt
2.2347	OmniProt
1.34831	OmniProt
1.58091	OmniProt
2.03916	OmniProt
2.39871	OmniProt
1.58799	OmniProt
1.74096	OmniProt
2.59507	OmniProt
NA	OmniProt
1.35832	OmniProt
1.39721	OmniProt
1.308	OmniProt
1.50743	OmniProt
0.740355	OmniProt
1.17892	OmniProt
1.9037	OmniProt
NA	OmniProt
1.76793	OmniProt
0.754044	OmniProt
1.72848	OmniProt
1.88909	OmniProt
1.3281	OmniProt
1.35195	OmniProt
0.854141	OmniProt
1.65925	OmniProt
1.26135	OmniProt
1.7008	OmniProt
2.21816	OmniProt
1.43196	OmniProt
1.74511	OmniProt
2.55014	OmniProt
1.20283	OmniProt
2.65604	OmniProt
1.24034	OmniProt
2.30118	OmniProt
2.21269	OmniProt
0.736248	OmniProt
2.11253	OmniProt
2.32516	OmniProt
0.911752	OmniProt
0.987423	OmniProt
1.10033	OmniProt
1.31931	OmniProt
1.32642	OmniProt
1.30235	OmniProt
3.86658	OmniProt
1.01293	OmniProt
1.49166	OmniProt
NA	OmniProt
0.554634	OmniProt
3.20918	OmniProt
1.64826	OmniProt
NA	OmniProt
2.16556	OmniProt
1.82423	OmniProt
1.72461	OmniProt
NA	OmniProt
1.0631	OmniProt
NA	OmniProt
0.274235	OmniProt
1.90837	OmniProt
1.83139	OmniProt
1.51486	OmniProt
5.10114	OmniProt
2.03213	OmniProt
1.37878	OmniProt
1.66592	OmniProt
1.19359	OmniProt
NA	OmniProt
1.14191	OmniProt
1.85844	OmniProt
1.71268	OmniProt
1.751	OmniProt
1.64471	OmniProt
NA	OmniProt
2.13317	OmniProt
0.90197	OmniProt
NA	OmniProt
3.35941	OmniProt
1.70946	OmniProt
1.21764	OmniProt
1.26373	OmniProt
1.50898	OmniProt
2.43063	OmniProt
1.43077	OmniProt
1.67045	OmniProt
0.360371	OmniProt
NA	OmniProt
1.87873	OmniProt
2.26541	OmniProt
NA	OmniProt
2.55231	OmniProt
1.3375	OmniProt
1.41885	OmniProt
1.67125	OmniProt
1.62678	OmniProt
2.95756	OmniProt
NA	OmniProt
2.34981	OmniProt
2.25149	OmniProt
3.72717	OmniProt
1.80942	OmniProt
2.25603	OmniProt
1.50153	OmniProt
2.75354	OmniProt
1.66997	OmniProt
1.86941	OmniProt
1.48352	OmniProt
1.0327	OmniProt
1.81446	OmniProt
1.2985	OmniProt
1.07887	OmniProt
NA	OmniProt
1.2733	OmniProt
2.18079	OmniProt
1.50488	OmniProt
0.520959	OmniProt
2.38748	OmniProt
3.55926	OmniProt
1.1272	OmniProt
0.896164	OmniProt
0.241018	OmniProt
1.22803	OmniProt
2.38934	OmniProt
2.01238	OmniProt
1.86528	OmniProt
NA	OmniProt
2.22766	OmniProt
3.72102	OmniProt
NA	OmniProt
2.43161	OmniProt
1.25412	OmniProt
1.57741	OmniProt
1.08025	OmniProt
1.76062	OmniProt
NA	OmniProt
3.97829	OmniProt
1.16259	OmniProt
2.38794	OmniProt
NA	OmniProt
8.84828	OmniProt
8.75683	OmniProt
1.47537	OmniProt
1.54499	OmniProt
1.09499	OmniProt
1.85532	OmniProt
3.10434	OmniProt
2.0694	OmniProt
1.32619	OmniProt
0.346468	OmniProt
2.13705	OmniProt
1.01118	OmniProt
1.68474	OmniProt
1.06466	OmniProt
1.23505	OmniProt
3.78035	OmniProt
1.94115	OmniProt
1.57124	OmniProt
0.566416	OmniProt
2.22835	OmniProt
0.69688	OmniProt
1.42935	OmniProt
3.10982	OmniProt
1.72615	OmniProt
0.938635	OmniProt
NA	OmniProt
1.37234	OmniProt
1.89308	OmniProt
1.56803	OmniProt
3.56288	OmniProt
0.811066	OmniProt
2.24229	OmniProt
2.20856	OmniProt
1.64983	OmniProt
1.77419	OmniProt
0.96483	OmniProt
1.04776	OmniProt
1.45382	OmniProt
1.14021	OmniProt
1.30541	OmniProt
1.55214	OmniProt
1.00415	OmniProt
1.44096	OmniProt
0.947239	OmniProt
2.44485	OmniProt
1.88383	OmniProt
0.525446	OmniProt
2.09453	OmniProt
NA	OmniProt
3.67082	OmniProt
NA	OmniProt
1.49967	OmniProt
2.24547	OmniProt
1.39021	OmniProt
1.12958	OmniProt
2.10419	OmniProt
1.69857	OmniProt
NA	OmniProt
1.80778	OmniProt
0.06299	OmniProt
1.01676	OmniProt
NA	OmniProt
1.92778	OmniProt
0.629312	OmniProt
2.30663	OmniProt
2.57397	OmniProt
2.59099	OmniProt
0.741785	OmniProt
2.20211	OmniProt
2.09108	OmniProt
1.33239	OmniProt
2.113	OmniProt
2.02548	OmniProt
2.32737	OmniProt
1.51986	OmniProt
1.10858	OmniProt
0.208973	OmniProt
1.9052	OmniProt
0.825119	OmniProt
1.32438	OmniProt
2.41284	OmniProt
1.79387	OmniProt
0.700988	OmniProt
1.83704	OmniProt
NA	OmniProt
1.63153	OmniProt
2.65744	OmniProt
1.50977	OmniProt
1.99846	OmniProt
1.44964	OmniProt
0.785089	OmniProt
1.23184	OmniProt
2.25896	OmniProt
0.414408	OmniProt
2.83746	OmniProt
0.384494	OmniProt
0.337037	OmniProt
2.91015	OmniProt
6.91257	OmniProt
1.06856	OmniProt
1.85455	OmniProt
0.247795	OmniProt
NA	OmniProt
1.19738	OmniProt
1.30894	OmniProt
1.24136	OmniProt
1.76653	OmniProt
1.77667	OmniProt
NA	OmniProt
NA	OmniProt
2.17388	OmniProt
2.88768	OmniProt
1.768	OmniProt
1.27411	OmniProt
1.98696	OmniProt
1.6217	OmniProt
2.20645	OmniProt
NA	OmniProt
1.70288	OmniProt
1.51182	OmniProt
1.39453	OmniProt
0.536013	OmniProt
5.23914	OmniProt
1.89679	OmniProt
2.17998	OmniProt
0.520481	OmniProt
1.92883	OmniProt
NA	OmniProt
2.03308	OmniProt
1.54372	OmniProt
1.80461	OmniProt
NA	OmniProt
1.6642	OmniProt
1.08096	OmniProt
1.43299	OmniProt
1.77459	OmniProt
0.990779	OmniProt
1.58792	OmniProt
6.09124	OmniProt
3.0057	OmniProt
1.64403	OmniProt
0.853387	OmniProt
1.68957	OmniProt
1.73657	OmniProt
NA	OmniProt
3.64465	OmniProt
1.95831	OmniProt
1.26986	OmniProt
1.58313	OmniProt
1.62213	OmniProt
0.818911	OmniProt
1.67558	OmniProt
0.812636	OmniProt
0.961913	OmniProt
NA	OmniProt
2.23998	OmniProt
1.0676	OmniProt
0.922059	OmniProt
2.11825	OmniProt
1.41752	OmniProt
0.963043	OmniProt
1.27629	OmniProt
0.953711	OmniProt
1.87422	OmniProt
1.69471	OmniProt
1.13217	OmniProt
1.4807	OmniProt
3.32067	OmniProt
4.23202	OmniProt
0.372819	OmniProt
1.89287	OmniProt
1.51261	OmniProt
2.14818	OmniProt
1.44256	OmniProt
1.81718	OmniProt
1.23609	OmniProt
0.654788	OmniProt
1.1446	OmniProt
0.891286	OmniProt
1.61198	OmniProt
1.49055	OmniProt
1.62856	OmniProt
0.998779	OmniProt
0.870719	OmniProt
1.0038	OmniProt
1.35712	OmniProt
2.17232	OmniProt
2.45094	OmniProt
0.52064	OmniProt
1.37026	OmniProt
1.23788	OmniProt
NA	OmniProt
1.06827	OmniProt
2.61138	OmniProt
1.82594	OmniProt
1.79982	OmniProt
1.3877	OmniProt
1.86402	OmniProt
2.20137	OmniProt
NA	OmniProt
NA	OmniProt
2.39032	OmniProt
2.06421	OmniProt
2.86243	OmniProt
0.473287	OmniProt
2.47543	OmniProt
NA	OmniProt
0.479987	OmniProt
0.324959	OmniProt
1.54897	OmniProt
0.770387	OmniProt
0.762477	OmniProt
2.09376	OmniProt
1.97949	OmniProt
1.04003	OmniProt
3.19208	OmniProt
4.9638	OmniProt
2.10551	OmniProt
1.43838	OmniProt
1.49229	OmniProt
1.32843	OmniProt
NA	OmniProt
1.65259	OmniProt
1.34805	OmniProt
1.17813	OmniProt
1.51096	OmniProt
1.18763	OmniProt
0.46727	OmniProt
1.50853	OmniProt
1.66355	OmniProt
1.1821	OmniProt
NA	OmniProt
1.42276	OmniProt
1.65719	OmniProt
3.59813	OmniProt
1.21468	OmniProt
3.30127	OmniProt
2.41233	OmniProt
2.28747	OmniProt
1.81656	OmniProt
1.21437	OmniProt
1.05463	OmniProt
1.21978	OmniProt
NA	OmniProt
1.94963	OmniProt
2.19584	OmniProt
1.92096	OmniProt
1.29155	OmniProt
1.74039	OmniProt
0.930786	OmniProt
2.08898	OmniProt
3.88869	OmniProt
2.20723	OmniProt
1.76098	OmniProt
1.08021	OmniProt
2.38398	OmniProt
1.88226	OmniProt
1.70539	OmniProt
0.833266	OmniProt
0.454422	OmniProt
1.14731	OmniProt
0.757402	OmniProt
1.5156	OmniProt
1.44904	OmniProt
1.44659	OmniProt
0.9636	OmniProt
1.44136	OmniProt
1.8767	OmniProt
1.9026	OmniProt
0.303408	OmniProt
2.70365	OmniProt
2.47372	OmniProt
1.50181	OmniProt
1.88481	OmniProt
0.92494	OmniProt
0.585253	OmniProt
1.36252	OmniProt
0.993091	OmniProt
1.53804	OmniProt
1.30515	OmniProt
1.35154	OmniProt
1.3439	OmniProt
0.940322	OmniProt
2.8943	OmniProt
1.59239	OmniProt
1.85337	OmniProt
0.669582	OmniProt
2.03954	OmniProt
1.79866	OmniProt
2.03827	OmniProt
2.49399	OmniProt
1.67725	OmniProt
1.68777	OmniProt
1.54056	OmniProt
1.91416	OmniProt
3.77983	OmniProt
6.22666	OmniProt
2.6484	OmniProt
1.3583	OmniProt
1.74944	OmniProt
1.64741	OmniProt
2.34183	OmniProt
2.47579	OmniProt
NA	OmniProt
2.09119	OmniProt
2.1243	OmniProt
0.486328	OmniProt
0.505953	OmniProt
1.61684	OmniProt
1.39042	OmniProt
2.46157	OmniProt
2.32777	OmniProt
0.715982	OmniProt
1.78898	OmniProt
2.9606	OmniProt
0.667665	OmniProt
2.48953	OmniProt
1.49904	OmniProt
1.73088	OmniProt
1.32381	OmniProt
NA	OmniProt
NA	OmniProt
1.02282	OmniProt
1.68669	OmniProt
0.702586	OmniProt
0.762427	OmniProt
0.717599	OmniProt
0.356847	OmniProt
NA	OmniProt
1.40607	OmniProt
1.64126	OmniProt
1.74477	OmniProt
1.35633	OmniProt
1.52924	OmniProt
1.21039	OmniProt
1.1275	OmniProt
0.881757	OmniProt
0.679415	OmniProt
0.186441	OmniProt
1.00743	OmniProt
0.818876	OmniProt
1.20246	OmniProt
1.44676	OmniProt
1.92446	OmniProt
1.7376	OmniProt
3.36523	OmniProt
NA	OmniProt
NA	OmniProt
0.79681	OmniProt
1.48045	OmniProt
1.36344	OmniProt
1.1619	OmniProt
1.05086	OmniProt
0.487401	OmniProt
2.79247	OmniProt
10.6208	OmniProt
1.90611	OmniProt
0.928913	OmniProt
1.7804	OmniProt
1.48559	OmniProt
1.10218	OmniProt
2.20323	OmniProt
1.93205	OmniProt
1.57598	OmniProt
1.4186	OmniProt
1.25289	OmniProt
1.4628	OmniProt
1.7237	OmniProt
1.7223	OmniProt
1.50537	OmniProt
1.51215	OmniProt
3.02176	OmniProt
1.60609	OmniProt
2.99082	OmniProt
1.4518	OmniProt
2.21058	OmniProt
1.81765	OmniProt
9.18157	OmniProt
1.51953	OmniProt
1.67296	OmniProt
1.33358	OmniProt
1.86994	OmniProt
1.48509	OmniProt
2.28687	OmniProt
0.939159	OmniProt
1.13968	OmniProt
1.78386	OmniProt
1.24011	OmniProt
0.401899	OmniProt
1.5711	OmniProt
1.07418	OmniProt
0.767082	OmniProt
1.39453	OmniProt
1.71192	OmniProt
2.90529	OmniProt
2.4351	OmniProt
1.40056	OmniProt
1.62957	OmniProt
1.22737	OmniProt
1.33934	OmniProt
1.88928	OmniProt
5.1519	OmniProt
1.07106	OmniProt
1.09284	OmniProt
1.95618	OmniProt
1.08854	OmniProt
1.17865	OmniProt
0.742814	OmniProt
3.23129	OmniProt
1.45791	OmniProt
1.42463	OmniProt
1.69789	OmniProt
1.24693	OmniProt
2.72254	OmniProt
2.29511	OmniProt
1.02282	OmniProt
2.67726	OmniProt
1.36609	OmniProt
2.73531	OmniProt
NA	OmniProt
NA	OmniProt
1.55765	OmniProt
1.88358	OmniProt
1.55157	OmniProt
0.895854	OmniProt
1.09357	OmniProt
1.50142	OmniProt
1.25444	OmniProt
2.33066	OmniProt
1.32865	OmniProt
0.977188	OmniProt
2.6673	OmniProt
1.32532	OmniProt
0.396143	OmniProt
0.490569	OmniProt
2.55047	OmniProt
1.38048	OmniProt
1.30563	OmniProt
1.68707	OmniProt
2.60674	OmniProt
1.9205	OmniProt
2.30669	OmniProt
1.92908	OmniProt
NA	OmniProt
1.65664	OmniProt
1.96718	OmniProt
3.91571	OmniProt
3.20923	OmniProt
1.53871	OmniProt
1.09182	OmniProt
1.69604	OmniProt
1.50437	OmniProt
0.459188	OmniProt
1.94012	OmniProt
2.08794	OmniProt
4.63389	OmniProt
3.05249	OmniProt
NA	OmniProt
1.35844	OmniProt
0.517534	OmniProt
1.72373	OmniProt
0.424141	OmniProt
0.810056	OmniProt
1.42247	OmniProt
1.6227	OmniProt
2.05467	OmniProt
1.6736	OmniProt
1.90733	OmniProt
0.141982	OmniProt
NA	OmniProt
1.31685	OmniProt
1.31014	OmniProt
2.12167	OmniProt
1.58855	OmniProt
0.592819	OmniProt
2.00829	OmniProt
1.63369	OmniProt
1.42109	OmniProt
1.61071	OmniProt
0.979607	OmniProt
0.0686923	OmniProt
1.17618	OmniProt
1.5471	OmniProt
2.32362	OmniProt
NA	OmniProt
1.70351	OmniProt
2.63303	OmniProt
2.90027	OmniProt
NA	OmniProt
2.15312	OmniProt
1.03343	OmniProt
1.56632	OmniProt
2.18379	OmniProt
2.14856	OmniProt
0.846891	OmniProt
0.7641	OmniProt
1.30814	OmniProt
1.63334	OmniProt
1.36547	OmniProt
1.55923	OmniProt
1.24735	OmniProt
1.5052	OmniProt
1.44975	OmniProt
1.04645	OmniProt
1.19084	OmniProt
2.91455	OmniProt
1.44951	OmniProt
NA	OmniProt
1.616	OmniProt
1.88433	OmniProt
1.46015	OmniProt
0.337657	OmniProt
0.9741	OmniProt
1.24857	OmniProt
1.52876	OmniProt
2.11122	OmniProt
2.63015	OmniProt
2.02758	OmniProt
1.92679	OmniProt
1.73922	OmniProt
0.578241	OmniProt
0.876744	OmniProt
1.62657	OmniProt
0.505421	OmniProt
1.89531	OmniProt
NA	OmniProt
0.582841	OmniProt
1.65707	OmniProt
1.51881	OmniProt
1.26266	OmniProt
1.60396	OmniProt
NA	OmniProt
1.85241	OmniProt
1.54024	OmniProt
1.47113	OmniProt
2.09615	OmniProt
1.61723	OmniProt
1.05128	OmniProt
1.32192	OmniProt
2.53068	OmniProt
0.642445	OmniProt
1.77248	OmniProt
1.31218	OmniProt
1.39364	OmniProt
1.99432	OmniProt
1.92096	OmniProt
1.39766	OmniProt
1.17728	OmniProt
0.854557	OmniProt
NA	OmniProt
0.680826	OmniProt
3.42201	OmniProt
0.535936	OmniProt
0.686652	OmniProt
0.921948	OmniProt
1.41738	OmniProt
1.15228	OmniProt
1.32924	OmniProt
0.729434	OmniProt
0.152791	OmniProt
2.43804	OmniProt
3.37668	OmniProt
1.40337	OmniProt
1.96089	OmniProt
2.34421	OmniProt
1.17663	OmniProt
1.15434	OmniProt
0.418335	OmniProt
2.09514	OmniProt
2.15338	OmniProt
1.4297	OmniProt
1.54895	OmniProt
0.11775	OmniProt
0.679551	OmniProt
2.35478	OmniProt
1.28206	OmniProt
0.552277	OmniProt
1.30994	OmniProt
1.56999	OmniProt
1.62773	OmniProt
1.6114	OmniProt
0.972079	OmniProt
1.74136	OmniProt
NA	OmniProt
8.03978	OmniProt
1.67662	OmniProt
NA	OmniProt
0.957796	OmniProt
1.94055	OmniProt
0.440773	OmniProt
1.50042	OmniProt
4.21646	OmniProt
NA	OmniProt
2.81809	OmniProt
1.27852	OmniProt
1.58381	OmniProt
1.23958	OmniProt
NA	OmniProt
0.897787	OmniProt
1.85977	OmniProt
1.03678	OmniProt
2.19868	OmniProt
2.3245	OmniProt
1.59396	OmniProt
NA	OmniProt
2.9553	OmniProt
1.43637	OmniProt
NA	OmniProt
1.87943	OmniProt
1.32702	OmniProt
2.31073	OmniProt
1.84324	OmniProt
2.53575	OmniProt
1.161	OmniProt
1.78232	OmniProt
1.71352	OmniProt
1.30511	OmniProt
1.19586	OmniProt
NA	OmniProt
1.67727	OmniProt
1.37231	OmniProt
0.588959	OmniProt
5.30065	OmniProt
2.75879	OmniProt
1.32948	OmniProt
0.67439	OmniProt
1.04095	OmniProt
2.09598	OmniProt
1.35342	OmniProt
2.14017	OmniProt
1.82057	OmniProt
2.23941	OmniProt
1.34112	OmniProt
1.31499	OmniProt
1.45375	OmniProt
1.26518	OmniProt
0.759702	OmniProt
1.06682	OmniProt
0.876209	OmniProt
1.75352	OmniProt
NA	OmniProt
1.47405	OmniProt
1.24222	OmniProt
0.992795	OmniProt
1.06192	OmniProt
6.15388	OmniProt
4.25875	OmniProt
1.46822	OmniProt
1.88206	OmniProt
1.44621	OmniProt
1.20445	OmniProt
1.05669	OmniProt
0.721153	OmniProt
0.655516	OmniProt
0.873153	OmniProt
NA	OmniProt
0.763434	OmniProt
NA	OmniProt
2.19065	OmniProt
1.32594	OmniProt
1.71915	OmniProt
1.89552	OmniProt
1.68157	OmniProt
2.11828	OmniProt
1.42926	OmniProt
1.09698	OmniProt
3.75241	OmniProt
1.56673	OmniProt
1.48065	OmniProt
1.19816	OmniProt
NA	OmniProt
1.59086	OmniProt
2.35559	OmniProt
NA	OmniProt
1.12779	OmniProt
0.490611	OmniProt
1.71817	OmniProt
1.22574	OmniProt
1.73442	OmniProt
4.22529	OmniProt
3.80864	OmniProt
7.09076	OmniProt
NA	OmniProt
1.70741	OmniProt
1.92897	OmniProt
1.5843	OmniProt
1.46806	OmniProt
1.71759	OmniProt
1.76764	OmniProt
1.24044	OmniProt
0.677527	OmniProt
4.22455	OmniProt
2.9785	OmniProt
1.62604	OmniProt
1.60022	OmniProt
1.17868	OmniProt
4.7432	OmniProt
0.766992	OmniProt
2.95616	OmniProt
NA	OmniProt
1.77132	OmniProt
0.255123	OmniProt
2.08031	OmniProt
NA	OmniProt
1.80065	OmniProt
2.91444	OmniProt
2.77417	OmniProt
0.981864	OmniProt
1.23182	OmniProt
1.31689	OmniProt
NA	OmniProt
1.45364	OmniProt
1.29219	OmniProt
3.19148	OmniProt
3.93999	OmniProt
3.24803	OmniProt
1.01866	OmniProt
1.44601	OmniProt
2.14872	OmniProt
2.00948	OmniProt
NA	OmniProt
NA	OmniProt
0.977683	OmniProt
2.07251	OmniProt
0.562359	OmniProt
1.61926	OmniProt
NA	OmniProt
3.3321	OmniProt
2.53334	OmniProt
2.27629	OmniProt
1.56322	OmniProt
1.61789	OmniProt
2.15653	OmniProt
0.896603	OmniProt
0.912929	OmniProt
1.25587	OmniProt
1.05371	OmniProt
1.2936	OmniProt
1.73454	OmniProt
2.29209	OmniProt
1.28782	OmniProt
2.41626	OmniProt
2.20786	OmniProt
3.93563	OmniProt
1.1517	OmniProt
1.82987	OmniProt
0.747964	OmniProt
1.73243	OmniProt
NA	OmniProt
1.90061	OmniProt
1.591	OmniProt
1.59853	OmniProt
1.16608	OmniProt
3.4863	OmniProt
1.62787	OmniProt
0.844766	OmniProt
0.724756	OmniProt
2.39349	OmniProt
1.34887	OmniProt
2.01696	OmniProt
0.683479	OmniProt
1.93018	OmniProt
1.78884	OmniProt
1.7977	OmniProt
1.18204	OmniProt
0.824547	OmniProt
0.171786	OmniProt
0.290942	OmniProt
1.34302	OmniProt
NA	OmniProt
1.84238	OmniProt
1.66102	OmniProt
0.631934	OmniProt
2.04014	OmniProt
2.51997	OmniProt
2.67404	OmniProt
1.63287	OmniProt
1.4516	OmniProt
1.68436	OmniProt
0.642885	OmniProt
2.62604	OmniProt
2.73363	OmniProt
1.24154	OmniProt
1.94134	OmniProt
0.669035	OmniProt
1.1045	OmniProt
2.24021	OmniProt
1.26155	OmniProt
1.5759	OmniProt
2.21146	OmniProt
2.36213	OmniProt
1.51867	OmniProt
3.6658	OmniProt
0.341446	OmniProt
2.3062	OmniProt
6.26402	OmniProt
1.58524	OmniProt
1.83486	OmniProt
1.01356	OmniProt
0.785509	OmniProt
0.997376	OmniProt
0.898392	OmniProt
1.58819	OmniProt
1.37665	OmniProt
2.35737	OmniProt
1.59006	OmniProt
1.32263	OmniProt
NA	OmniProt
1.7623	OmniProt
1.75282	OmniProt
3.17666	OmniProt
0.418209	OmniProt
2.56508	OmniProt
0.569172	OmniProt
1.40945	OmniProt
1.63671	OmniProt
1.98455	OmniProt
1.30641	OmniProt
2.57134	OmniProt
1.60048	OmniProt
2.92853	OmniProt
2.6036	OmniProt
0.504998	OmniProt
4.46553	OmniProt
1.77515	OmniProt
1.40482	OmniProt
1.39299	OmniProt
3.82205	OmniProt
1.82465	OmniProt
1.50832	OmniProt
1.96101	OmniProt
1.24591	OmniProt
2.69627	OmniProt
7.4607	OmniProt
6.46179	OmniProt
1.00817	OmniProt
NA	OmniProt
1.47067	OmniProt
1.815	OmniProt
1.53896	OmniProt
1.66223	OmniProt
1.69062	OmniProt
1.12957	OmniProt
NA	OmniProt
NA	OmniProt
1.25745	OmniProt
1.55037	OmniProt
2.30295	OmniProt
1.56053	OmniProt
1.87846	OmniProt
1.96862	OmniProt
1.98011	OmniProt
1.31886	OmniProt
1.27516	OmniProt
NA	OmniProt
5.29207	OmniProt
2.69454	OmniProt
1.4712	OmniProt
1.99287	OmniProt
2.31767	OmniProt
2.36143	OmniProt
2.03632	OmniProt
1.94129	OmniProt
1.46284	OmniProt
1.65706	OmniProt
2.32023	OmniProt
1.82164	OmniProt
1.79963	OmniProt
2.21737	OmniProt
NA	OmniProt
1.10184	OmniProt
2.36295	OmniProt
0.328842	OmniProt
1.78765	OmniProt
1.17444	OmniProt
0.467955	OmniProt
2.04787	OmniProt
NA	OmniProt
2.00737	OmniProt
NA	OmniProt
NA	OmniProt
2.28116	OmniProt
2.18159	OmniProt
2.17449	OmniProt
2.51929	OmniProt
0.399059	OmniProt
NA	OmniProt
1.29606	OmniProt
11.9076	OmniProt
6.42818	OmniProt
5.52844	OmniProt
1.29868	OmniProt
2.09092	OmniProt
2.11306	OmniProt
2.6703	OmniProt
0.770752	OmniProt
1.26261	OmniProt
1.70534	OmniProt
1.32679	OmniProt
4.27345	OmniProt
0.718836	OmniProt
1.75143	OmniProt
1.80802	OmniProt
1.14992	OmniProt
1.5712	OmniProt
1.83258	OmniProt
NA	OmniProt
1.29007	OmniProt
1.57201	OmniProt
2.24047	OmniProt
1.60177	OmniProt
1.28293	OmniProt
NA	OmniProt
1.67747	OmniProt
3.34189	OmniProt
1.30258	OmniProt
1.32002	OmniProt
1.07474	OmniProt
2.98604	OmniProt
3.78086	OmniProt
1.18949	OmniProt
1.28116	OmniProt
1.66663	OmniProt
1.59918	OmniProt
1.66934	OmniProt
0.926633	OmniProt
1.57914	OmniProt
0.714329	OmniProt
1.3432	OmniProt
1.61012	OmniProt
1.77703	OmniProt
1.00643	OmniProt
1.36562	OmniProt
2.53017	OmniProt
4.43205	OmniProt
1.09528	OmniProt
1.11024	OmniProt
0.936137	OmniProt
1.52333	OmniProt
5.53269	OmniProt
6.58924	OmniProt
2.2256	OmniProt
3.92827	OmniProt
2.45497	OmniProt
1.33352	OmniProt
1.6168	OmniProt
1.28835	OmniProt
1.81127	OmniProt
1.144	OmniProt
3.7509	OmniProt
3.03353	OmniProt
1.0346	OmniProt
0.921511	OmniProt
1.96305	OmniProt
0.700339	OmniProt
0.754157	OmniProt
1.63075	OmniProt
1.41924	OmniProt
1.85617	OmniProt
1.0661	OmniProt
2.17136	OmniProt
0.800581	OmniProt
0.664144	OmniProt
1.2524	OmniProt
0.555043	OmniProt
1.72396	OmniProt
0.252994	OmniProt
1.2676	OmniProt
2.06765	OmniProt
1.66437	OmniProt
NA	OmniProt
1.98821	OmniProt
1.58351	OmniProt
3.51781	OmniProt
0.84474	OmniProt
1.99919	OmniProt
4.06102	OmniProt
1.45365	OmniProt
1.5947	OmniProt
1.25825	OmniProt
NA	OmniProt
NA	OmniProt
3.81443	OmniProt
2.74827	OmniProt
1.40731	OmniProt
1.45379	OmniProt
1.46617	OmniProt
0.936735	OmniProt
1.1091	OmniProt
1.31174	OmniProt
1.7001	OmniProt
1.50513	OmniProt
0.432299	OmniProt
NA	OmniProt
1.54597	OmniProt
2.952	OmniProt
NA	OmniProt
1.4524	OmniProt
1.77045	OmniProt
NA	OmniProt
0.546247	OmniProt
2.05511	OmniProt
1.32853	OmniProt
NA	OmniProt
2.08926	OmniProt
1.3364	OmniProt
2.06368	OmniProt
1.85122	OmniProt
1.64763	OmniProt
0.751219	OmniProt
2.34732	OmniProt
1.29136	OmniProt
4.20475	OmniProt
1.23377	OmniProt
2.22236	OmniProt
1.55151	OmniProt
2.14329	OmniProt
1.79192	OmniProt
1.11539	OmniProt
1.15173	OmniProt
1.96355	OmniProt
0.839098	OmniProt
0.921289	OmniProt
NA	OmniProt
NA	OmniProt
2.19635	OmniProt
2.91434	OmniProt
NA	OmniProt
1.00705	OmniProt
1.63078	OmniProt
1.63249	OmniProt
1.89791	OmniProt
2.15162	OmniProt
2.65145	OmniProt
1.13489	OmniProt
0.787679	OmniProt
1.32125	OmniProt
0.629592	OmniProt
2.40117	OmniProt
0.585261	OmniProt
1.54949	OmniProt
1.94182	OmniProt
1.68821	OmniProt
0.804632	OmniProt
3.19553	OmniProt
NA	OmniProt
10.8722	OmniProt
5.80939	OmniProt
4.63699	OmniProt
6.65859	OmniProt
1.52141	OmniProt
1.03204	OmniProt
1.36657	OmniProt
1.42661	OmniProt
1.34654	OmniProt
0.75445	OmniProt
3.52464	OmniProt
2.22705	OmniProt
1.742	OmniProt
1.90378	OmniProt
NA	OmniProt
1.78039	OmniProt
1.64203	OmniProt
2.07316	OmniProt
1.27825	OmniProt
1.23382	OmniProt
0.977378	OmniProt
0.876567	OmniProt
1.29759	OmniProt
1.52324	OmniProt
1.28721	OmniProt
0.307505	OmniProt
1.85394	OmniProt
3.67077	OmniProt
0.833387	OmniProt
1.59398	OmniProt
1.20644	OmniProt
1.99116	OmniProt
5.61812	OmniProt
4.02531	OmniProt
NA	OmniProt
2.44511	OmniProt
2.35822	OmniProt
1.5141	OmniProt
2.00085	OmniProt
1.3568	OmniProt
1.13129	OmniProt
1.17448	OmniProt
1.17182	OmniProt
1.16376	OmniProt
0.370373	OmniProt
0.969246	OmniProt
2.62164	OmniProt
3.9118	OmniProt
0.898828	OmniProt
0.766578	OmniProt
NA	OmniProt
NA	OmniProt
1.73259	OmniProt
1.609	OmniProt
NA	OmniProt
1.73285	OmniProt
2.28738	OmniProt
1.23484	OmniProt
2.40109	OmniProt
1.90986	OmniProt
1.24286	OmniProt
1.13259	OmniProt
1.6127	OmniProt
2.01575	OmniProt
2.8128	OmniProt
3.3079	OmniProt
2.3229	OmniProt
1.6052	OmniProt
NA	OmniProt
1.63481	OmniProt
1.67451	OmniProt
1.51139	OmniProt
NA	OmniProt
1.32008	OmniProt
1.88151	OmniProt
1.75751	OmniProt
1.91923	OmniProt
1.52555	OmniProt
1.48577	OmniProt
2.6052	OmniProt
NA	OmniProt
1.14385	OmniProt
2.09701	OmniProt
1.59275	OmniProt
1.42015	OmniProt
NA	OmniProt
NA	OmniProt
NA	OmniProt
1.18216	OmniProt
1.36109	OmniProt
1.42915	OmniProt
1.09928	OmniProt
2.53102	OmniProt
1.44162	OmniProt
1.79638	OmniProt
1.27312	OmniProt
1.21937	OmniProt
1.89413	OmniProt
1.3861	OmniProt
2.22276	OmniProt
1.03523	OmniProt
1.3606	OmniProt
0.622044	OmniProt
0.92556	OmniProt
1.20503	OmniProt
7.11573	OmniProt
2.56847	OmniProt
1.33084	OmniProt
2.0886	OmniProt
1.97476	OmniProt
1.5238	OmniProt
1.97001	OmniProt
6.38367	OmniProt
1.14874	OmniProt
1.84886	OmniProt
1.77402	OmniProt
1.9712	OmniProt
1.98159	OmniProt
3.62581	OmniProt
1.56911	OmniProt
1.6846	OmniProt
2.34486	OmniProt
2.14346	OmniProt
1.75133	OmniProt
1.45742	OmniProt
1.14241	OmniProt
1.08785	OmniProt
1.53373	OmniProt
1.72845	OmniProt
2.98433	OmniProt
1.84652	OmniProt
1.75137	OmniProt
1.55907	OmniProt
1.19397	OmniProt
1.12003	OmniProt
1.47066	OmniProt
2.75993	OmniProt
1.13629	OmniProt
NA	OmniProt
1.41219	OmniProt
1.568	OmniProt
0.983651	OmniProt
4.03163	OmniProt
1.75299	OmniProt
1.63852	OmniProt
0.648471	OmniProt
1.61966	OmniProt
1.30776	OmniProt
1.63364	OmniProt
2.07827	OmniProt
2.50592	OmniProt
NA	OmniProt
2.66067	OmniProt
0.651313	OmniProt
1.09358	OmniProt
1.70642	OmniProt
1.83841	OmniProt
NA	OmniProt
1.99124	OmniProt
1.15216	OmniProt
0.341194	OmniProt
1.38973	OmniProt
1.19488	OmniProt
1.72068	OmniProt
2.57988	OmniProt
2.42104	OmniProt
2.34257	OmniProt
0.926445	OmniProt
1.66286	OmniProt
1.95725	OmniProt
2.48399	OmniProt
1.06544	OmniProt
1.38448	OmniProt
1.17466	OmniProt
0.909978	OmniProt
1.60491	OmniProt
1.44483	OmniProt
1.30543	OmniProt
2.95647	OmniProt
8.53072	OmniProt
1.04806	OmniProt
1.43685	OmniProt
1.41954	OmniProt
1.42753	OmniProt
0.886519	OmniProt
1.74616	OmniProt
2.01545	OmniProt
NA	OmniProt
NA	OmniProt
1.12391	OmniProt
0.847761	OmniProt
NA	OmniProt
NA	OmniProt
NA	OmniProt
1.17454	OmniProt
1.47379	OmniProt
2.44982	OmniProt
0.382933	OmniProt
1.18676	OmniProt
1.23835	OmniProt
1.26887	OmniProt
5.80221	OmniProt
0.98788	OmniProt
0.611199	OmniProt
0.355267	OmniProt
0.597613	OmniProt
1.31503	OmniProt
1.21626	OmniProt
0.950881	OmniProt
3.75867	OmniProt
1.47687	OmniProt
1.11689	OmniProt
3.50237	OmniProt
1.35355	OmniProt
0.624337	OmniProt
0.557111	OmniProt
2.26725	OmniProt
1.84843	OmniProt
1.48798	OmniProt
1.63025	OmniProt
1.5934	OmniProt
1.51583	OmniProt
0.608406	OmniProt
1.378	OmniProt
0.740137	OmniProt
1.98511	OmniProt
1.3065	OmniProt
NA	OmniProt
1.99518	OmniProt
1.19536	OmniProt
1.23523	OmniProt
1.53131	OmniProt
NA	OmniProt
2.0419	OmniProt
1.07388	OmniProt
1.70714	OmniProt
1.6785	OmniProt
1.19472	OmniProt
0.718931	OmniProt
0.637325	OmniProt
2.10824	OmniProt
1.10029	OmniProt
NA	OmniProt
1.93904	OmniProt
1.16246	OmniProt
2.82027	OmniProt
1.37551	OmniProt
1.81589	OmniProt
NA	OmniProt
2.0869	OmniProt
0.712003	OmniProt
1.49501	OmniProt
NA	OmniProt
0.849303	OmniProt
3.13652	OmniProt
2.93453	OmniProt
NA	OmniProt
1.18584	OmniProt
1.3607	OmniProt
1.06472	OmniProt
0.652663	OmniProt
1.41006	OmniProt
2.03919	OmniProt
1.31259	OmniProt
1.34781	OmniProt
1.53089	OmniProt
2.9909	OmniProt
3.52051	OmniProt
1.69311	OmniProt
1.54635	OmniProt
1.40944	OmniProt
1.65512	OmniProt
2.1404	OmniProt
1.13943	OmniProt
1.61401	OmniProt
0.703627	OmniProt
1.5049	OmniProt
1.79417	OmniProt
2.73505	OmniProt
NA	OmniProt
1.9519	OmniProt
1.35873	OmniProt
0.676824	OmniProt
NA	OmniProt
NA	OmniProt
1.89437	OmniProt
1.48633	OmniProt
NA	OmniProt
2.70483	OmniProt
1.56384	OmniProt
2.71121	OmniProt
1.32518	OmniProt
1.73113	OmniProt
0.987671	OmniProt
NA	OmniProt
2.16924	OmniProt
2.59087	OmniProt
1.30799	OmniProt
2.23823	OmniProt
1.90694	OmniProt
1.49724	OmniProt
1.08449	OmniProt
2.52246	OmniProt
2.06278	OmniProt
6.31319	OmniProt
NA	OmniProt
1.57961	OmniProt
1.2655	OmniProt
NA	OmniProt
0.687914	OmniProt
3.5016	OmniProt
3.56525	OmniProt
1.35901	OmniProt
2.85184	OmniProt
0.88466	OmniProt
1.0005	OmniProt
2.30885	OmniProt
1.73958	OmniProt
1.29525	OmniProt
1.45124	OmniProt
1.51222	OmniProt
0.792607	OmniProt
1.53876	OmniProt
2.44687	OmniProt
1.47283	OmniProt
0.62736	OmniProt
1.98053	OmniProt
0.851681	OmniProt
2.10404	OmniProt
NA	OmniProt
1.86605	OmniProt
1.92351	OmniProt
2.20114	OmniProt
1.09302	OmniProt
1.60402	OmniProt
2.28297	OmniProt
1.22234	OmniProt
1.46209	OmniProt
2.62463	OmniProt
1.3163	OmniProt
1.43399	OmniProt
1.97902	OmniProt
1.56664	OmniProt
2.12344	OmniProt
1.78322	OmniProt
1.43362	OmniProt
1.63565	OmniProt
5.98431	OmniProt
2.72984	OmniProt
NA	OmniProt
1.17293	OmniProt
1.26147	OmniProt
0.991687	OmniProt
2.08707	OmniProt
NA	OmniProt
1.53393	OmniProt
3.4951	OmniProt
0.452336	OmniProt
6.01109	OmniProt
2.0227	OmniProt
4.44495	OmniProt
1.3333	OmniProt
NA	OmniProt
0.957547	OmniProt
1.0075	OmniProt
1.59198	OmniProt
NA	OmniProt
1.27062	OmniProt
1.57525	OmniProt
1.80462	OmniProt
1.95777	OmniProt
1.63005	OmniProt
2.63633	OmniProt
2.69524	OmniProt
0.413202	OmniProt
1.19574	OmniProt
2.16726	OmniProt
1.85066	OmniProt
0.195439	OmniProt
1.34839	OmniProt
1.94484	OmniProt
2.25607	OmniProt
NA	OmniProt
1.32505	OmniProt
1.14499	OmniProt
1.42659	OmniProt
2.25891	OmniProt
2.3528	OmniProt
0.77334	OmniProt
1.54159	OmniProt
1.6792	OmniProt
2.08012	OmniProt
2.26038	OmniProt
1.47793	OmniProt
2.15272	OmniProt
2.44	OmniProt
1.36232	OmniProt
1.5688	OmniProt
1.07477	OmniProt
1.91733	OmniProt
2.0449	OmniProt
1.91921	OmniProt
1.71352	OmniProt
3.03051	OmniProt
1.36119	OmniProt
NA	OmniProt
1.63755	OmniProt
1.83411	OmniProt
1.51512	OmniProt
1.41573	OmniProt
1.48993	OmniProt
1.27707	OmniProt
NA	OmniProt
1.59285	OmniProt
2.34035	OmniProt
5.72959	OmniProt
2.28282	OmniProt
1.95288	OmniProt
0.579324	OmniProt
0.363668	OmniProt
2.48834	OmniProt
1.4366	OmniProt
2.46459	OmniProt
1.42504	OmniProt
1.70674	OmniProt
2.94191	OmniProt
1.89684	OmniProt
1.13569	OmniProt
1.76945	OmniProt
1.73931	OmniProt
1.87716	OmniProt
0.970078	OmniProt
1.34915	OmniProt
1.41761	OmniProt
8.77719	OmniProt
7.05664	OmniProt
1.07137	OmniProt
1.22688	OmniProt
2.6612	OmniProt
1.94044	OmniProt
1.30335	OmniProt
1.43037	OmniProt
2.12625	OmniProt
1.52114	OmniProt
1.7186	OmniProt
2.04212	OmniProt
2.37662	OmniProt
2.6365	OmniProt
2.47319	OmniProt
1.88602	OmniProt
1.57342	OmniProt
NA	OmniProt
1.16177	OmniProt
1.87975	OmniProt
1.52615	OmniProt
0.96064	OmniProt
1.04686	OmniProt
0.740343	OmniProt
0.894251	OmniProt
2.01804	OmniProt
2.76521	OmniProt
2.738	OmniProt
2.54966	OmniProt
0.770248	OmniProt
0.55781	OmniProt
0.566149	OmniProt
1.44731	OmniProt
3.9337	OmniProt
1.66057	OmniProt
1.2686	OmniProt
2.92684	OmniProt
2.23511	OmniProt
2.03215	OmniProt
1.24127	OmniProt
2.3515	OmniProt
2.16698	OmniProt
1.81876	OmniProt
1.64486	OmniProt
2.57655	OmniProt
2.39283	OmniProt
NA	OmniProt
1.64222	OmniProt
2.1577	OmniProt
4.08565	OmniProt
1.21666	OmniProt
3.54998	OmniProt
2.60065	OmniProt
1.95665	OmniProt
1.44047	OmniProt
0.768337	OmniProt
1.86152	OmniProt
1.38834	OmniProt
NA	OmniProt
1.71082	OmniProt
3.09288	OmniProt
0.477428	OmniProt
1.9501	OmniProt
NA	OmniProt
1.24109	OmniProt
2.34843	OmniProt
2.13335	OmniProt
2.36996	OmniProt
1.23766	OmniProt
2.08074	OmniProt
1.00732	OmniProt
1.02706	OmniProt
1.63313	OmniProt
2.30665	OmniProt
1.60014	OmniProt
1.7153	OmniProt
2.21281	OmniProt
1.2519	OmniProt
1.168	OmniProt
2.50792	OmniProt
2.8897	OmniProt
1.81031	OmniProt
1.46438	OmniProt
1.35429	OmniProt
1.82324	OmniProt
NA	OmniProt
1.97342	OmniProt
1.18568	OmniProt
NA	OmniProt
1.78265	OmniProt
1.38874	OmniProt
NA	OmniProt
1.58327	OmniProt
1.9713	OmniProt
1.34504	OmniProt
2.58592	OmniProt
1.57353	OmniProt
0.62805	OmniProt
NA	OmniProt
1.87312	OmniProt
1.89664	OmniProt
2.21775	OmniProt
1.85886	OmniProt
0.933018	OmniProt
1.81109	OmniProt
1.38588	OmniProt
1.68652	OmniProt
0.396441	OmniProt
0.746549	OmniProt
1.09301	OmniProt
1.59157	OmniProt
1.5631	OmniProt
1.79918	OmniProt
2.32112	OmniProt
1.3929	OmniProt
1.31991	OmniProt
1.40787	OmniProt
1.38592	OmniProt
0.415137	OmniProt
0.643538	OmniProt
2.38185	OmniProt
2.35871	OmniProt
1.70266	OmniProt
1.33725	OmniProt
1.15344	OmniProt
1.99697	OmniProt
1.47875	OmniProt
0.87671	OmniProt
1.47635	OmniProt
1.81387	OmniProt
2.39224	OmniProt
NA	OmniProt
4.57706	OmniProt
3.20093	OmniProt
1.2759	OmniProt
2.26323	OmniProt
1.4886	OmniProt
1.39668	OmniProt
2.48193	OmniProt
NA	OmniProt
1.96981	OmniProt
1.4447	OmniProt
1.39309	OmniProt
1.69076	OmniProt
0.99599	OmniProt
1.64524	OmniProt
1.16887	OmniProt
1.01177	OmniProt
1.60402	OmniProt
NA	OmniProt
0.350467	OmniProt
1.47952	OmniProt
3.85408	OmniProt
1.50349	OmniProt
NA	OmniProt
NA	OmniProt
2.15423	OmniProt
2.13547	OmniProt
0.67548	OmniProt
1.22174	OmniProt
1.53807	OmniProt
1.52369	OmniProt
NA	OmniProt
4.28923	OmniProt
1.2374	OmniProt
1.53663	OmniProt
0.986293	OmniProt
1.62254	OmniProt
1.42246	OmniProt
1.86478	OmniProt
1.93743	OmniProt
1.51792	OmniProt
3.55966	OmniProt
1.75914	OmniProt
0.766491	OmniProt
1.37457	OmniProt
1.70818	OmniProt
2.23147	OmniProt
1.71216	OmniProt
1.883	OmniProt
0.908214	OmniProt
2.01268	OmniProt
NA	OmniProt
2.01087	OmniProt
0.431139	OmniProt
0.803119	OmniProt
1.15618	OmniProt
0.619249	OmniProt
2.39822	OmniProt
1.75401	OmniProt
2.00432	OmniProt
NA	OmniProt
11.38	OmniProt
3.78645	OmniProt
NA	OmniProt
4.69791	OmniProt
0.832662	OmniProt
1.30236	OmniProt
NA	OmniProt
1.72013	OmniProt
1.62991	OmniProt
2.34143	OmniProt
1.88441	OmniProt
1.59217	OmniProt
2.62032	OmniProt
NA	OmniProt
NA	OmniProt
2.10408	OmniProt
3.77953	OmniProt
2.16968	OmniProt
2.14972	OmniProt
NA	OmniProt
1.53129	OmniProt
NA	OmniProt
1.4627	OmniProt
2.0923	OmniProt
0.786071	OmniProt
0.527321	OmniProt
1.32231	OmniProt
1.44769	OmniProt
0.26651	OmniProt
1.0614	OmniProt
2.37676	OmniProt
2.00105	OmniProt
2.04403	OmniProt
NA	OmniProt
1.62686	OmniProt
1.10482	OmniProt
0.730613	OmniProt
1.61036	OmniProt
3.96724	OmniProt
1.94181	OmniProt
0.883279	OmniProt
2.18814	OmniProt
1.76993	OmniProt
2.45026	OmniProt
1.67953	OmniProt
NA	OmniProt
1.93912	OmniProt
3.22685	OmniProt
1.88694	OmniProt
NA	OmniProt
NA	OmniProt
3.61837	OmniProt
NA	OmniProt
2.52373	OmniProt
NA	OmniProt
NA	OmniProt
2.11244	OmniProt
1.68951	OmniProt
1.09311	OmniProt
3.32274	OmniProt
2.88405	OmniProt
3.79956	OmniProt
0.238651	OmniProt
NA	OmniProt
1.94697	OmniProt
2.15849	OmniProt
1.87457	OmniProt
2.57324	OmniProt
1.00138	OmniProt
2.36411	OmniProt
NA	OmniProt
2.60662	OmniProt
3.03543	OmniProt
2.19419	OmniProt
2.25671	OmniProt
2.28412	OmniProt
3.01373	OmniProt
1.52177	OmniProt
NA	OmniProt
1.66268	OmniProt
0.811917	OmniProt
1.06035	OmniProt
2.1785	OmniProt
1.62623	OmniProt
2.35847	OmniProt
1.81257	OmniProt
0.973554	OmniProt
2.59151	OmniProt
2.09054	OmniProt
1.48678	OmniProt
1.2661	OmniProt
0.793849	OmniProt
0.862063	OmniProt
NA	OmniProt
NA	OmniProt
NA	OmniProt
0.553026	OmniProt
0.922421	OmniProt
1.21058	OmniProt
0.739594	OmniProt
2.0305	OmniProt
1.32292	OmniProt
NA	OmniProt
1.93953	OmniProt
NA	OmniProt
8.81612	OmniProt
1.77135	OmniProt
1.56523	OmniProt
1.2919	OmniProt
3.83634	OmniProt
1.69101	OmniProt
2.0231	OmniProt
3.7509	OmniProt
0.872629	OmniProt
0.740431	OmniProt
0.856125	OmniProt
3.20626	OmniProt
9.66516	OmniProt
3.20538	OmniProt
4.10219	OmniProt
2.14619	OmniProt
1.99211	OmniProt
3.67614	OmniProt
1.02797	OmniProt
NA	OmniProt
1.88013	OmniProt
2.64533	OmniProt
2.15122	OmniProt
1.89361	OmniProt
1.08897	OmniProt
2.36825	OmniProt
0.972083	OmniProt
1.49346	OmniProt
2.13547	OmniProt
2.0056	OmniProt
2.67531	OmniProt
1.5275	OmniProt
2.31337	OmniProt
1.83348	OmniProt
7.82079	OmniProt
6.85993	OmniProt
0.626905	OmniProt
1.96934	OmniProt
1.66664	OmniProt
1.90039	OmniProt
2.4462	OmniProt
2.2236	OmniProt
1.5335	OmniProt
0.982153	OmniProt
NA	OmniProt
1.52489	OmniProt
2.05191	OmniProt
2.01571	OmniProt
1.3618	OmniProt
1.42117	OmniProt
1.0207	OmniProt
1.22299	OmniProt
1.18164	OmniProt
0.984186	OmniProt
1.51738	OmniProt
1.30254	OmniProt
NA	OmniProt
1.14961	OmniProt
1.00713	OmniProt
NA	OmniProt
1.81027	OmniProt
NA	OmniProt
1.53284	OmniProt
0.24267	OmniProt
NA	OmniProt
2.58924	OmniProt
1.94643	OmniProt
NA	OmniProt
1.17231	OmniProt
1.50065	OmniProt
1.75661	OmniProt
3.67785	OmniProt
1.29828	OmniProt
4.75158	OmniProt
2.82395	OmniProt
2.63674	OmniProt
1.3619	OmniProt
2.70355	OmniProt
1.42399	OmniProt
[truncated: 14,322 more rows]
