# Supplementary material for: Systematic evaluation of blood contamination in nanoparticle-based plasma proteomics
Source: EMBO Mol Med. 2025 Dec 5;18(1):275–96. doi: 10.1038/s44321-025-00346-9 (PMC12808129; doi:10.1038/s44321-025-00346-9)
Supplement: Supplementary file 10 — Source data Fig. 3 [file 44321_2025_346_MOESM10_ESM.zip › Figure 3/3e/Boxplot_1_0_1_2_FC_values.xlsx]

## Sheet: Boxplot_1_0_1_2_FC_values
FC	Group
1.3279	OmniProt
2.30616	OmniProt
NA	OmniProt
2.17154	OmniProt
1.86712	OmniProt
4.31983	OmniProt
1.1177	OmniProt
1.46127	OmniProt
2.63371	OmniProt
2.00562	OmniProt
3.4663	OmniProt
NA	OmniProt
1.37306	OmniProt
1.60052	OmniProt
1.08095	OmniProt
1.39625	OmniProt
0.133207	OmniProt
2.1415	OmniProt
2.1938	OmniProt
NA	OmniProt
1.61861	OmniProt
0.88053	OmniProt
1.79592	OmniProt
1.94193	OmniProt
NA	OmniProt
1.11975	OmniProt
4.49549	OmniProt
1.89672	OmniProt
1.29226	OmniProt
3.97029	OmniProt
4.41904	OmniProt
1.59245	OmniProt
NA	OmniProt
2.8555	OmniProt
1.11086	OmniProt
NA	OmniProt
2.34153	OmniProt
2.90857	OmniProt
1.70215	OmniProt
0.429705	OmniProt
2.04275	OmniProt
2.28701	OmniProt
0.856995	OmniProt
1.06595	OmniProt
1.44201	OmniProt
1.41282	OmniProt
2.88171	OmniProt
Inf	OmniProt
0.832365	OmniProt
1.97188	OmniProt
NA	OmniProt
NA	OmniProt
0.50665	OmniProt
NA	OmniProt
2.10861	OmniProt
1.48606	OmniProt
1.99861	OmniProt
2.78972	OmniProt
5.84794	OmniProt
NA	OmniProt
1.9015	OmniProt
NA	OmniProt
0.102448	OmniProt
1.84796	OmniProt
2.32771	OmniProt
2.14346	OmniProt
2.87064	OmniProt
3.3576	OmniProt
2.20085	OmniProt
3.2006	OmniProt
1.22011	OmniProt
NA	OmniProt
1.82819	OmniProt
5.03112	OmniProt
2.21838	OmniProt
1.74799	OmniProt
1.90627	OmniProt
NA	OmniProt
2.58295	OmniProt
NA	OmniProt
NA	OmniProt
2.27809	OmniProt
2.8176	OmniProt
2.48332	OmniProt
1.35872	OmniProt
1.4958	OmniProt
2.23556	OmniProt
1.65691	OmniProt
0.949162	OmniProt
NA	OmniProt
4.16382	OmniProt
2.31531	OmniProt
1.47439	OmniProt
2.72873	OmniProt
2.76522	OmniProt
1.69145	OmniProt
0.682167	OmniProt
3.91042	OmniProt
3.4513	OmniProt
2.70582	OmniProt
NA	OmniProt
3.41776	OmniProt
3.36323	OmniProt
3.1314	OmniProt
1.46451	OmniProt
1.74904	OmniProt
5.10717	OmniProt
5.77693	OmniProt
2.14218	OmniProt
2.16669	OmniProt
1.27371	OmniProt
1.30111	OmniProt
4.66067	OmniProt
1.64329	OmniProt
1.5609	OmniProt
NA	OmniProt
2.0314	OmniProt
2.63742	OmniProt
1.8958	OmniProt
0.707748	OmniProt
2.32973	OmniProt
6.58774	OmniProt
1.34667	OmniProt
NA	OmniProt
0.668358	OmniProt
1.47019	OmniProt
3.26731	OmniProt
2.07785	OmniProt
NA	OmniProt
NA	OmniProt
0.567876	OmniProt
4.05291	OmniProt
NA	OmniProt
2.68228	OmniProt
1.99841	OmniProt
0.630136	OmniProt
2.93806	OmniProt
2.7196	OmniProt
NA	OmniProt
1.92318	OmniProt
1.83065	OmniProt
NA	OmniProt
NA	OmniProt
NA	OmniProt
65.8406	OmniProt
NA	OmniProt
3.19744	OmniProt
1.39261	OmniProt
2.39533	OmniProt
2.90268	OmniProt
2.01445	OmniProt
1.28564	OmniProt
0.505722	OmniProt
4.06978	OmniProt
2.09991	OmniProt
5.38978	OmniProt
1.59313	OmniProt
NA	OmniProt
7.92481	OmniProt
1.70937	OmniProt
NA	OmniProt
NA	OmniProt
3.01109	OmniProt
0.539933	OmniProt
1.79043	OmniProt
NA	OmniProt
NA	OmniProt
1.55915	OmniProt
NA	OmniProt
2.17635	OmniProt
NA	OmniProt
1.09916	OmniProt
1.55588	OmniProt
NA	OmniProt
7.5001	OmniProt
3.31083	OmniProt
3.32821	OmniProt
2.34654	OmniProt
1.50588	OmniProt
1.26391	OmniProt
1.3151	OmniProt
4.23087	OmniProt
1.26845	OmniProt
2.80023	OmniProt
3.39324	OmniProt
1.92504	OmniProt
NA	OmniProt
0.620259	OmniProt
2.0281	OmniProt
0.987324	OmniProt
2.26007	OmniProt
NA	OmniProt
4.03779	OmniProt
NA	OmniProt
1.71509	OmniProt
0.54982	OmniProt
0.194639	OmniProt
3.08019	OmniProt
3.17832	OmniProt
2.62834	OmniProt
NA	OmniProt
2.40921	OmniProt
0.0508624	OmniProt
0.156511	OmniProt
NA	OmniProt
2.81868	OmniProt
0.436042	OmniProt
6.42266	OmniProt
1.90246	OmniProt
2.06801	OmniProt
NA	OmniProt
4.71241	OmniProt
4.49218	OmniProt
1.48607	OmniProt
2.07236	OmniProt
7.11419	OmniProt
3.04635	OmniProt
1.35312	OmniProt
NA	OmniProt
NA	OmniProt
4.6421	OmniProt
2.58418	OmniProt
6.15799	OmniProt
3.36531	OmniProt
2.53963	OmniProt
1.00715	OmniProt
1.01399	OmniProt
NA	OmniProt
7.77912	OmniProt
2.1895	OmniProt
2.07133	OmniProt
3.42265	OmniProt
1.83002	OmniProt
3.40271	OmniProt
1.89749	OmniProt
7.85286	OmniProt
0.722618	OmniProt
2.05793	OmniProt
0.667098	OmniProt
0.399309	OmniProt
2.79946	OmniProt
5.95633	OmniProt
NA	OmniProt
1.99294	OmniProt
2.12844	OmniProt
1.01271	OmniProt
3.26007	OmniProt
1.84254	OmniProt
NA	OmniProt
2.11954	OmniProt
2.42877	OmniProt
NA	OmniProt
NA	OmniProt
3.12827	OmniProt
1.38454	OmniProt
NA	OmniProt
2.70405	OmniProt
4.36077	OmniProt
3.39232	OmniProt
NA	OmniProt
0.631708	OmniProt
2.16111	OmniProt
1.17694	OmniProt
1.41693	OmniProt
NA	OmniProt
2.58673	OmniProt
2.99172	OmniProt
NA	OmniProt
0.404327	OmniProt
1.95218	OmniProt
1.10718	OmniProt
NA	OmniProt
1.80474	OmniProt
2.03564	OmniProt
NA	OmniProt
1.93744	OmniProt
0.867294	OmniProt
2.17881	OmniProt
1.87537	OmniProt
2.32715	OmniProt
2.52245	OmniProt
8.84676	OmniProt
NA	OmniProt
1.83204	OmniProt
2.39062	OmniProt
1.65096	OmniProt
2.57776	OmniProt
0.343647	OmniProt
0.363454	OmniProt
2.70682	OmniProt
2.04157	OmniProt
1.54616	OmniProt
1.83932	OmniProt
0.822691	OmniProt
1.70291	OmniProt
0.652802	OmniProt
0.685557	OmniProt
NA	OmniProt
NA	OmniProt
1.3478	OmniProt
2.41685	OmniProt
3.83202	OmniProt
1.45247	OmniProt
0.890899	OmniProt
0.688994	OmniProt
1.03045	OmniProt
3.69528	OmniProt
1.68247	OmniProt
2.06011	OmniProt
2.11485	OmniProt
2.92257	OmniProt
4.12775	OmniProt
0.336367	OmniProt
1.88561	OmniProt
NA	OmniProt
2.10873	OmniProt
2.38395	OmniProt
3.29451	OmniProt
2.18861	OmniProt
NA	OmniProt
2.54753	OmniProt
0.878342	OmniProt
2.36715	OmniProt
2.48286	OmniProt
3.33672	OmniProt
0.520974	OmniProt
0.625173	OmniProt
0.388141	OmniProt
1.489	OmniProt
2.51083	OmniProt
4.22815	OmniProt
0.510483	OmniProt
1.94893	OmniProt
1.5815	OmniProt
1.56079	OmniProt
NA	OmniProt
6.99647	OmniProt
1.87868	OmniProt
7.47914	OmniProt
1.24119	OmniProt
1.95249	OmniProt
2.1342	OmniProt
NA	OmniProt
NA	OmniProt
3.94884	OmniProt
2.34057	OmniProt
NA	OmniProt
NA	OmniProt
3.24046	OmniProt
NA	OmniProt
NA	OmniProt
NA	OmniProt
1.71116	OmniProt
0.798749	OmniProt
0.726638	OmniProt
2.2673	OmniProt
NA	OmniProt
1.11287	OmniProt
3.47594	OmniProt
3.19991	OmniProt
NA	OmniProt
1.52219	OmniProt
1.3805	OmniProt
0.572443	OmniProt
0.837654	OmniProt
1.68625	OmniProt
1.37297	OmniProt
0.502049	OmniProt
3.23791	OmniProt
0.452736	OmniProt
1.36354	OmniProt
2.63579	OmniProt
44.7996	OmniProt
1.27005	OmniProt
1.31472	OmniProt
2.16641	OmniProt
3.34098	OmniProt
1.69301	OmniProt
2.93887	OmniProt
3.93801	OmniProt
2.75051	OmniProt
NA	OmniProt
5.73103	OmniProt
1.56624	OmniProt
1.39227	OmniProt
4.31336	OmniProt
NA	OmniProt
2.33136	OmniProt
2.58828	OmniProt
NA	OmniProt
1.44089	OmniProt
3.41186	OmniProt
3.71709	OmniProt
6.90302	OmniProt
NA	OmniProt
2.68462	OmniProt
2.40201	OmniProt
3.1677	OmniProt
4.77877	OmniProt
NA	OmniProt
2.5623	OmniProt
0.4278	OmniProt
0.930554	OmniProt
1.17804	OmniProt
0.815978	OmniProt
1.88966	OmniProt
NA	OmniProt
2.00888	OmniProt
1.57443	OmniProt
11.4386	OmniProt
NA	OmniProt
2.74057	OmniProt
0.144559	OmniProt
3.2984	OmniProt
3.57444	OmniProt
2.24244	OmniProt
2.51656	OmniProt
0.758445	OmniProt
0.57881	OmniProt
1.508	OmniProt
1.74443	OmniProt
NA	OmniProt
1.33035	OmniProt
2.74982	OmniProt
2.74436	OmniProt
1.95636	OmniProt
3.37428	OmniProt
1.56702	OmniProt
1.912	OmniProt
1.33903	OmniProt
1.68487	OmniProt
NA	OmniProt
1.54583	OmniProt
2.3706	OmniProt
1.87406	OmniProt
2.38481	OmniProt
2.71246	OmniProt
1.81703	OmniProt
5.02888	OmniProt
7.2849	OmniProt
4.79627	OmniProt
1.77464	OmniProt
2.82728	OmniProt
1.54651	OmniProt
NA	OmniProt
7.48175	OmniProt
2.36077	OmniProt
0.858585	OmniProt
2.57961	OmniProt
1.49776	OmniProt
0.824363	OmniProt
1.11354	OmniProt
1.6554	OmniProt
3.41535	OmniProt
3.74351	OmniProt
0.329601	OmniProt
3.00289	OmniProt
3.19092	OmniProt
0.218976	OmniProt
2.79299	OmniProt
1.79973	OmniProt
1.75722	OmniProt
1.657	OmniProt
NA	OmniProt
NA	OmniProt
1.18741	OmniProt
1.65675	OmniProt
0.424166	OmniProt
0.620905	OmniProt
0.71322	OmniProt
0.973875	OmniProt
NA	OmniProt
1.18035	OmniProt
1.25443	OmniProt
1.17606	OmniProt
0.415278	OmniProt
0.553861	OmniProt
1.86055	OmniProt
1.42876	OmniProt
1.63233	OmniProt
1.04722	OmniProt
0.234028	OmniProt
0.443107	OmniProt
0.36354	OmniProt
4.77312	OmniProt
NA	OmniProt
3.19882	OmniProt
4.49462	OmniProt
3.94175	OmniProt
NA	OmniProt
NA	OmniProt
0.697007	OmniProt
1.40645	OmniProt
1.45849	OmniProt
2.54544	OmniProt
0.992118	OmniProt
NA	OmniProt
NA	OmniProt
12.7735	OmniProt
3.01256	OmniProt
1.04323	OmniProt
1.78292	OmniProt
2.79363	OmniProt
0.977187	OmniProt
2.61279	OmniProt
3.0331	OmniProt
4.45609	OmniProt
1.60169	OmniProt
1.57078	OmniProt
1.2464	OmniProt
3.09471	OmniProt
2.53626	OmniProt
1.54397	OmniProt
2.13781	OmniProt
NA	OmniProt
0.911751	OmniProt
3.90233	OmniProt
1.83344	OmniProt
1.89153	OmniProt
NA	OmniProt
0.810566	OmniProt
3.32418	OmniProt
0.552453	OmniProt
1.39159	OmniProt
3.37325	OmniProt
NA	OmniProt
1.34349	OmniProt
3.17755	OmniProt
NA	OmniProt
3.5997	OmniProt
0.564313	OmniProt
0.208394	OmniProt
11.7197	OmniProt
2.14719	OmniProt
NA	OmniProt
2.47714	OmniProt
0.610823	OmniProt
3.24512	OmniProt
2.21199	OmniProt
1.77197	OmniProt
1.89056	OmniProt
1.02193	OmniProt
1.77491	OmniProt
3.71376	OmniProt
3.02776	OmniProt
0.987571	OmniProt
1.25227	OmniProt
NA	OmniProt
1.79009	OmniProt
1.63354	OmniProt
0.481793	OmniProt
2.20509	OmniProt
NA	OmniProt
2.03831	OmniProt
2.95179	OmniProt
2.04631	OmniProt
1.95745	OmniProt
NA	OmniProt
0.989427	OmniProt
3.36483	OmniProt
2.49546	OmniProt
2.39131	OmniProt
NA	OmniProt
NA	OmniProt
1.8649	OmniProt
3.55145	OmniProt
3.63439	OmniProt
0.98816	OmniProt
1.3083	OmniProt
1.56397	OmniProt
0.750274	OmniProt
1.57307	OmniProt
4.03986	OmniProt
0.543328	OmniProt
1.17365	OmniProt
0.795231	OmniProt
0.469794	OmniProt
0.344741	OmniProt
3.44766	OmniProt
2.24505	OmniProt
1.40738	OmniProt
4.73553	OmniProt
1.77497	OmniProt
1.47941	OmniProt
0.56538	OmniProt
0.55424	OmniProt
NA	OmniProt
4.38259	OmniProt
2.33491	OmniProt
5.26213	OmniProt
NA	OmniProt
2.02284	OmniProt
1.0959	OmniProt
1.99219	OmniProt
1.88931	OmniProt
1.16053	OmniProt
2.33388	OmniProt
3.19148	OmniProt
5.97732	OmniProt
3.54768	OmniProt
NA	OmniProt
3.96624	OmniProt
0.348516	OmniProt
2.70787	OmniProt
NA	OmniProt
1.31106	OmniProt
1.6714	OmniProt
0.484481	OmniProt
4.63315	OmniProt
2.80513	OmniProt
2.0503	OmniProt
NA	OmniProt
3.71655	OmniProt
1.81989	OmniProt
1.46149	OmniProt
3.48041	OmniProt
4.67953	OmniProt
NA	OmniProt
3.4562	OmniProt
1.70189	OmniProt
1.70753	OmniProt
1.84578	OmniProt
1.40953	OmniProt
0.425018	OmniProt
2.5231	OmniProt
0.238335	OmniProt
1.23589	OmniProt
0.358922	OmniProt
3.85409	OmniProt
5.53068	OmniProt
4.32632	OmniProt
NA	OmniProt
3.59598	OmniProt
1.98353	OmniProt
1.61124	OmniProt
3.03785	OmniProt
8.53634	OmniProt
2.25087	OmniProt
2.04582	OmniProt
2.63613	OmniProt
1.67545	OmniProt
1.92061	OmniProt
2.0651	OmniProt
1.00951	OmniProt
1.77326	OmniProt
2.24372	OmniProt
1.01048	OmniProt
1.17782	OmniProt
NA	OmniProt
1.53611	OmniProt
3.31247	OmniProt
2.36787	OmniProt
2.11505	OmniProt
0.197779	OmniProt
0.0832358	OmniProt
4.95968	OmniProt
4.30039	OmniProt
1.33279	OmniProt
3.84471	OmniProt
4.05656	OmniProt
2.51359	OmniProt
4.01476	OmniProt
2.24232	OmniProt
0.468312	OmniProt
NA	OmniProt
3.08753	OmniProt
0.947132	OmniProt
2.16235	OmniProt
0.581376	OmniProt
0.454997	OmniProt
1.77608	OmniProt
1.99329	OmniProt
1.60972	OmniProt
1.63046	OmniProt
NA	OmniProt
2.04863	OmniProt
1.63195	OmniProt
1.52392	OmniProt
3.97518	OmniProt
5.48605	OmniProt
1.33499	OmniProt
2.144	OmniProt
1.65547	OmniProt
1.11892	OmniProt
2.99794	OmniProt
1.40654	OmniProt
1.4462	OmniProt
1.98654	OmniProt
2.26166	OmniProt
1.0328	OmniProt
1.61137	OmniProt
1.15769	OmniProt
4.12697	OmniProt
1.53527	OmniProt
0.456139	OmniProt
0.785612	OmniProt
1.07598	OmniProt
1.46764	OmniProt
0.497012	OmniProt
0.938144	OmniProt
3.04962	OmniProt
1.18242	OmniProt
0.445649	OmniProt
3.80142	OmniProt
4.38336	OmniProt
2.11042	OmniProt
4.36334	OmniProt
NA	OmniProt
1.16395	OmniProt
1.18196	OmniProt
1.23681	OmniProt
NA	OmniProt
1.01039	OmniProt
3.08733	OmniProt
1.8461	OmniProt
0.0732922	OmniProt
1.45367	OmniProt
1.76574	OmniProt
2.07195	OmniProt
0.689859	OmniProt
2.23798	OmniProt
4.96022	OmniProt
3.36103	OmniProt
3.26247	OmniProt
3.34956	OmniProt
3.90727	OmniProt
NA	OmniProt
NA	OmniProt
1.94967	OmniProt
NA	OmniProt
NA	OmniProt
5.74657	OmniProt
NA	OmniProt
1.16759	OmniProt
4.03325	OmniProt
NA	OmniProt
NA	OmniProt
1.88877	OmniProt
1.16416	OmniProt
1.14458	OmniProt
0.327652	OmniProt
2.80387	OmniProt
3.97715	OmniProt
1.19438	OmniProt
1.25853	OmniProt
1.91082	OmniProt
1.53687	OmniProt
NA	OmniProt
3.03229	OmniProt
3.2633	OmniProt
NA	OmniProt
2.83114	OmniProt
2.13386	OmniProt
NA	OmniProt
2.91825	OmniProt
4.08228	OmniProt
1.16644	OmniProt
2.44543	OmniProt
1.90114	OmniProt
1.32733	OmniProt
1.26555	OmniProt
NA	OmniProt
2.42953	OmniProt
2.4562	OmniProt
0.408519	OmniProt
2.14427	OmniProt
1.52451	OmniProt
2.60915	OmniProt
0.599803	OmniProt
1.90409	OmniProt
3.49614	OmniProt
2.15364	OmniProt
2.70124	OmniProt
1.69642	OmniProt
5.32252	OmniProt
2.69338	OmniProt
0.962039	OmniProt
0.887554	OmniProt
1.97848	OmniProt
0.944679	OmniProt
0.125338	OmniProt
0.126337	OmniProt
4.28983	OmniProt
NA	OmniProt
2.37092	OmniProt
1.51833	OmniProt
1.44769	OmniProt
1.80567	OmniProt
8.07707	OmniProt
NA	OmniProt
1.86754	OmniProt
4.76544	OmniProt
1.80236	OmniProt
1.29318	OmniProt
0.975088	OmniProt
1.02309	OmniProt
1.53453	OmniProt
1.44081	OmniProt
NA	OmniProt
0.941627	OmniProt
NA	OmniProt
11.7104	OmniProt
0.957558	OmniProt
1.48053	OmniProt
2.70387	OmniProt
1.9894	OmniProt
2.92928	OmniProt
1.89505	OmniProt
1.23325	OmniProt
NA	OmniProt
2.18868	OmniProt
1.77714	OmniProt
1.93283	OmniProt
NA	OmniProt
2.70432	OmniProt
2.22506	OmniProt
NA	OmniProt
0.888311	OmniProt
NA	OmniProt
1.49708	OmniProt
1.64817	OmniProt
2.25779	OmniProt
0.61235	OmniProt
1.25655	OmniProt
1.37933	OmniProt
NA	OmniProt
1.69084	OmniProt
1.89567	OmniProt
2.51692	OmniProt
3.34221	OmniProt
1.99112	OmniProt
2.18301	OmniProt
1.45325	OmniProt
1.33619	OmniProt
1.17051	OmniProt
1.59055	OmniProt
0.525351	OmniProt
2.8173	OmniProt
1.85247	OmniProt
11.1001	OmniProt
0.704388	OmniProt
NA	OmniProt
NA	OmniProt
1.94281	OmniProt
3.24347	OmniProt
1.27252	OmniProt
NA	OmniProt
2.94369	OmniProt
1.46746	OmniProt
1.42126	OmniProt
1.14385	OmniProt
2.1473	OmniProt
1.0952	OmniProt
NA	OmniProt
0.816142	OmniProt
NA	OmniProt
NA	OmniProt
2.86224	OmniProt
3.31763	OmniProt
1.78636	OmniProt
1.87929	OmniProt
1.69659	OmniProt
2.48866	OmniProt
NA	OmniProt
NA	OmniProt
1.43838	OmniProt
2.25718	OmniProt
NA	OmniProt
1.05702	OmniProt
3.32141	OmniProt
7.24048	OmniProt
3.21424	OmniProt
2.97234	OmniProt
1.90598	OmniProt
6.8561	OmniProt
8.13343	OmniProt
1.57407	OmniProt
1.02033	OmniProt
1.25661	OmniProt
1.05328	OmniProt
1.95754	OmniProt
NA	OmniProt
2.31165	OmniProt
1.29221	OmniProt
NA	OmniProt
2.84921	OmniProt
6.50134	OmniProt
0.828094	OmniProt
NA	OmniProt
1.38067	OmniProt
2.01126	OmniProt
0.153858	OmniProt
2.40386	OmniProt
NA	OmniProt
2.60343	OmniProt
2.54579	OmniProt
NA	OmniProt
1.97039	OmniProt
0.0730107	OmniProt
0.0917264	OmniProt
3.45568	OmniProt
2.03148	OmniProt
3.43486	OmniProt
NA	OmniProt
4.11287	OmniProt
2.89814	OmniProt
1.59195	OmniProt
1.89442	OmniProt
NA	OmniProt
0.165963	OmniProt
0.232405	OmniProt
1.87188	OmniProt
NA	OmniProt
2.55583	OmniProt
0.9001	OmniProt
0.804509	OmniProt
5.04252	OmniProt
2.93256	OmniProt
3.72363	OmniProt
3.1866	OmniProt
0.988524	OmniProt
2.66333	OmniProt
NA	OmniProt
1.2715	OmniProt
12.8127	OmniProt
0.314567	OmniProt
2.23977	OmniProt
0.346263	OmniProt
0.47814	OmniProt
2.08992	OmniProt
1.02232	OmniProt
3.54865	OmniProt
11.4144	OmniProt
0.71311	OmniProt
1.49911	OmniProt
4.80358	OmniProt
NA	OmniProt
2.69588	OmniProt
3.10435	OmniProt
NA	OmniProt
3.08653	OmniProt
1.54127	OmniProt
1.10827	OmniProt
NA	OmniProt
NA	OmniProt
2.82093	OmniProt
3.185	OmniProt
NA	OmniProt
2.1233	OmniProt
2.14537	OmniProt
NA	OmniProt
1.62254	OmniProt
NA	OmniProt
2.13805	OmniProt
0.287567	OmniProt
3.82974	OmniProt
2.41477	OmniProt
NA	OmniProt
1.97335	OmniProt
1.5038	OmniProt
3.15553	OmniProt
2.59624	OmniProt
1.5619	OmniProt
1.20575	OmniProt
2.44498	OmniProt
NA	OmniProt
3.54325	OmniProt
2.47026	OmniProt
NA	OmniProt
1.5829	OmniProt
0.522314	OmniProt
2.61051	OmniProt
1.69094	OmniProt
8.74787	OmniProt
1.09249	OmniProt
5.54971	OmniProt
15.4461	OmniProt
9.59296	OmniProt
2.08815	OmniProt
NA	OmniProt
2.26148	OmniProt
2.3211	OmniProt
NA	OmniProt
1.44422	OmniProt
4.17172	OmniProt
0.840558	OmniProt
NA	OmniProt
NA	OmniProt
0.985888	OmniProt
1.18569	OmniProt
4.30076	OmniProt
1.54864	OmniProt
1.95392	OmniProt
NA	OmniProt
2.44648	OmniProt
5.1558	OmniProt
1.49596	OmniProt
NA	OmniProt
4.61376	OmniProt
2.77002	OmniProt
1.59327	OmniProt
NA	OmniProt
2.2472	OmniProt
3.23102	OmniProt
3.18811	OmniProt
1.89964	OmniProt
1.27808	OmniProt
2.26549	OmniProt
1.92365	OmniProt
2.07274	OmniProt
3.12131	OmniProt
3.58398	OmniProt
NA	OmniProt
NA	OmniProt
NA	OmniProt
0.819137	OmniProt
2.54733	OmniProt
3.52881	OmniProt
0.448318	OmniProt
68.2739	OmniProt
NA	OmniProt
4.50842	OmniProt
NA	OmniProt
0.549673	OmniProt
2.5824	OmniProt
2.76372	OmniProt
1.09223	OmniProt
0.984185	OmniProt
NA	OmniProt
0.271428	OmniProt
0.731777	OmniProt
21.5083	OmniProt
8.66632	OmniProt
7.80639	OmniProt
1.0636	OmniProt
1.6663	OmniProt
3.067	OmniProt
NA	OmniProt
1.14692	OmniProt
1.66832	OmniProt
1.12417	OmniProt
2.5412	OmniProt
NA	OmniProt
1.09807	OmniProt
NA	OmniProt
0.8298	OmniProt
1.49626	OmniProt
1.66896	OmniProt
1.68141	OmniProt
NA	OmniProt
1.6109	OmniProt
1.44802	OmniProt
2.95345	OmniProt
1.22617	OmniProt
1.75782	OmniProt
NA	OmniProt
2.07628	OmniProt
3.59139	OmniProt
1.04743	OmniProt
0.816767	OmniProt
NA	OmniProt
3.30452	OmniProt
3.41939	OmniProt
NA	OmniProt
2.70958	OmniProt
3.73752	OmniProt
3.40864	OmniProt
4.75177	OmniProt
0.643877	OmniProt
1.27508	OmniProt
NA	OmniProt
2.56922	OmniProt
0.998157	OmniProt
3.17321	OmniProt
NA	OmniProt
1.68673	OmniProt
5.89081	OmniProt
5.07104	OmniProt
1.62301	OmniProt
2.05767	OmniProt
NA	OmniProt
2.07211	OmniProt
6.41986	OmniProt
6.86013	OmniProt
NA	OmniProt
3.02886	OmniProt
1.70519	OmniProt
1.81232	OmniProt
2.08342	OmniProt
2.28248	OmniProt
1.2768	OmniProt
0.65608	OmniProt
1.29919	OmniProt
1.83398	OmniProt
1.50395	OmniProt
0.330111	OmniProt
2.05539	OmniProt
1.72943	OmniProt
1.45841	OmniProt
3.011	OmniProt
1.16266	OmniProt
1.10526	OmniProt
0.319748	OmniProt
1.68498	OmniProt
0.749159	OmniProt
0.64994	OmniProt
1.34849	OmniProt
0.666739	OmniProt
4.76476	OmniProt
0.179802	OmniProt
1.41678	OmniProt
5.62269	OmniProt
2.34828	OmniProt
3.12187	OmniProt
1.94825	OmniProt
3.17599	OmniProt
3.25549	OmniProt
1.5058	OmniProt
2.05499	OmniProt
1.93788	OmniProt
1.78792	OmniProt
NA	OmniProt
1.58284	OmniProt
NA	OmniProt
NA	OmniProt
2.37906	OmniProt
NA	OmniProt
2.8385	OmniProt
NA	OmniProt
0.456555	OmniProt
0.46918	OmniProt
0.498953	OmniProt
1.09602	OmniProt
0.689292	OmniProt
1.68755	OmniProt
0.594221	OmniProt
NA	OmniProt
1.62762	OmniProt
4.84547	OmniProt
NA	OmniProt
2.39407	OmniProt
2.70708	OmniProt
NA	OmniProt
0.539497	OmniProt
3.06632	OmniProt
1.26816	OmniProt
3.94862	OmniProt
2.71199	OmniProt
3.03638	OmniProt
3.57414	OmniProt
1.57678	OmniProt
NA	OmniProt
1.39836	OmniProt
4.42796	OmniProt
2.15636	OmniProt
1.38111	OmniProt
1.42688	OmniProt
NA	OmniProt
2.33663	OmniProt
3.7025	OmniProt
NA	OmniProt
3.04268	OmniProt
NA	OmniProt
2.47459	OmniProt
1.06845	OmniProt
1.53009	OmniProt
NA	OmniProt
NA	OmniProt
3.5003	OmniProt
5.62093	OmniProt
0.614715	OmniProt
1.42784	OmniProt
3.33087	OmniProt
4.52861	OmniProt
1.28541	OmniProt
3.89601	OmniProt
4.26817	OmniProt
3.0396	OmniProt
0.231362	OmniProt
0.612521	OmniProt
0.156	OmniProt
1.66481	OmniProt
2.0397	OmniProt
1.18606	OmniProt
5.09066	OmniProt
3.18593	OmniProt
NA	OmniProt
NA	OmniProt
NA	OmniProt
35.4669	OmniProt
4.21592	OmniProt
6.12214	OmniProt
5.80174	OmniProt
6.66239	OmniProt
0.888099	OmniProt
5.10365	OmniProt
NA	OmniProt
1.04962	OmniProt
1.45331	OmniProt
6.39956	OmniProt
1.40401	OmniProt
5.87295	OmniProt
5.13765	OmniProt
1.10946	OmniProt
2.17951	OmniProt
2.13564	OmniProt
NA	OmniProt
1.75196	OmniProt
1.9653	OmniProt
1.53572	OmniProt
1.26787	OmniProt
1.69773	OmniProt
1.67989	OmniProt
1.43971	OmniProt
0.169294	OmniProt
2.06883	OmniProt
0.637095	OmniProt
0.500087	OmniProt
7.66919	OmniProt
NA	OmniProt
2.44021	OmniProt
1.45857	OmniProt
3.67807	OmniProt
1.25022	OmniProt
1.20816	OmniProt
2.91388	OmniProt
2.26261	OmniProt
4.09384	OmniProt
1.74781	OmniProt
1.03606	OmniProt
1.62537	OmniProt
1.25506	OmniProt
NA	OmniProt
0.692384	OmniProt
0.312335	OmniProt
2.286	OmniProt
6.52662	OmniProt
1.23704	OmniProt
1.41979	OmniProt
NA	OmniProt
NA	OmniProt
2.2673	OmniProt
1.1693	OmniProt
NA	OmniProt
2.02092	OmniProt
3.56973	OmniProt
1.53562	OmniProt
5.82324	OmniProt
1.541	OmniProt
1.31493	OmniProt
1.49319	OmniProt
1.75503	OmniProt
2.20019	OmniProt
4.47805	OmniProt
6.33323	OmniProt
NA	OmniProt
2.42936	OmniProt
NA	OmniProt
3.34954	OmniProt
1.79212	OmniProt
2.41649	OmniProt
NA	OmniProt
1.61689	OmniProt
5.2237	OmniProt
3.78869	OmniProt
5.18312	OmniProt
2.91259	OmniProt
1.5078	OmniProt
NA	OmniProt
NA	OmniProt
2.01364	OmniProt
3.38911	OmniProt
2.49835	OmniProt
NA	OmniProt
NA	OmniProt
0.764113	OmniProt
NA	OmniProt
1.40641	OmniProt
3.98464	OmniProt
3.461	OmniProt
0.971438	OmniProt
2.15115	OmniProt
2.27416	OmniProt
4.37158	OmniProt
1.32448	OmniProt
1.75265	OmniProt
4.22843	OmniProt
1.92542	OmniProt
4.37432	OmniProt
NA	OmniProt
1.74923	OmniProt
0.854469	OmniProt
1.51471	OmniProt
1.41625	OmniProt
6.92664	OmniProt
5.17424	OmniProt
1.66237	OmniProt
1.3714	OmniProt
3.13217	OmniProt
3.12133	OmniProt
1.3538	OmniProt
NA	OmniProt
0.803441	OmniProt
4.68793	OmniProt
1.96528	OmniProt
1.51144	OmniProt
14.0869	OmniProt
2.86667	OmniProt
1.99497	OmniProt
1.46814	OmniProt
7.60176	OmniProt
4.3854	OmniProt
4.67196	OmniProt
2.67811	OmniProt
1.99871	OmniProt
NA	OmniProt
2.61074	OmniProt
2.4077	OmniProt
5.31351	OmniProt
2.4704	OmniProt
1.57881	OmniProt
3.24869	OmniProt
0.746213	OmniProt
1.23987	OmniProt
0.553788	OmniProt
NA	OmniProt
NA	OmniProt
NA	OmniProt
2.182	OmniProt
4.05919	OmniProt
NA	OmniProt
4.86606	OmniProt
2.34676	OmniProt
1.78978	OmniProt
NA	OmniProt
3.08486	OmniProt
0.834176	OmniProt
2.20733	OmniProt
2.63501	OmniProt
2.14765	OmniProt
NA	OmniProt
1.363	OmniProt
0.565489	OmniProt
0.686671	OmniProt
4.09097	OmniProt
1.11012	OmniProt
NA	OmniProt
1.53122	OmniProt
NA	OmniProt
0.216898	OmniProt
1.88494	OmniProt
1.23353	OmniProt
1.73956	OmniProt
7.53266	OmniProt
2.54011	OmniProt
5.15377	OmniProt
NA	OmniProt
1.42419	OmniProt
5.54851	OmniProt
6.11276	OmniProt
NA	OmniProt
1.76096	OmniProt
0.340952	OmniProt
0.925459	OmniProt
NA	OmniProt
NA	OmniProt
0.775441	OmniProt
2.69313	OmniProt
NA	OmniProt
1.40505	OmniProt
2.5055	OmniProt
2.59811	OmniProt
2.32922	OmniProt
0.310733	OmniProt
1.91274	OmniProt
1.87552	OmniProt
NA	OmniProt
NA	OmniProt
2.64589	OmniProt
2.04528	OmniProt
NA	OmniProt
NA	OmniProt
0.859689	OmniProt
1.98472	OmniProt
0.987643	OmniProt
4.96838	OmniProt
1.38288	OmniProt
2.14668	OmniProt
1.37404	OmniProt
1.97822	OmniProt
0.967529	OmniProt
0.187407	OmniProt
0.533712	OmniProt
0.370926	OmniProt
0.612136	OmniProt
1.65691	OmniProt
1.69283	OmniProt
1.63573	OmniProt
4.00889	OmniProt
3.1486	OmniProt
1.89795	OmniProt
8.32752	OmniProt
4.54517	OmniProt
0.326492	OmniProt
0.831514	OmniProt
NA	OmniProt
1.42723	OmniProt
2.37078	OmniProt
1.94851	OmniProt
1.53586	OmniProt
2.71391	OmniProt
1.21319	OmniProt
1.68861	OmniProt
1.10468	OmniProt
5.24402	OmniProt
NA	OmniProt
0.182853	OmniProt
3.76753	OmniProt
3.13447	OmniProt
1.24188	OmniProt
1.01999	OmniProt
NA	OmniProt
10.7738	OmniProt
1.34126	OmniProt
4.29422	OmniProt
3.13803	OmniProt
0.949192	OmniProt
0.889429	OmniProt
0.556329	OmniProt
2.03157	OmniProt
NA	OmniProt
NA	OmniProt
NA	OmniProt
NA	OmniProt
6.15384	OmniProt
2.42986	OmniProt
4.64932	OmniProt
0.395141	OmniProt
5.2195	OmniProt
2.36723	OmniProt
3.59654	OmniProt
NA	OmniProt
1.90492	OmniProt
NA	OmniProt
5.97539	OmniProt
NA	OmniProt
2.73765	OmniProt
1.70607	OmniProt
2.75382	OmniProt
1.0068	OmniProt
NA	OmniProt
5.78249	OmniProt
2.43335	OmniProt
2.43721	OmniProt
3.21989	OmniProt
4.39901	OmniProt
4.23377	OmniProt
3.096	OmniProt
12.9962	OmniProt
1.40239	OmniProt
8.0154	OmniProt
10.5442	OmniProt
0.205579	OmniProt
2.90557	OmniProt
0.941374	OmniProt
2.11786	OmniProt
2.59225	OmniProt
4.26558	OmniProt
NA	OmniProt
NA	OmniProt
2.33745	OmniProt
1.83723	OmniProt
NA	OmniProt
NA	OmniProt
NA	OmniProt
2.0315	OmniProt
NA	OmniProt
8.46112	OmniProt
3.44468	OmniProt
7.2227	OmniProt
2.66606	OmniProt
NA	OmniProt
1.04432	OmniProt
0.798446	OmniProt
7.11987	OmniProt
6.51595	OmniProt
NA	OmniProt
7.45661	OmniProt
NA	OmniProt
2.11784	OmniProt
2.0563	OmniProt
3.84104	OmniProt
NA	OmniProt
7.00336	OmniProt
1.90539	OmniProt
1.65588	OmniProt
1.54627	OmniProt
NA	OmniProt
NA	OmniProt
0.469575	OmniProt
0.397513	OmniProt
2.03658	OmniProt
18.7442	OmniProt
1.82117	OmniProt
0.987916	OmniProt
5.14919	OmniProt
1.62974	OmniProt
2.90619	OmniProt
NA	OmniProt
2.71582	OmniProt
1.51647	OmniProt
3.36554	OmniProt
3.69446	OmniProt
4.15256	OmniProt
0.685958	OmniProt
5.45971	OmniProt
NA	OmniProt
5.84062	OmniProt
0.990922	OmniProt
7.04506	OmniProt
10.7992	OmniProt
NA	OmniProt
2.56407	OmniProt
NA	OmniProt
4.65579	OmniProt
1.48906	OmniProt
1.69118	OmniProt
NA	OmniProt
1.39324	OmniProt
4.30324	OmniProt
2.09818	OmniProt
2.7166	OmniProt
4.82524	OmniProt
3.09914	OmniProt
2.1877	OmniProt
NA	OmniProt
NA	OmniProt
1.52881	OmniProt
0.232024	OmniProt
1.80176	OmniProt
1.73742	OmniProt
1.14999	OmniProt
6.65572	OmniProt
3.0513	OmniProt
1.74168	OmniProt
2.08682	OmniProt
0.228506	OmniProt
15.3129	OmniProt
1.98565	OmniProt
0.969282	OmniProt
2.30807	OmniProt
NA	OmniProt
NA	OmniProt
1.05079	OmniProt
3.82906	OmniProt
0.678473	OmniProt
2.12204	OmniProt
2.76622	OmniProt
2.76936	OmniProt
2.71147	OmniProt
NA	OmniProt
NA	OmniProt
17.7225	OmniProt
0.753006	OmniProt
2.45581	OmniProt
2.43542	OmniProt
5.56874	OmniProt
0.241303	OmniProt
2.16522	OmniProt
2.60593	OmniProt
6.00184	OmniProt
NA	OmniProt
0.997377	OmniProt
2.82788	OmniProt
1.92721	OmniProt
2.59502	OmniProt
2.19944	OmniProt
1.26358	OmniProt
2.54328	OmniProt
NA	OmniProt
3.98252	OmniProt
3.04715	OmniProt
2.38553	OmniProt
2.69864	OmniProt
0.903567	OmniProt
0.787041	OmniProt
NA	OmniProt
0.735686	OmniProt
5.81641	OmniProt
4.18513	OmniProt
0.19096	OmniProt
4.86438	OmniProt
6.65038	OmniProt
2.06281	OmniProt
NA	OmniProt
1.58522	OmniProt
2.04917	OmniProt
NA	OmniProt
1.25972	OmniProt
1.24939	OmniProt
1.10805	OmniProt
NA	OmniProt
3.043	OmniProt
4.03475	OmniProt
NA	OmniProt
4.95085	OmniProt
NA	OmniProt
NA	OmniProt
2.83603	OmniProt
5.26769	OmniProt
2.12379	OmniProt
2.98639	OmniProt
NA	OmniProt
2.04092	OmniProt
5.3825	OmniProt
3.14834	OmniProt
1.41046	OmniProt
NA	OmniProt
3.36826	OmniProt
2.29399	OmniProt
1.29026	OmniProt
2.05768	OmniProt
NA	OmniProt
17.7309	OmniProt
NA	OmniProt
NA	OmniProt
1.57799	OmniProt
2.80056	OmniProt
NA	OmniProt
1.4224	OmniProt
1.40326	OmniProt
5.27109	OmniProt
NA	OmniProt
3.2847	OmniProt
NA	OmniProt
7.10438	OmniProt
9.56173	OmniProt
10.8941	OmniProt
4.96632	OmniProt
3.83498	OmniProt
NA	OmniProt
0.301087	OmniProt
5.14854	OmniProt
1.68775	OmniProt
1.06869	OmniProt
1.73817	OmniProt
1.07091	OmniProt
0.376468	OmniProt
1.74044	OmniProt
7.93945	OmniProt
9.50008	OmniProt
5.7308	OmniProt
0.112371	OmniProt
0.0863953	OmniProt
NA	OmniProt
NA	OmniProt
4.94848	OmniProt
5.10362	OmniProt
1.20961	OmniProt
9.32114	OmniProt
NA	OmniProt
3.89726	OmniProt
2.01056	OmniProt
1.39603	OmniProt
3.27752	OmniProt
3.44367	OmniProt
5.6577	OmniProt
6.7004	OmniProt
11.9677	OmniProt
NA	OmniProt
2.16267	OmniProt
2.31966	OmniProt
5.67758	OmniProt
1.67884	OmniProt
7.07238	OmniProt
3.73592	OmniProt
2.87446	OmniProt
3.74131	OmniProt
0.952254	OmniProt
NA	OmniProt
NA	OmniProt
NA	OmniProt
3.73584	OmniProt
2.88879	OmniProt
NA	OmniProt
3.76071	OmniProt
NA	OmniProt
1.73528	OmniProt
NA	OmniProt
5.51142	OmniProt
4.75937	OmniProt
1.45876	OmniProt
2.9282	OmniProt
2.71456	OmniProt
2.30933	OmniProt
3.56212	OmniProt
3.60343	OmniProt
5.11393	OmniProt
5.74384	OmniProt
2.42389	OmniProt
2.59914	OmniProt
2.19317	OmniProt
6.56968	OmniProt
3.40179	OmniProt
2.24324	OmniProt
1.9659	OmniProt
2.04243	OmniProt
5.362	OmniProt
NA	OmniProt
NA	OmniProt
3.24562	OmniProt
NA	OmniProt
3.57312	OmniProt
2.73366	OmniProt
NA	OmniProt
1.64984	OmniProt
2.08243	OmniProt
0.945494	OmniProt
1.46808	OmniProt
1.1507	OmniProt
2.25972	OmniProt
NA	OmniProt
1.95984	OmniProt
2.06789	OmniProt
1.37239	OmniProt
0.857793	OmniProt
3.64835	OmniProt
2.97054	OmniProt
3.4598	OmniProt
NA	OmniProt
0.345291	OmniProt
1.60434	OmniProt
4.94939	OmniProt
5.39469	OmniProt
5.01049	OmniProt
1.74383	OmniProt
9.20945	OmniProt
2.24762	OmniProt
1.9752	OmniProt
2.28878	OmniProt
2.16497	OmniProt
1.86633	OmniProt
0.566467	OmniProt
3.05977	OmniProt
2.57431	OmniProt
4.70825	OmniProt
1.11731	OmniProt
NA	OmniProt
1.85744	OmniProt
2.10355	OmniProt
2.80886	OmniProt
1.59924	OmniProt
NA	OmniProt
NA	OmniProt
NA	OmniProt
5.0421	OmniProt
5.35115	OmniProt
1.8322	OmniProt
2.69089	OmniProt
1.79329	OmniProt
2.39611	OmniProt
4.40524	OmniProt
NA	OmniProt
2.91489	OmniProt
3.08579	OmniProt
3.88854	OmniProt
0.411212	OmniProt
NA	OmniProt
1.2987	OmniProt
0.68594	OmniProt
0.464915	OmniProt
1.23975	OmniProt
NA	OmniProt
NA	OmniProt
1.9177	OmniProt
NA	OmniProt
2.51365	OmniProt
NA	OmniProt
NA	OmniProt
5.50302	OmniProt
4.60675	OmniProt
NA	OmniProt
2.0415	OmniProt
2.33704	OmniProt
4.08816	OmniProt
NA	OmniProt
6.96276	OmniProt
NA	OmniProt
0.892319	OmniProt
0.669958	OmniProt
1.99196	OmniProt
3.65042	OmniProt
2.57832	OmniProt
NA	OmniProt
2.90904	OmniProt
4.352	OmniProt
2.12615	OmniProt
6.28172	OmniProt
4.8866	OmniProt
2.68324	OmniProt
3.34661	OmniProt
1.5213	OmniProt
1.97772	OmniProt
1.25817	OmniProt
NA	OmniProt
NA	OmniProt
NA	OmniProt
1.26709	OmniProt
0.159854	OmniProt
2.54531	OmniProt
NA	OmniProt
2.11252	OmniProt
7.93133	OmniProt
1.1724	OmniProt
3.56843	OmniProt
30.6077	OmniProt
NA	OmniProt
NA	OmniProt
3.00068	OmniProt
2.66927	OmniProt
1.39922	OmniProt
3.67976	OmniProt
3.00648	OmniProt
1.61645	OmniProt
NA	OmniProt
NA	OmniProt
2.86077	OmniProt
NA	OmniProt
NA	OmniProt
NA	OmniProt
5.20676	OmniProt
9.28835	OmniProt
6.68966	OmniProt
12.3073	OmniProt
NA	OmniProt
3.17955	OmniProt
NA	OmniProt
NA	OmniProt
NA	OmniProt
0.585588	OmniProt
0.512802	OmniProt
1.51987	OmniProt
2.59025	OmniProt
0.788208	OmniProt
1.52983	OmniProt
3.05418	OmniProt
5.64403	OmniProt
4.54143	OmniProt
1.32078	OmniProt
5.65889	OmniProt
1.19455	OmniProt
1.44396	OmniProt
1.81642	OmniProt
3.19448	OmniProt
NA	OmniProt
NA	OmniProt
3.72314	OmniProt
2.13181	OmniProt
8.74144	OmniProt
2.71631	OmniProt
2.58204	OmniProt
5.13423	OmniProt
15.5045	OmniProt
4.88217	OmniProt
NA	OmniProt
NA	OmniProt
3.31114	OmniProt
NA	OmniProt
NA	OmniProt
NA	OmniProt
2.87508	OmniProt
6.32119	OmniProt
1.21993	OmniProt
3.7805	OmniProt
NA	OmniProt
NA	OmniProt
9.56658	OmniProt
NA	OmniProt
NA	OmniProt
NA	OmniProt
2.76966	OmniProt
2.47127	OmniProt
2.92051	OmniProt
2.9524	OmniProt
5.31359	OmniProt
1.33361	OmniProt
4.6257	OmniProt
4.48741	OmniProt
2.49232	OmniProt
NA	OmniProt
6.09494	OmniProt
NA	OmniProt
NA	OmniProt
NA	OmniProt
2.02496	OmniProt
0.0954751	OmniProt
0.184731	OmniProt
8.6521	OmniProt
2.15901	OmniProt
NA	OmniProt
9.37581	OmniProt
NA	OmniProt
2.36715	OmniProt
NA	OmniProt
NA	OmniProt
1.43996	OmniProt
NA	OmniProt
1.47757	OmniProt
4.2111	OmniProt
NA	OmniProt
7.06136	OmniProt
0.445895	OmniProt
0.882577	OmniProt
1.93875	OmniProt
1.03199	OmniProt
2.95182	OmniProt
2.33113	OmniProt
NA	OmniProt
4.10451	OmniProt
NA	OmniProt
25.1702	OmniProt
3.58002	OmniProt
NA	OmniProt
2.59883	OmniProt
10.0614	OmniProt
NA	OmniProt
2.12512	OmniProt
3.14711	OmniProt
1.08436	OmniProt
NA	OmniProt
0.29142	OmniProt
NA	OmniProt
10.7643	OmniProt
3.76615	OmniProt
12.3094	OmniProt
3.00085	OmniProt
3.07231	OmniProt
1.38577	OmniProt
NA	OmniProt
NA	OmniProt
3.07357	OmniProt
2.177	OmniProt
1.65653	OmniProt
1.27654	OmniProt
1.39084	OmniProt
5.0702	OmniProt
1.59497	OmniProt
2.97273	OmniProt
3.75724	OmniProt
4.23092	OmniProt
NA	OmniProt
2.54279	OmniProt
3.01546	OmniProt
1.37655	OmniProt
23.8294	OmniProt
27.0519	OmniProt
NA	OmniProt
2.82738	OmniProt
3.90329	OmniProt
5.49258	OmniProt
2.2189	OmniProt
10.7611	OmniProt
NA	OmniProt
NA	OmniProt
5.20017	OmniProt
2.6368	OmniProt
NA	OmniProt
1.50271	OmniProt
1.58518	OmniProt
3.38544	OmniProt
NA	OmniProt
NA	OmniProt
1.26828	OmniProt
0.785903	OmniProt
0.977277	OmniProt
0.886141	OmniProt
5.55848	OmniProt
1.01693	OmniProt
0.884304	OmniProt
NA	OmniProt
3.38241	OmniProt
1.28418	OmniProt
1.46608	OmniProt
0.203792	OmniProt
NA	OmniProt
4.03564	OmniProt
3.23733	OmniProt
1.20978	OmniProt
1.85032	OmniProt
1.30902	OmniProt
1.19877	OmniProt
16.3264	OmniProt
NA	OmniProt
3.15758	OmniProt
6.47245	OmniProt
7.90219	OmniProt
1.70859	OmniProt
NA	OmniProt
0.997809	OmniProt
[truncated: 14,322 more rows]
