# Supplementary material for: Systematic evaluation of blood contamination in nanoparticle-based plasma proteomics
Source: EMBO Mol Med. 2025 Dec 5;18(1):275–96. doi: 10.1038/s44321-025-00346-9 (PMC12808129; doi:10.1038/s44321-025-00346-9)
Supplement: Supplementary file 10 — Source data Fig. 3 [file 44321_2025_346_MOESM10_ESM.zip › Figure 3/3e/Boxplot_1_0_1_99_FC_values.xlsx]

## Sheet: Boxplot_1_0_1_99_FC_values
FC	Group
NA	OmniProt
NA	OmniProt
NA	OmniProt
NA	OmniProt
16.9012	OmniProt
NA	OmniProt
NA	OmniProt
NA	OmniProt
9.19618	OmniProt
NA	OmniProt
NA	OmniProt
NA	OmniProt
45.3872	OmniProt
51.0869	OmniProt
NA	OmniProt
NA	OmniProt
NA	OmniProt
NA	OmniProt
88.3519	OmniProt
NA	OmniProt
2.16864	OmniProt
NA	OmniProt
57.9306	OmniProt
NA	OmniProt
NA	OmniProt
NA	OmniProt
5.00293	OmniProt
54.0677	OmniProt
NA	OmniProt
157.988	OmniProt
29.9097	OmniProt
NA	OmniProt
NA	OmniProt
NA	OmniProt
NA	OmniProt
NA	OmniProt
NA	OmniProt
NA	OmniProt
NA	OmniProt
1.24546	OmniProt
NA	OmniProt
NA	OmniProt
1.56016	OmniProt
2.45788	OmniProt
NA	OmniProt
53.4551	OmniProt
7.23783	OmniProt
NA	OmniProt
NA	OmniProt
7.11922	OmniProt
NA	OmniProt
NA	OmniProt
0.274603	OmniProt
NA	OmniProt
69.9935	OmniProt
NA	OmniProt
NA	OmniProt
75.6605	OmniProt
9.15104	OmniProt
NA	OmniProt
5.32435	OmniProt
NA	OmniProt
0.119214	OmniProt
NA	OmniProt
NA	OmniProt
NA	OmniProt
NA	OmniProt
19.4633	OmniProt
25.4747	OmniProt
NA	OmniProt
3.32368	OmniProt
NA	OmniProt
NA	OmniProt
11.6312	OmniProt
107.189	OmniProt
NA	OmniProt
16.752	OmniProt
NA	OmniProt
NA	OmniProt
NA	OmniProt
NA	OmniProt
NA	OmniProt
NA	OmniProt
NA	OmniProt
38.9239	OmniProt
44.1999	OmniProt
NA	OmniProt
8.98463	OmniProt
NA	OmniProt
NA	OmniProt
NA	OmniProt
NA	OmniProt
NA	OmniProt
NA	OmniProt
NA	OmniProt
4.63544	OmniProt
2.55918	OmniProt
NA	OmniProt
NA	OmniProt
79.0354	OmniProt
NA	OmniProt
57.9484	OmniProt
83.5067	OmniProt
NA	OmniProt
59.1216	OmniProt
80.2431	OmniProt
22.6681	OmniProt
10.9499	OmniProt
NA	OmniProt
NA	OmniProt
32.0134	OmniProt
NA	OmniProt
NA	OmniProt
2.95472	OmniProt
9.37514	OmniProt
NA	OmniProt
NA	OmniProt
NA	OmniProt
NA	OmniProt
0.725814	OmniProt
NA	OmniProt
NA	OmniProt
NA	OmniProt
NA	OmniProt
NA	OmniProt
24.4507	OmniProt
NA	OmniProt
NA	OmniProt
NA	OmniProt
NA	OmniProt
NA	OmniProt
NA	OmniProt
NA	OmniProt
109.8	OmniProt
NA	OmniProt
30.3511	OmniProt
NA	OmniProt
149.022	OmniProt
NA	OmniProt
NA	OmniProt
NA	OmniProt
NA	OmniProt
NA	OmniProt
18.5912	OmniProt
NA	OmniProt
NA	OmniProt
5.18267	OmniProt
NA	OmniProt
52.474	OmniProt
4.34386	OmniProt
14.5935	OmniProt
NA	OmniProt
NA	OmniProt
NA	OmniProt
NA	OmniProt
81.6707	OmniProt
6.74308	OmniProt
NA	OmniProt
NA	OmniProt
NA	OmniProt
NA	OmniProt
NA	OmniProt
NA	OmniProt
NA	OmniProt
NA	OmniProt
NA	OmniProt
NA	OmniProt
NA	OmniProt
NA	OmniProt
NA	OmniProt
NA	OmniProt
9.80104	OmniProt
8.27686	OmniProt
0.92726	OmniProt
NA	OmniProt
3.87341	OmniProt
NA	OmniProt
NA	OmniProt
NA	OmniProt
NA	OmniProt
NA	OmniProt
NA	OmniProt
2.17637	OmniProt
NA	OmniProt
NA	OmniProt
NA	OmniProt
NA	OmniProt
80.0584	OmniProt
NA	OmniProt
NA	OmniProt
NA	OmniProt
NA	OmniProt
132.564	OmniProt
NA	OmniProt
NA	OmniProt
NA	OmniProt
NA	OmniProt
9.43813	OmniProt
NA	OmniProt
NA	OmniProt
NA	OmniProt
NA	OmniProt
NA	OmniProt
3.21942	OmniProt
NA	OmniProt
67.3024	OmniProt
NA	OmniProt
NA	OmniProt
NA	OmniProt
NA	OmniProt
NA	OmniProt
3.03608	OmniProt
NA	OmniProt
NA	OmniProt
NA	OmniProt
NA	OmniProt
NA	OmniProt
46.0651	OmniProt
NA	OmniProt
NA	OmniProt
NA	OmniProt
21.8178	OmniProt
NA	OmniProt
NA	OmniProt
NA	OmniProt
NA	OmniProt
3.88959	OmniProt
NA	OmniProt
NA	OmniProt
NA	OmniProt
145.933	OmniProt
NA	OmniProt
25.9128	OmniProt
NA	OmniProt
NA	OmniProt
73.2664	OmniProt
NA	OmniProt
NA	OmniProt
18.309	OmniProt
46.405	OmniProt
33.3311	OmniProt
NA	OmniProt
NA	OmniProt
2.21147	OmniProt
10.4905	OmniProt
NA	OmniProt
NA	OmniProt
NA	OmniProt
NA	OmniProt
NA	OmniProt
297.042	OmniProt
NA	OmniProt
NA	OmniProt
NA	OmniProt
4.08683	OmniProt
5.20487	OmniProt
23.3399	OmniProt
NA	OmniProt
NA	OmniProt
NA	OmniProt
NA	OmniProt
13.3913	OmniProt
35.7758	OmniProt
NA	OmniProt
NA	OmniProt
NA	OmniProt
NA	OmniProt
NA	OmniProt
NA	OmniProt
9.7401	OmniProt
NA	OmniProt
NA	OmniProt
19.3428	OmniProt
23.3662	OmniProt
NA	OmniProt
NA	OmniProt
NA	OmniProt
NA	OmniProt
NA	OmniProt
5.07559	OmniProt
58.047	OmniProt
26.6633	OmniProt
NA	OmniProt
NA	OmniProt
NA	OmniProt
41.8418	OmniProt
77.0491	OmniProt
NA	OmniProt
NA	OmniProt
25.4934	OmniProt
9.84147	OmniProt
65.7798	OmniProt
28.9962	OmniProt
5.42211	OmniProt
48.3525	OmniProt
24.618	OmniProt
10.1393	OmniProt
NA	OmniProt
NA	OmniProt
NA	OmniProt
NA	OmniProt
NA	OmniProt
NA	OmniProt
NA	OmniProt
NA	OmniProt
2.51217	OmniProt
NA	OmniProt
NA	OmniProt
8.45099	OmniProt
NA	OmniProt
9.33699	OmniProt
10.2683	OmniProt
NA	OmniProt
25.2145	OmniProt
NA	OmniProt
NA	OmniProt
NA	OmniProt
171.925	OmniProt
7.4068	OmniProt
NA	OmniProt
21.0791	OmniProt
NA	OmniProt
34.9427	OmniProt
61.0289	OmniProt
101.945	OmniProt
63.2861	OmniProt
74.3273	OmniProt
NA	OmniProt
NA	OmniProt
8.1598	OmniProt
17.8841	OmniProt
0.98809	OmniProt
42.8866	OmniProt
9.10326	OmniProt
NA	OmniProt
NA	OmniProt
NA	OmniProt
NA	OmniProt
NA	OmniProt
NA	OmniProt
NA	OmniProt
NA	OmniProt
NA	OmniProt
NA	OmniProt
84.1328	OmniProt
83.0928	OmniProt
NA	OmniProt
NA	OmniProt
NA	OmniProt
NA	OmniProt
NA	OmniProt
NA	OmniProt
NA	OmniProt
1.37394	OmniProt
1.44842	OmniProt
NA	OmniProt
NA	OmniProt
10.731	OmniProt
107.697	OmniProt
NA	OmniProt
NA	OmniProt
54.3086	OmniProt
NA	OmniProt
NA	OmniProt
NA	OmniProt
13.6687	OmniProt
55.2963	OmniProt
NA	OmniProt
NA	OmniProt
NA	OmniProt
NA	OmniProt
NA	OmniProt
NA	OmniProt
NA	OmniProt
NA	OmniProt
69.5621	OmniProt
NA	OmniProt
NA	OmniProt
NA	OmniProt
NA	OmniProt
15.1677	OmniProt
NA	OmniProt
NA	OmniProt
70.4164	OmniProt
22.8298	OmniProt
5.65943	OmniProt
NA	OmniProt
NA	OmniProt
NA	OmniProt
NA	OmniProt
NA	OmniProt
6.23141	OmniProt
NA	OmniProt
NA	OmniProt
11.2331	OmniProt
NA	OmniProt
NA	OmniProt
NA	OmniProt
NA	OmniProt
NA	OmniProt
11.3474	OmniProt
NA	OmniProt
NA	OmniProt
4.37974	OmniProt
NA	OmniProt
NA	OmniProt
NA	OmniProt
2.36445	OmniProt
NA	OmniProt
NA	OmniProt
NA	OmniProt
17.8957	OmniProt
NA	OmniProt
NA	OmniProt
24.5464	OmniProt
NA	OmniProt
11.8372	OmniProt
NA	OmniProt
22.3971	OmniProt
5.40975	OmniProt
NA	OmniProt
NA	OmniProt
5.68695	OmniProt
NA	OmniProt
NA	OmniProt
NA	OmniProt
NA	OmniProt
NA	OmniProt
NA	OmniProt
NA	OmniProt
NA	OmniProt
18.031	OmniProt
29.0765	OmniProt
57.5384	OmniProt
8.1254	OmniProt
10.1127	OmniProt
NA	OmniProt
NA	OmniProt
NA	OmniProt
NA	OmniProt
NA	OmniProt
NA	OmniProt
7.6333	OmniProt
NA	OmniProt
NA	OmniProt
147.645	OmniProt
NA	OmniProt
NA	OmniProt
NA	OmniProt
3.64419	OmniProt
2.66647	OmniProt
NA	OmniProt
3.42763	OmniProt
NA	OmniProt
NA	OmniProt
NA	OmniProt
NA	OmniProt
NA	OmniProt
NA	OmniProt
NA	OmniProt
55.4034	OmniProt
9.67127	OmniProt
4.54662	OmniProt
NA	OmniProt
NA	OmniProt
NA	OmniProt
NA	OmniProt
24.0119	OmniProt
0.726938	OmniProt
0.66733	OmniProt
1.08251	OmniProt
NA	OmniProt
3.13307	OmniProt
2.89501	OmniProt
NA	OmniProt
NA	OmniProt
NA	OmniProt
38.7092	OmniProt
NA	OmniProt
NA	OmniProt
NA	OmniProt
NA	OmniProt
NA	OmniProt
65.9595	OmniProt
NA	OmniProt
NA	OmniProt
58.4219	OmniProt
65.0481	OmniProt
NA	OmniProt
NA	OmniProt
NA	OmniProt
NA	OmniProt
69.9482	OmniProt
68.5575	OmniProt
NA	OmniProt
1.84742	OmniProt
NA	OmniProt
NA	OmniProt
NA	OmniProt
NA	OmniProt
NA	OmniProt
NA	OmniProt
NA	OmniProt
1.53605	OmniProt
NA	OmniProt
4.97669	OmniProt
1.79588	OmniProt
64.5091	OmniProt
51.0069	OmniProt
NA	OmniProt
NA	OmniProt
11.2107	OmniProt
12.013	OmniProt
10.0682	OmniProt
NA	OmniProt
NA	OmniProt
NA	OmniProt
NA	OmniProt
25.1634	OmniProt
NA	OmniProt
NA	OmniProt
11.5872	OmniProt
NA	OmniProt
62.4087	OmniProt
NA	OmniProt
NA	OmniProt
NA	OmniProt
NA	OmniProt
NA	OmniProt
102.683	OmniProt
NA	OmniProt
NA	OmniProt
NA	OmniProt
16.4517	OmniProt
NA	OmniProt
14.427	OmniProt
NA	OmniProt
NA	OmniProt
NA	OmniProt
56.7022	OmniProt
1.81225	OmniProt
2.17669	OmniProt
NA	OmniProt
NA	OmniProt
3.22997	OmniProt
1.74619	OmniProt
2.02835	OmniProt
NA	OmniProt
NA	OmniProt
4.4439	OmniProt
0.569962	OmniProt
NA	OmniProt
NA	OmniProt
NA	OmniProt
81.8615	OmniProt
2.99588	OmniProt
NA	OmniProt
NA	OmniProt
NA	OmniProt
NA	OmniProt
NA	OmniProt
23.4917	OmniProt
NA	OmniProt
NA	OmniProt
13.8019	OmniProt
NA	OmniProt
7.78595	OmniProt
1.19592	OmniProt
NA	OmniProt
14.6717	OmniProt
3.78713	OmniProt
NA	OmniProt
11.5258	OmniProt
NA	OmniProt
32.8132	OmniProt
NA	OmniProt
13.9922	OmniProt
NA	OmniProt
NA	OmniProt
8.50846	OmniProt
61.1112	OmniProt
6.25449	OmniProt
81.7231	OmniProt
35.7757	OmniProt
89.5439	OmniProt
NA	OmniProt
NA	OmniProt
NA	OmniProt
61.1837	OmniProt
223.274	OmniProt
NA	OmniProt
41.0723	OmniProt
19.873	OmniProt
74.9905	OmniProt
NA	OmniProt
3.33712	OmniProt
42.6976	OmniProt
75.1972	OmniProt
NA	OmniProt
94.3594	OmniProt
NA	OmniProt
NA	OmniProt
NA	OmniProt
NA	OmniProt
NA	OmniProt
1.36225	OmniProt
14.8915	OmniProt
NA	OmniProt
NA	OmniProt
6.93541	OmniProt
10.5514	OmniProt
NA	OmniProt
NA	OmniProt
NA	OmniProt
NA	OmniProt
NA	OmniProt
NA	OmniProt
NA	OmniProt
NA	OmniProt
82.2629	OmniProt
14.1761	OmniProt
NA	OmniProt
NA	OmniProt
1.87289	OmniProt
NA	OmniProt
NA	OmniProt
NA	OmniProt
NA	OmniProt
NA	OmniProt
NA	OmniProt
NA	OmniProt
NA	OmniProt
NA	OmniProt
NA	OmniProt
5.86213	OmniProt
NA	OmniProt
NA	OmniProt
NA	OmniProt
NA	OmniProt
2.76768	OmniProt
60.9766	OmniProt
14.8063	OmniProt
3.06344	OmniProt
NA	OmniProt
103.601	OmniProt
39.6028	OmniProt
NA	OmniProt
2.10949	OmniProt
NA	OmniProt
NA	OmniProt
NA	OmniProt
63.8834	OmniProt
8.33546	OmniProt
NA	OmniProt
NA	OmniProt
26.0019	OmniProt
48.2745	OmniProt
23.7509	OmniProt
NA	OmniProt
NA	OmniProt
4.57828	OmniProt
NA	OmniProt
NA	OmniProt
NA	OmniProt
NA	OmniProt
NA	OmniProt
NA	OmniProt
NA	OmniProt
NA	OmniProt
0.140351	OmniProt
10.4728	OmniProt
NA	OmniProt
NA	OmniProt
NA	OmniProt
NA	OmniProt
2.79489	OmniProt
61.0171	OmniProt
NA	OmniProt
NA	OmniProt
NA	OmniProt
3.31647	OmniProt
9.19561	OmniProt
NA	OmniProt
NA	OmniProt
79.0597	OmniProt
NA	OmniProt
2.84067	OmniProt
NA	OmniProt
NA	OmniProt
17.7526	OmniProt
NA	OmniProt
13.7403	OmniProt
NA	OmniProt
NA	OmniProt
NA	OmniProt
12.5999	OmniProt
35.4791	OmniProt
NA	OmniProt
NA	OmniProt
NA	OmniProt
122.964	OmniProt
NA	OmniProt
2.47352	OmniProt
27.8906	OmniProt
NA	OmniProt
NA	OmniProt
NA	OmniProt
NA	OmniProt
2.55362	OmniProt
2.48374	OmniProt
NA	OmniProt
NA	OmniProt
NA	OmniProt
34.8385	OmniProt
76.8839	OmniProt
NA	OmniProt
NA	OmniProt
NA	OmniProt
NA	OmniProt
NA	OmniProt
NA	OmniProt
NA	OmniProt
NA	OmniProt
NA	OmniProt
1.45345	OmniProt
4.43183	OmniProt
NA	OmniProt
NA	OmniProt
NA	OmniProt
NA	OmniProt
NA	OmniProt
NA	OmniProt
NA	OmniProt
25.8574	OmniProt
132.189	OmniProt
NA	OmniProt
NA	OmniProt
NA	OmniProt
105.222	OmniProt
93.6685	OmniProt
NA	OmniProt
NA	OmniProt
NA	OmniProt
NA	OmniProt
NA	OmniProt
NA	OmniProt
NA	OmniProt
NA	OmniProt
NA	OmniProt
NA	OmniProt
NA	OmniProt
NA	OmniProt
13.4005	OmniProt
NA	OmniProt
151.449	OmniProt
NA	OmniProt
1.93337	OmniProt
19.6297	OmniProt
NA	OmniProt
30.1605	OmniProt
34.2766	OmniProt
NA	OmniProt
NA	OmniProt
NA	OmniProt
0.456316	OmniProt
NA	OmniProt
NA	OmniProt
NA	OmniProt
NA	OmniProt
3.31714	OmniProt
NA	OmniProt
NA	OmniProt
NA	OmniProt
11.7735	OmniProt
NA	OmniProt
5.55751	OmniProt
NA	OmniProt
NA	OmniProt
3.26401	OmniProt
0.960315	OmniProt
1.44306	OmniProt
1.72532	OmniProt
NA	OmniProt
NA	OmniProt
NA	OmniProt
NA	OmniProt
NA	OmniProt
NA	OmniProt
309.426	OmniProt
NA	OmniProt
NA	OmniProt
NA	OmniProt
2.75019	OmniProt
2.59245	OmniProt
1.88247	OmniProt
21.9975	OmniProt
NA	OmniProt
NA	OmniProt
NA	OmniProt
4.08416	OmniProt
NA	OmniProt
NA	OmniProt
NA	OmniProt
NA	OmniProt
NA	OmniProt
84.1039	OmniProt
NA	OmniProt
4.57955	OmniProt
NA	OmniProt
NA	OmniProt
NA	OmniProt
3.88356	OmniProt
4.44384	OmniProt
NA	OmniProt
17.5199	OmniProt
135.788	OmniProt
NA	OmniProt
NA	OmniProt
NA	OmniProt
16.4041	OmniProt
NA	OmniProt
16.966	OmniProt
NA	OmniProt
NA	OmniProt
NA	OmniProt
NA	OmniProt
NA	OmniProt
34.5925	OmniProt
NA	OmniProt
NA	OmniProt
28.1172	OmniProt
NA	OmniProt
NA	OmniProt
NA	OmniProt
NA	OmniProt
6.69925	OmniProt
NA	OmniProt
NA	OmniProt
NA	OmniProt
NA	OmniProt
NA	OmniProt
NA	OmniProt
NA	OmniProt
NA	OmniProt
NA	OmniProt
67.7806	OmniProt
NA	OmniProt
NA	OmniProt
181.304	OmniProt
NA	OmniProt
1.88845	OmniProt
2.333	OmniProt
NA	OmniProt
NA	OmniProt
NA	OmniProt
NA	OmniProt
NA	OmniProt
3.57786	OmniProt
74.5626	OmniProt
NA	OmniProt
NA	OmniProt
NA	OmniProt
NA	OmniProt
NA	OmniProt
NA	OmniProt
NA	OmniProt
NA	OmniProt
NA	OmniProt
NA	OmniProt
NA	OmniProt
NA	OmniProt
NA	OmniProt
NA	OmniProt
28.3229	OmniProt
10.7092	OmniProt
NA	OmniProt
NA	OmniProt
53.8374	OmniProt
59.5728	OmniProt
0.932999	OmniProt
NA	OmniProt
NA	OmniProt
NA	OmniProt
NA	OmniProt
NA	OmniProt
NA	OmniProt
NA	OmniProt
NA	OmniProt
NA	OmniProt
NA	OmniProt
NA	OmniProt
NA	OmniProt
NA	OmniProt
NA	OmniProt
NA	OmniProt
NA	OmniProt
NA	OmniProt
NA	OmniProt
9.88807	OmniProt
NA	OmniProt
NA	OmniProt
79.3037	OmniProt
NA	OmniProt
NA	OmniProt
NA	OmniProt
NA	OmniProt
50.3813	OmniProt
NA	OmniProt
NA	OmniProt
5.40588	OmniProt
NA	OmniProt
NA	OmniProt
1.96707	OmniProt
NA	OmniProt
NA	OmniProt
2.67304	OmniProt
NA	OmniProt
NA	OmniProt
NA	OmniProt
NA	OmniProt
2.79158	OmniProt
10.7698	OmniProt
NA	OmniProt
NA	OmniProt
52.0042	OmniProt
NA	OmniProt
NA	OmniProt
NA	OmniProt
NA	OmniProt
NA	OmniProt
NA	OmniProt
NA	OmniProt
NA	OmniProt
5.18165	OmniProt
NA	OmniProt
14.8234	OmniProt
NA	OmniProt
NA	OmniProt
NA	OmniProt
11.5888	OmniProt
NA	OmniProt
NA	OmniProt
NA	OmniProt
NA	OmniProt
NA	OmniProt
NA	OmniProt
NA	OmniProt
NA	OmniProt
6.42096	OmniProt
2.85328	OmniProt
NA	OmniProt
4.94918	OmniProt
NA	OmniProt
NA	OmniProt
NA	OmniProt
NA	OmniProt
23.9397	OmniProt
NA	OmniProt
5.57237	OmniProt
NA	OmniProt
NA	OmniProt
NA	OmniProt
NA	OmniProt
15.0347	OmniProt
85.9044	OmniProt
NA	OmniProt
NA	OmniProt
NA	OmniProt
NA	OmniProt
38.13	OmniProt
NA	OmniProt
NA	OmniProt
7.43328	OmniProt
NA	OmniProt
NA	OmniProt
NA	OmniProt
322.651	OmniProt
NA	OmniProt
NA	OmniProt
NA	OmniProt
NA	OmniProt
NA	OmniProt
NA	OmniProt
NA	OmniProt
77.9738	OmniProt
39.9964	OmniProt
NA	OmniProt
NA	OmniProt
1.5569	OmniProt
18.4656	OmniProt
NA	OmniProt
9.4302	OmniProt
NA	OmniProt
NA	OmniProt
NA	OmniProt
NA	OmniProt
7.02059	OmniProt
NA	OmniProt
NA	OmniProt
7.91447	OmniProt
35.3055	OmniProt
NA	OmniProt
58.8187	OmniProt
6.94468	OmniProt
NA	OmniProt
NA	OmniProt
51.3539	OmniProt
NA	OmniProt
NA	OmniProt
NA	OmniProt
NA	OmniProt
NA	OmniProt
NA	OmniProt
NA	OmniProt
NA	OmniProt
NA	OmniProt
14.8887	OmniProt
NA	OmniProt
0.453558	OmniProt
NA	OmniProt
NA	OmniProt
9.03886	OmniProt
NA	OmniProt
NA	OmniProt
87.317	OmniProt
76.6412	OmniProt
NA	OmniProt
68.0586	OmniProt
NA	OmniProt
NA	OmniProt
3.25014	OmniProt
NA	OmniProt
340.314	OmniProt
NA	OmniProt
5.2199	OmniProt
5.62708	OmniProt
NA	OmniProt
NA	OmniProt
6.49937	OmniProt
13.9822	OmniProt
NA	OmniProt
15.1438	OmniProt
NA	OmniProt
NA	OmniProt
NA	OmniProt
NA	OmniProt
NA	OmniProt
52.8319	OmniProt
NA	OmniProt
NA	OmniProt
NA	OmniProt
NA	OmniProt
4.26336	OmniProt
NA	OmniProt
NA	OmniProt
NA	OmniProt
NA	OmniProt
NA	OmniProt
NA	OmniProt
NA	OmniProt
NA	OmniProt
118.168	OmniProt
NA	OmniProt
NA	OmniProt
45.267	OmniProt
48.5724	OmniProt
38.6241	OmniProt
135.711	OmniProt
NA	OmniProt
NA	OmniProt
NA	OmniProt
19.3461	OmniProt
17.7597	OmniProt
70.371	OmniProt
NA	OmniProt
NA	OmniProt
NA	OmniProt
NA	OmniProt
NA	OmniProt
NA	OmniProt
NA	OmniProt
NA	OmniProt
422.978	OmniProt
NA	OmniProt
NA	OmniProt
NA	OmniProt
NA	OmniProt
NA	OmniProt
NA	OmniProt
13.6718	OmniProt
NA	OmniProt
NA	OmniProt
11.6953	OmniProt
NA	OmniProt
14.539	OmniProt
NA	OmniProt
NA	OmniProt
NA	OmniProt
NA	OmniProt
4.91243	OmniProt
NA	OmniProt
3.91587	OmniProt
2.67506	OmniProt
NA	OmniProt
12.5764	OmniProt
3.09851	OmniProt
12.8762	OmniProt
NA	OmniProt
21.7516	OmniProt
0.163585	OmniProt
70.6547	OmniProt
5.1591	OmniProt
NA	OmniProt
NA	OmniProt
NA	OmniProt
NA	OmniProt
NA	OmniProt
6.46944	OmniProt
NA	OmniProt
NA	OmniProt
NA	OmniProt
NA	OmniProt
4.24436	OmniProt
NA	OmniProt
NA	OmniProt
NA	OmniProt
NA	OmniProt
NA	OmniProt
NA	OmniProt
NA	OmniProt
NA	OmniProt
NA	OmniProt
NA	OmniProt
NA	OmniProt
9.68625	OmniProt
NA	OmniProt
NA	OmniProt
3.71592	OmniProt
NA	OmniProt
NA	OmniProt
NA	OmniProt
140.404	OmniProt
NA	OmniProt
NA	OmniProt
NA	OmniProt
4.77785	OmniProt
NA	OmniProt
NA	OmniProt
NA	OmniProt
NA	OmniProt
NA	OmniProt
NA	OmniProt
NA	OmniProt
NA	OmniProt
10.8599	OmniProt
NA	OmniProt
20.8218	OmniProt
NA	OmniProt
NA	OmniProt
62.695	OmniProt
NA	OmniProt
NA	OmniProt
NA	OmniProt
NA	OmniProt
NA	OmniProt
NA	OmniProt
NA	OmniProt
NA	OmniProt
NA	OmniProt
NA	OmniProt
NA	OmniProt
NA	OmniProt
NA	OmniProt
NA	OmniProt
NA	OmniProt
NA	OmniProt
NA	OmniProt
212.618	OmniProt
NA	OmniProt
NA	OmniProt
NA	OmniProt
NA	OmniProt
NA	OmniProt
NA	OmniProt
12.23	OmniProt
11.8979	OmniProt
NA	OmniProt
NA	OmniProt
NA	OmniProt
NA	OmniProt
109.275	OmniProt
95.0976	OmniProt
198.668	OmniProt
NA	OmniProt
5.94002	OmniProt
NA	OmniProt
NA	OmniProt
NA	OmniProt
NA	OmniProt
NA	OmniProt
NA	OmniProt
NA	OmniProt
NA	OmniProt
NA	OmniProt
20.4212	OmniProt
NA	OmniProt
NA	OmniProt
27.8085	OmniProt
NA	OmniProt
7.5958	OmniProt
NA	OmniProt
NA	OmniProt
NA	OmniProt
NA	OmniProt
0.307621	OmniProt
NA	OmniProt
NA	OmniProt
NA	OmniProt
NA	OmniProt
NA	OmniProt
44.4258	OmniProt
NA	OmniProt
NA	OmniProt
3.06319	OmniProt
NA	OmniProt
NA	OmniProt
101.685	OmniProt
NA	OmniProt
66.1443	OmniProt
NA	OmniProt
NA	OmniProt
NA	OmniProt
NA	OmniProt
NA	OmniProt
NA	OmniProt
NA	OmniProt
NA	OmniProt
102.437	OmniProt
139.517	OmniProt
NA	OmniProt
NA	OmniProt
45.9688	OmniProt
NA	OmniProt
NA	OmniProt
175.052	OmniProt
NA	OmniProt
NA	OmniProt
NA	OmniProt
NA	OmniProt
10.85	OmniProt
43.746	OmniProt
NA	OmniProt
NA	OmniProt
NA	OmniProt
NA	OmniProt
NA	OmniProt
111.08	OmniProt
NA	OmniProt
NA	OmniProt
49.2338	OmniProt
NA	OmniProt
NA	OmniProt
20.2642	OmniProt
190.368	OmniProt
158.81	OmniProt
NA	OmniProt
NA	OmniProt
69.6811	OmniProt
NA	OmniProt
NA	OmniProt
NA	OmniProt
NA	OmniProt
NA	OmniProt
NA	OmniProt
NA	OmniProt
NA	OmniProt
NA	OmniProt
NA	OmniProt
NA	OmniProt
NA	OmniProt
2.39296	OmniProt
NA	OmniProt
5.35122	OmniProt
NA	OmniProt
49.3989	OmniProt
NA	OmniProt
NA	OmniProt
NA	OmniProt
NA	OmniProt
NA	OmniProt
12.85	OmniProt
NA	OmniProt
NA	OmniProt
NA	OmniProt
NA	OmniProt
NA	OmniProt
NA	OmniProt
NA	OmniProt
NA	OmniProt
NA	OmniProt
NA	OmniProt
NA	OmniProt
NA	OmniProt
NA	OmniProt
53.4731	OmniProt
NA	OmniProt
NA	OmniProt
NA	OmniProt
29.9031	OmniProt
89.3793	OmniProt
NA	OmniProt
NA	OmniProt
52.5227	OmniProt
NA	OmniProt
NA	OmniProt
NA	OmniProt
138.868	OmniProt
255.249	OmniProt
NA	OmniProt
NA	OmniProt
NA	OmniProt
NA	OmniProt
NA	OmniProt
6.2498	OmniProt
7.05795	OmniProt
NA	OmniProt
NA	OmniProt
NA	OmniProt
15.6598	OmniProt
NA	OmniProt
NA	OmniProt
NA	OmniProt
NA	OmniProt
NA	OmniProt
NA	OmniProt
47.8832	OmniProt
NA	OmniProt
NA	OmniProt
NA	OmniProt
NA	OmniProt
NA	OmniProt
NA	OmniProt
NA	OmniProt
NA	OmniProt
NA	OmniProt
NA	OmniProt
NA	OmniProt
NA	OmniProt
NA	OmniProt
NA	OmniProt
182.544	OmniProt
NA	OmniProt
NA	OmniProt
NA	OmniProt
NA	OmniProt
NA	OmniProt
NA	OmniProt
NA	OmniProt
NA	OmniProt
NA	OmniProt
NA	OmniProt
NA	OmniProt
NA	OmniProt
NA	OmniProt
NA	OmniProt
NA	OmniProt
NA	OmniProt
NA	OmniProt
NA	OmniProt
5.70033	OmniProt
26.1027	OmniProt
9.41314	OmniProt
12.0004	OmniProt
4.83292	OmniProt
104.108	OmniProt
NA	OmniProt
NA	OmniProt
NA	OmniProt
1.81147	OmniProt
NA	OmniProt
NA	OmniProt
NA	OmniProt
NA	OmniProt
23.0943	OmniProt
NA	OmniProt
NA	OmniProt
NA	OmniProt
NA	OmniProt
NA	OmniProt
4.99315	OmniProt
NA	OmniProt
2.99828	OmniProt
0.473442	OmniProt
0.292397	OmniProt
0.433034	OmniProt
16.4244	OmniProt
13.2524	OmniProt
NA	OmniProt
21.9293	OmniProt
4.12042	OmniProt
3.96896	OmniProt
NA	OmniProt
NA	OmniProt
NA	OmniProt
NA	OmniProt
NA	OmniProt
NA	OmniProt
NA	OmniProt
NA	OmniProt
NA	OmniProt
NA	OmniProt
NA	OmniProt
16.4413	OmniProt
NA	OmniProt
51.6104	OmniProt
NA	OmniProt
NA	OmniProt
NA	OmniProt
NA	OmniProt
NA	OmniProt
4.8446	OmniProt
NA	OmniProt
NA	OmniProt
NA	OmniProt
NA	OmniProt
7.68761	OmniProt
38.1442	OmniProt
NA	OmniProt
NA	OmniProt
NA	OmniProt
NA	OmniProt
NA	OmniProt
NA	OmniProt
NA	OmniProt
NA	OmniProt
NA	OmniProt
NA	OmniProt
NA	OmniProt
NA	OmniProt
1.29484	OmniProt
39.0205	OmniProt
NA	OmniProt
NA	OmniProt
5.08819	OmniProt
4.17302	OmniProt
3.49045	OmniProt
NA	OmniProt
NA	OmniProt
NA	OmniProt
0.339396	OmniProt
NA	OmniProt
NA	OmniProt
3.14353	OmniProt
42.9352	OmniProt
70.1589	OmniProt
107.96	OmniProt
NA	OmniProt
NA	OmniProt
NA	OmniProt
2.65149	OmniProt
NA	OmniProt
87.087	OmniProt
NA	OmniProt
NA	OmniProt
NA	OmniProt
44.9411	OmniProt
43.6956	OmniProt
NA	OmniProt
NA	OmniProt
NA	OmniProt
NA	OmniProt
5.31254	OmniProt
NA	OmniProt
NA	OmniProt
NA	OmniProt
13.5762	OmniProt
NA	OmniProt
5.32222	OmniProt
NA	OmniProt
105.669	OmniProt
4.91705	OmniProt
NA	OmniProt
1.20884	OmniProt
0.773785	OmniProt
87.7492	OmniProt
NA	OmniProt
NA	OmniProt
NA	OmniProt
NA	OmniProt
NA	OmniProt
NA	OmniProt
17.2027	OmniProt
NA	OmniProt
313.6	OmniProt
NA	OmniProt
NA	OmniProt
NA	OmniProt
NA	OmniProt
NA	OmniProt
NA	OmniProt
NA	OmniProt
NA	OmniProt
NA	OmniProt
NA	OmniProt
NA	OmniProt
17.2166	OmniProt
NA	OmniProt
28.5382	OmniProt
12.0299	OmniProt
7.71078	OmniProt
0.535826	OmniProt
40.2319	OmniProt
NA	OmniProt
NA	OmniProt
2.8581	OmniProt
53.3725	OmniProt
NA	OmniProt
NA	OmniProt
NA	OmniProt
8.20089	OmniProt
NA	OmniProt
NA	OmniProt
6.44236	OmniProt
NA	OmniProt
13.2859	OmniProt
NA	OmniProt
NA	OmniProt
NA	OmniProt
9.84059	OmniProt
14.959	OmniProt
12.4926	OmniProt
NA	OmniProt
NA	OmniProt
NA	OmniProt
11.749	OmniProt
NA	OmniProt
NA	OmniProt
NA	OmniProt
NA	OmniProt
NA	OmniProt
NA	OmniProt
17.4991	OmniProt
NA	OmniProt
NA	OmniProt
NA	OmniProt
45.3262	OmniProt
0.279708	OmniProt
180.662	OmniProt
50.6573	OmniProt
NA	OmniProt
130.096	OmniProt
NA	OmniProt
NA	OmniProt
NA	OmniProt
NA	OmniProt
NA	OmniProt
NA	OmniProt
66.9057	OmniProt
NA	OmniProt
19.8785	OmniProt
NA	OmniProt
4.50786	OmniProt
29.7824	OmniProt
0.400328	OmniProt
NA	OmniProt
NA	OmniProt
NA	OmniProt
NA	OmniProt
NA	OmniProt
NA	OmniProt
NA	OmniProt
NA	OmniProt
NA	OmniProt
6.24932	OmniProt
3.4833	OmniProt
NA	OmniProt
NA	OmniProt
1.7506	OmniProt
NA	OmniProt
NA	OmniProt
NA	OmniProt
6.53238	OmniProt
NA	OmniProt
14.0078	OmniProt
NA	OmniProt
NA	OmniProt
0.639396	OmniProt
1.64942	OmniProt
39.033	OmniProt
NA	OmniProt
NA	OmniProt
NA	OmniProt
49.6182	OmniProt
23.6368	OmniProt
26.3919	OmniProt
49.841	OmniProt
46.0943	OmniProt
NA	OmniProt
105.907	OmniProt
NA	OmniProt
46.7022	OmniProt
NA	OmniProt
NA	OmniProt
NA	OmniProt
NA	OmniProt
NA	OmniProt
NA	OmniProt
NA	OmniProt
2.83434	OmniProt
5.15598	OmniProt
NA	OmniProt
NA	OmniProt
NA	OmniProt
53.4285	OmniProt
8.64353	OmniProt
NA	OmniProt
3.44034	OmniProt
NA	OmniProt
NA	OmniProt
73.6149	OmniProt
NA	OmniProt
4.31004	OmniProt
NA	OmniProt
NA	OmniProt
NA	OmniProt
5.06166	OmniProt
NA	OmniProt
NA	OmniProt
NA	OmniProt
43.6274	OmniProt
20.0723	OmniProt
NA	OmniProt
NA	OmniProt
44.4539	OmniProt
NA	OmniProt
216.925	OmniProt
74.9301	OmniProt
NA	OmniProt
22.9762	OmniProt
44.8672	OmniProt
NA	OmniProt
NA	OmniProt
NA	OmniProt
NA	OmniProt
NA	OmniProt
65.6428	OmniProt
1.51449	OmniProt
NA	OmniProt
NA	OmniProt
294.013	OmniProt
245.622	OmniProt
NA	OmniProt
NA	OmniProt
NA	OmniProt
NA	OmniProt
NA	OmniProt
NA	OmniProt
NA	OmniProt
NA	OmniProt
NA	OmniProt
NA	OmniProt
23.9855	OmniProt
NA	OmniProt
2.79832	OmniProt
NA	OmniProt
NA	OmniProt
1.34943	OmniProt
NA	OmniProt
NA	OmniProt
NA	OmniProt
NA	OmniProt
59.8333	OmniProt
NA	OmniProt
38.7151	OmniProt
NA	OmniProt
145.958	OmniProt
NA	OmniProt
2.04225	OmniProt
1.89197	OmniProt
2.48216	OmniProt
NA	OmniProt
NA	OmniProt
NA	OmniProt
35.8609	OmniProt
NA	OmniProt
113.411	OmniProt
NA	OmniProt
5.76838	OmniProt
NA	OmniProt
NA	OmniProt
188.409	OmniProt
33.2208	OmniProt
NA	OmniProt
10.1531	OmniProt
8.24628	OmniProt
NA	OmniProt
33.1417	OmniProt
63.7403	OmniProt
43.1914	OmniProt
NA	OmniProt
2.43921	OmniProt
NA	OmniProt
NA	OmniProt
NA	OmniProt
NA	OmniProt
57.0662	OmniProt
64.7112	OmniProt
NA	OmniProt
NA	OmniProt
NA	OmniProt
NA	OmniProt
NA	OmniProt
14.1694	OmniProt
11.4629	OmniProt
NA	OmniProt
7.3622	OmniProt
29.1881	OmniProt
NA	OmniProt
NA	OmniProt
NA	OmniProt
0.671712	OmniProt
NA	OmniProt
NA	OmniProt
NA	OmniProt
NA	OmniProt
1.92293	OmniProt
NA	OmniProt
106.619	OmniProt
9.72369	OmniProt
NA	OmniProt
0.722966	OmniProt
3.80646	OmniProt
NA	OmniProt
65.3933	OmniProt
61.6827	OmniProt
NA	OmniProt
13.1986	OmniProt
NA	OmniProt
7.28887	OmniProt
89.5167	OmniProt
71.3284	OmniProt
NA	OmniProt
NA	OmniProt
NA	OmniProt
53.9482	OmniProt
10.9687	OmniProt
4.25447	OmniProt
NA	OmniProt
NA	OmniProt
10.474	OmniProt
NA	OmniProt
NA	OmniProt
NA	OmniProt
NA	OmniProt
NA	OmniProt
NA	OmniProt
9.08514	OmniProt
NA	OmniProt
20.4111	OmniProt
8.10447	OmniProt
NA	OmniProt
NA	OmniProt
NA	OmniProt
NA	OmniProt
25.9232	OmniProt
71.6457	OmniProt
NA	OmniProt
NA	OmniProt
NA	OmniProt
NA	OmniProt
NA	OmniProt
NA	OmniProt
NA	OmniProt
NA	OmniProt
15.0126	OmniProt
NA	OmniProt
NA	OmniProt
NA	OmniProt
NA	OmniProt
45.0533	OmniProt
27.3706	OmniProt
NA	OmniProt
NA	OmniProt
76.2151	OmniProt
5.89808	OmniProt
NA	OmniProt
11.862	OmniProt
NA	OmniProt
1.2407	OmniProt
0.77255	OmniProt
72.9105	OmniProt
13.7166	OmniProt
NA	OmniProt
NA	OmniProt
NA	OmniProt
NA	OmniProt
NA	OmniProt
NA	OmniProt
NA	OmniProt
12.7489	OmniProt
NA	OmniProt
NA	OmniProt
47.0591	OmniProt
NA	OmniProt
NA	OmniProt
NA	OmniProt
NA	OmniProt
15.8092	OmniProt
NA	OmniProt
NA	OmniProt
NA	OmniProt
NA	OmniProt
NA	OmniProt
NA	OmniProt
NA	OmniProt
NA	OmniProt
NA	OmniProt
NA	OmniProt
44.214	OmniProt
4.27053	OmniProt
NA	OmniProt
NA	OmniProt
NA	OmniProt
NA	OmniProt
NA	OmniProt
NA	OmniProt
NA	OmniProt
NA	OmniProt
NA	OmniProt
NA	OmniProt
NA	OmniProt
NA	OmniProt
NA	OmniProt
263.37	OmniProt
NA	OmniProt
8.82874	OmniProt
NA	OmniProt
NA	OmniProt
NA	OmniProt
0.841374	OmniProt
0.53434	OmniProt
NA	OmniProt
17.9591	OmniProt
0.662378	OmniProt
8.4994	OmniProt
NA	OmniProt
92.8174	OmniProt
110.304	OmniProt
NA	OmniProt
60.8818	OmniProt
NA	OmniProt
NA	OmniProt
NA	OmniProt
NA	OmniProt
NA	OmniProt
NA	OmniProt
NA	OmniProt
24.6346	OmniProt
NA	OmniProt
NA	OmniProt
NA	OmniProt
NA	OmniProt
NA	OmniProt
5.52771	OmniProt
NA	OmniProt
NA	OmniProt
NA	OmniProt
NA	OmniProt
NA	OmniProt
NA	OmniProt
NA	OmniProt
15.788	OmniProt
NA	OmniProt
NA	OmniProt
NA	OmniProt
NA	OmniProt
NA	OmniProt
0.194469	OmniProt
NA	OmniProt
NA	OmniProt
120.225	OmniProt
9.52664	OmniProt
NA	OmniProt
NA	OmniProt
NA	OmniProt
NA	OmniProt
NA	OmniProt
NA	OmniProt
107.74	OmniProt
NA	OmniProt
NA	OmniProt
NA	OmniProt
NA	OmniProt
NA	OmniProt
1.99382	OmniProt
0.842556	OmniProt
2.15008	OmniProt
NA	OmniProt
NA	OmniProt
NA	OmniProt
7.94809	OmniProt
15.3795	OmniProt
10.3092	OmniProt
NA	OmniProt
1.54566	OmniProt
NA	OmniProt
NA	OmniProt
NA	OmniProt
NA	OmniProt
NA	OmniProt
NA	OmniProt
NA	OmniProt
NA	OmniProt
66.946	OmniProt
5.86913	OmniProt
NA	OmniProt
52.5376	OmniProt
NA	OmniProt
118.228	OmniProt
NA	OmniProt
329.788	OmniProt
102.759	OmniProt
NA	OmniProt
2.66212	OmniProt
NA	OmniProt
NA	OmniProt
NA	OmniProt
NA	OmniProt
NA	OmniProt
NA	OmniProt
NA	OmniProt
NA	OmniProt
213.642	OmniProt
NA	OmniProt
NA	OmniProt
68.3169	OmniProt
NA	OmniProt
NA	OmniProt
NA	OmniProt
NA	OmniProt
35.1629	OmniProt
114.978	OmniProt
NA	OmniProt
10.5582	OmniProt
15.4483	OmniProt
98.2158	OmniProt
3.40182	OmniProt
2.37789	OmniProt
64.3424	OmniProt
117.383	OmniProt
NA	OmniProt
7.72854	OmniProt
4.78573	OmniProt
NA	OmniProt
22.337	OmniProt
17.6565	OmniProt
0.263463	OmniProt
85.0804	OmniProt
NA	OmniProt
NA	OmniProt
NA	OmniProt
NA	OmniProt
NA	OmniProt
NA	OmniProt
NA	OmniProt
35.7236	OmniProt
NA	OmniProt
2.59056	OmniProt
NA	OmniProt
NA	OmniProt
NA	OmniProt
NA	OmniProt
23.117	OmniProt
1.14407	OmniProt
NA	OmniProt
35.6921	OmniProt
NA	OmniProt
1.7675	OmniProt
1.61431	OmniProt
NA	OmniProt
56.0942	OmniProt
NA	OmniProt
22.8235	OmniProt
NA	OmniProt
NA	OmniProt
86.7392	OmniProt
55.077	OmniProt
NA	OmniProt
NA	OmniProt
1.84015	OmniProt
1.62886	OmniProt
NA	OmniProt
NA	OmniProt
NA	OmniProt
NA	OmniProt
NA	OmniProt
NA	OmniProt
NA	OmniProt
11.1006	OmniProt
[truncated: 14,322 more rows]
