# Supplementary material for: Systematic evaluation of blood contamination in nanoparticle-based plasma proteomics
Source: EMBO Mol Med. 2025 Dec 5;18(1):275–96. doi: 10.1038/s44321-025-00346-9 (PMC12808129; doi:10.1038/s44321-025-00346-9)
Supplement: Supplementary file 10 — Source data Fig. 3 [file 44321_2025_346_MOESM10_ESM.zip › Figure 3/3e/Boxplot_1_0_1_9_FC_values.xlsx]

## Sheet: Boxplot_1_0_1_9_FC_values
FC	Group
9.37394	OmniProt
6.78399	OmniProt
5.64009	OmniProt
11.6044	OmniProt
4.98384	OmniProt
NA	OmniProt
NA	OmniProt
2.37193	OmniProt
6.91795	OmniProt
14.7014	OmniProt
NA	OmniProt
NA	OmniProt
1.59816	OmniProt
1.98731	OmniProt
3.01369	OmniProt
5.05083	OmniProt
NA	OmniProt
NA	OmniProt
6.48051	OmniProt
NA	OmniProt
2.49942	OmniProt
3.00574	OmniProt
3.3664	OmniProt
7.74426	OmniProt
NA	OmniProt
NA	OmniProt
NA	OmniProt
6.97154	OmniProt
NA	OmniProt
12.436	OmniProt
8.65704	OmniProt
31.8751	OmniProt
NA	OmniProt
4.84214	OmniProt
NA	OmniProt
NA	OmniProt
4.52883	OmniProt
NA	OmniProt
NA	OmniProt
9.00732	OmniProt
2.77219	OmniProt
NA	OmniProt
1.13442	OmniProt
2.06684	OmniProt
4.22499	OmniProt
3.25763	OmniProt
3.10448	OmniProt
NA	OmniProt
NA	OmniProt
2.89022	OmniProt
NA	OmniProt
NA	OmniProt
0.248385	OmniProt
NA	OmniProt
6.05384	OmniProt
NA	OmniProt
5.01186	OmniProt
6.44727	OmniProt
9.95772	OmniProt
1.40103	OmniProt
NA	OmniProt
NA	OmniProt
0.102376	OmniProt
9.21797	OmniProt
4.58194	OmniProt
4.4591	OmniProt
10.8102	OmniProt
NA	OmniProt
3.95978	OmniProt
NA	OmniProt
1.81679	OmniProt
NA	OmniProt
0.565356	OmniProt
23.7866	OmniProt
9.40158	OmniProt
7.09023	OmniProt
4.10074	OmniProt
NA	OmniProt
4.24041	OmniProt
NA	OmniProt
NA	OmniProt
3.02609	OmniProt
11.4188	OmniProt
5.81546	OmniProt
3.86054	OmniProt
6.05037	OmniProt
NA	OmniProt
10.7291	OmniProt
NA	OmniProt
NA	OmniProt
2.9204	OmniProt
10.0534	OmniProt
NA	OmniProt
NA	OmniProt
1.89221	OmniProt
0.916873	OmniProt
1.18574	OmniProt
7.67281	OmniProt
NA	OmniProt
7.71434	OmniProt
NA	OmniProt
6.25696	OmniProt
6.44236	OmniProt
12.8204	OmniProt
5.74833	OmniProt
9.81159	OmniProt
8.42103	OmniProt
NA	OmniProt
7.07235	OmniProt
NA	OmniProt
3.07794	OmniProt
1.51981	OmniProt
NA	OmniProt
2.34494	OmniProt
4.00894	OmniProt
NA	OmniProt
5.65137	OmniProt
NA	OmniProt
11.1851	OmniProt
1.52325	OmniProt
NA	OmniProt
NA	OmniProt
2.40325	OmniProt
NA	OmniProt
NA	OmniProt
5.57983	OmniProt
NA	OmniProt
NA	OmniProt
2.44513	OmniProt
NA	OmniProt
NA	OmniProt
36.7562	OmniProt
NA	OmniProt
9.08552	OmniProt
8.68259	OmniProt
5.32238	OmniProt
2.90011	OmniProt
10.4457	OmniProt
NA	OmniProt
NA	OmniProt
NA	OmniProt
NA	OmniProt
NA	OmniProt
NA	OmniProt
26.4672	OmniProt
NA	OmniProt
6.82792	OmniProt
NA	OmniProt
6.85862	OmniProt
NA	OmniProt
NA	OmniProt
NA	OmniProt
NA	OmniProt
14.4868	OmniProt
NA	OmniProt
7.20952	OmniProt
3.10732	OmniProt
2.83293	OmniProt
8.54499	OmniProt
NA	OmniProt
NA	OmniProt
NA	OmniProt
9.65855	OmniProt
NA	OmniProt
4.47418	OmniProt
NA	OmniProt
NA	OmniProt
10.2966	OmniProt
NA	OmniProt
NA	OmniProt
NA	OmniProt
3.8973	OmniProt
2.75799	OmniProt
0.124186	OmniProt
NA	OmniProt
3.99315	OmniProt
10.4945	OmniProt
9.01646	OmniProt
NA	OmniProt
0.637205	OmniProt
6.16836	OmniProt
3.70681	OmniProt
2.13514	OmniProt
NA	OmniProt
NA	OmniProt
3.22567	OmniProt
NA	OmniProt
8.15449	OmniProt
NA	OmniProt
NA	OmniProt
8.78099	OmniProt
NA	OmniProt
30.1721	OmniProt
NA	OmniProt
NA	OmniProt
NA	OmniProt
4.68113	OmniProt
1.34822	OmniProt
10.0593	OmniProt
NA	OmniProt
NA	OmniProt
17.3952	OmniProt
0.0410067	OmniProt
1.91666	OmniProt
NA	OmniProt
6.29743	OmniProt
NA	OmniProt
NA	OmniProt
NA	OmniProt
2.86017	OmniProt
NA	OmniProt
0.94593	OmniProt
NA	OmniProt
12.1536	OmniProt
NA	OmniProt
6.99464	OmniProt
NA	OmniProt
3.93159	OmniProt
NA	OmniProt
0.566178	OmniProt
8.11923	OmniProt
1.99376	OmniProt
NA	OmniProt
9.39265	OmniProt
10.2908	OmniProt
NA	OmniProt
2.39519	OmniProt
NA	OmniProt
NA	OmniProt
10.797	OmniProt
7.71516	OmniProt
NA	OmniProt
7.81661	OmniProt
NA	OmniProt
NA	OmniProt
13.2836	OmniProt
NA	OmniProt
4.25348	OmniProt
2.41984	OmniProt
1.72243	OmniProt
3.75878	OmniProt
12.2175	OmniProt
NA	OmniProt
1.77489	OmniProt
1.16168	OmniProt
2.0976	OmniProt
NA	OmniProt
NA	OmniProt
NA	OmniProt
NA	OmniProt
13.0542	OmniProt
NA	OmniProt
NA	OmniProt
NA	OmniProt
1.28622	OmniProt
NA	OmniProt
12.3604	OmniProt
20.2356	OmniProt
NA	OmniProt
2.5115	OmniProt
NA	OmniProt
6.13133	OmniProt
3.40341	OmniProt
NA	OmniProt
NA	OmniProt
NA	OmniProt
8.60218	OmniProt
NA	OmniProt
NA	OmniProt
5.12358	OmniProt
NA	OmniProt
NA	OmniProt
5.60407	OmniProt
6.63908	OmniProt
NA	OmniProt
NA	OmniProt
NA	OmniProt
6.71468	OmniProt
NA	OmniProt
2.62295	OmniProt
7.31809	OmniProt
15.8538	OmniProt
NA	OmniProt
NA	OmniProt
NA	OmniProt
4.54135	OmniProt
18.7627	OmniProt
NA	OmniProt
12.0392	OmniProt
7.73969	OmniProt
18.7805	OmniProt
5.58873	OmniProt
4.90721	OmniProt
2.38244	OmniProt
6.75107	OmniProt
3.67474	OmniProt
4.67533	OmniProt
NA	OmniProt
NA	OmniProt
NA	OmniProt
NA	OmniProt
10.3531	OmniProt
6.32472	OmniProt
3.03352	OmniProt
0.378141	OmniProt
2.77975	OmniProt
13.5748	OmniProt
8.32248	OmniProt
1.55935	OmniProt
NA	OmniProt
6.40024	OmniProt
7.37807	OmniProt
NA	OmniProt
13.769	OmniProt
NA	OmniProt
NA	OmniProt
NA	OmniProt
8.95228	OmniProt
3.96182	OmniProt
NA	OmniProt
5.37523	OmniProt
NA	OmniProt
4.02127	OmniProt
5.40341	OmniProt
6.11567	OmniProt
NA	OmniProt
4.53315	OmniProt
5.79782	OmniProt
6.15018	OmniProt
7.85422	OmniProt
13.333	OmniProt
NA	OmniProt
5.19387	OmniProt
3.49074	OmniProt
NA	OmniProt
NA	OmniProt
NA	OmniProt
3.0526	OmniProt
NA	OmniProt
3.93852	OmniProt
9.09848	OmniProt
10.6877	OmniProt
NA	OmniProt
NA	OmniProt
5.96619	OmniProt
6.33763	OmniProt
NA	OmniProt
NA	OmniProt
NA	OmniProt
NA	OmniProt
1.86004	OmniProt
NA	OmniProt
2.41324	OmniProt
1.06681	OmniProt
1.05835	OmniProt
4.66551	OmniProt
NA	OmniProt
2.99686	OmniProt
13.3752	OmniProt
13.1494	OmniProt
9.33434	OmniProt
4.96737	OmniProt
4.70475	OmniProt
NA	OmniProt
NA	OmniProt
7.17104	OmniProt
5.31707	OmniProt
NA	OmniProt
4.82525	OmniProt
2.71538	OmniProt
NA	OmniProt
5.20592	OmniProt
NA	OmniProt
NA	OmniProt
NA	OmniProt
5.09051	OmniProt
11.4216	OmniProt
NA	OmniProt
2.79678	OmniProt
7.44802	OmniProt
9.60309	OmniProt
NA	OmniProt
13.0205	OmniProt
3.10677	OmniProt
3.08169	OmniProt
NA	OmniProt
NA	OmniProt
NA	OmniProt
3.34154	OmniProt
NA	OmniProt
1.96314	OmniProt
3.32604	OmniProt
NA	OmniProt
NA	OmniProt
NA	OmniProt
NA	OmniProt
4.01028	OmniProt
NA	OmniProt
69.6466	OmniProt
9.52342	OmniProt
5.65265	OmniProt
0.361765	OmniProt
NA	OmniProt
2.65977	OmniProt
1.98384	OmniProt
NA	OmniProt
NA	OmniProt
1.60074	OmniProt
3.09366	OmniProt
NA	OmniProt
NA	OmniProt
1.88709	OmniProt
NA	OmniProt
3.23723	OmniProt
5.78635	OmniProt
4.27301	OmniProt
4.31405	OmniProt
NA	OmniProt
1.72749	OmniProt
3.90666	OmniProt
NA	OmniProt
NA	OmniProt
1.87587	OmniProt
14.7954	OmniProt
9.48084	OmniProt
NA	OmniProt
16.6593	OmniProt
4.77377	OmniProt
NA	OmniProt
NA	OmniProt
2.28541	OmniProt
6.117	OmniProt
4.23452	OmniProt
6.27708	OmniProt
4.06032	OmniProt
4.37632	OmniProt
2.63333	OmniProt
7.23822	OmniProt
16.1085	OmniProt
65.1912	OmniProt
NA	OmniProt
3.51065	OmniProt
1.60407	OmniProt
19.8881	OmniProt
NA	OmniProt
6.69219	OmniProt
NA	OmniProt
NA	OmniProt
1.389	OmniProt
1.11246	OmniProt
1.03645	OmniProt
4.72663	OmniProt
2.47734	OmniProt
3.56754	OmniProt
5.84009	OmniProt
2.17976	OmniProt
NA	OmniProt
NA	OmniProt
NA	OmniProt
NA	OmniProt
5.21783	OmniProt
3.67922	OmniProt
2.5075	OmniProt
NA	OmniProt
NA	OmniProt
NA	OmniProt
4.64387	OmniProt
3.49549	OmniProt
0.597126	OmniProt
0.59673	OmniProt
0.667099	OmniProt
NA	OmniProt
2.32273	OmniProt
2.79976	OmniProt
6.58342	OmniProt
2.47511	OmniProt
5.24913	OmniProt
9.3138	OmniProt
NA	OmniProt
1.57172	OmniProt
NA	OmniProt
NA	OmniProt
4.76771	OmniProt
6.07673	OmniProt
13.2924	OmniProt
NA	OmniProt
4.87795	OmniProt
10.8357	OmniProt
NA	OmniProt
NA	OmniProt
NA	OmniProt
1.15506	OmniProt
7.07201	OmniProt
7.28775	OmniProt
2.30157	OmniProt
1.93764	OmniProt
NA	OmniProt
NA	OmniProt
27.8198	OmniProt
8.43179	OmniProt
NA	OmniProt
3.597	OmniProt
NA	OmniProt
1.0386	OmniProt
10.8786	OmniProt
3.14508	OmniProt
NA	OmniProt
6.4415	OmniProt
4.71695	OmniProt
NA	OmniProt
3.62734	OmniProt
4.77802	OmniProt
5.48653	OmniProt
6.99395	OmniProt
1.95074	OmniProt
2.00474	OmniProt
2.71729	OmniProt
1.20221	OmniProt
2.17653	OmniProt
NA	OmniProt
NA	OmniProt
4.4871	OmniProt
3.67847	OmniProt
5.99734	OmniProt
9.91625	OmniProt
NA	OmniProt
NA	OmniProt
NA	OmniProt
NA	OmniProt
8.31704	OmniProt
5.2762	OmniProt
0.296817	OmniProt
NA	OmniProt
2.3951	OmniProt
NA	OmniProt
3.81095	OmniProt
NA	OmniProt
8.79454	OmniProt
115.478	OmniProt
7.71845	OmniProt
2.51608	OmniProt
1.55841	OmniProt
11.4135	OmniProt
6.41353	OmniProt
4.42414	OmniProt
1.40496	OmniProt
1.88228	OmniProt
NA	OmniProt
2.6013	OmniProt
2.88018	OmniProt
0.448585	OmniProt
NA	OmniProt
NA	OmniProt
4.5959	OmniProt
5.02929	OmniProt
2.85564	OmniProt
2.78699	OmniProt
NA	OmniProt
0.493696	OmniProt
NA	OmniProt
NA	OmniProt
3.49332	OmniProt
NA	OmniProt
NA	OmniProt
5.64046	OmniProt
8.72589	OmniProt
7.25846	OmniProt
1.01043	OmniProt
2.92936	OmniProt
4.80493	OmniProt
2.16088	OmniProt
NA	OmniProt
9.09006	OmniProt
6.3933	OmniProt
28.6382	OmniProt
0.962015	OmniProt
1.38218	OmniProt
NA	OmniProt
3.71949	OmniProt
NA	OmniProt
5.87956	OmniProt
7.58128	OmniProt
6.50541	OmniProt
5.0748	OmniProt
6.98563	OmniProt
NA	OmniProt
0.93921	OmniProt
1.99879	OmniProt
9.70527	OmniProt
17.2736	OmniProt
NA	OmniProt
6.20878	OmniProt
4.17974	OmniProt
6.1495	OmniProt
7.61512	OmniProt
1.58152	OmniProt
5.43109	OmniProt
7.46807	OmniProt
10.4128	OmniProt
9.13574	OmniProt
NA	OmniProt
21.8468	OmniProt
NA	OmniProt
2.99758	OmniProt
NA	OmniProt
1.36393	OmniProt
3.51696	OmniProt
1.41794	OmniProt
NA	OmniProt
5.84681	OmniProt
4.9416	OmniProt
NA	OmniProt
NA	OmniProt
5.39976	OmniProt
5.57651	OmniProt
12.2428	OmniProt
NA	OmniProt
NA	OmniProt
20.8944	OmniProt
3.59421	OmniProt
2.247	OmniProt
6.51201	OmniProt
NA	OmniProt
1.36017	OmniProt
2.56965	OmniProt
NA	OmniProt
NA	OmniProt
NA	OmniProt
16.6503	OmniProt
NA	OmniProt
7.02869	OmniProt
NA	OmniProt
NA	OmniProt
NA	OmniProt
3.61829	OmniProt
6.98226	OmniProt
NA	OmniProt
2.74103	OmniProt
2.86525	OmniProt
1.9816	OmniProt
3.27559	OmniProt
5.1849	OmniProt
3.50975	OmniProt
NA	OmniProt
4.55462	OmniProt
8.48942	OmniProt
NA	OmniProt
2.23133	OmniProt
NA	OmniProt
6.59234	OmniProt
NA	OmniProt
8.62177	OmniProt
4.91047	OmniProt
2.36474	OmniProt
NA	OmniProt
5.13916	OmniProt
5.15514	OmniProt
4.44313	OmniProt
13.6744	OmniProt
NA	OmniProt
3.08162	OmniProt
11.6896	OmniProt
5.83065	OmniProt
NA	OmniProt
NA	OmniProt
4.49693	OmniProt
2.37034	OmniProt
6.99142	OmniProt
NA	OmniProt
0.175679	OmniProt
5.17467	OmniProt
7.51031	OmniProt
6.13237	OmniProt
8.38844	OmniProt
NA	OmniProt
3.48477	OmniProt
4.2138	OmniProt
7.1519	OmniProt
15.7973	OmniProt
3.38033	OmniProt
1.86531	OmniProt
5.13784	OmniProt
NA	OmniProt
NA	OmniProt
6.82443	OmniProt
7.01476	OmniProt
1.96696	OmniProt
7.11533	OmniProt
3.81883	OmniProt
3.69793	OmniProt
5.74634	OmniProt
3.96298	OmniProt
6.097	OmniProt
NA	OmniProt
NA	OmniProt
1.81685	OmniProt
4.03903	OmniProt
NA	OmniProt
2.01692	OmniProt
NA	OmniProt
9.65456	OmniProt
4.52433	OmniProt
NA	OmniProt
8.07411	OmniProt
NA	OmniProt
2.78205	OmniProt
NA	OmniProt
NA	OmniProt
1.97275	OmniProt
2.36324	OmniProt
NA	OmniProt
NA	OmniProt
0.926273	OmniProt
4.94696	OmniProt
5.09934	OmniProt
0.0464115	OmniProt
NA	OmniProt
5.16445	OmniProt
9.60424	OmniProt
1.51123	OmniProt
NA	OmniProt
10.995	OmniProt
3.75328	OmniProt
15.0292	OmniProt
2.89909	OmniProt
1.91434	OmniProt
4.37312	OmniProt
NA	OmniProt
NA	OmniProt
NA	OmniProt
NA	OmniProt
43.9261	OmniProt
NA	OmniProt
3.8806	OmniProt
9.77489	OmniProt
NA	OmniProt
NA	OmniProt
NA	OmniProt
10.3592	OmniProt
6.04822	OmniProt
NA	OmniProt
NA	OmniProt
9.14074	OmniProt
1.56564	OmniProt
4.6632	OmniProt
NA	OmniProt
NA	OmniProt
NA	OmniProt
19.1263	OmniProt
6.05193	OmniProt
NA	OmniProt
6.0745	OmniProt
5.68672	OmniProt
4.54803	OmniProt
13.6033	OmniProt
12.6467	OmniProt
1.67745	OmniProt
5.9944	OmniProt
4.28324	OmniProt
4.20598	OmniProt
4.75421	OmniProt
NA	OmniProt
NA	OmniProt
5.34518	OmniProt
0.530537	OmniProt
NA	OmniProt
NA	OmniProt
NA	OmniProt
0.489079	OmniProt
1.40012	OmniProt
3.06133	OmniProt
NA	OmniProt
14.9708	OmniProt
3.37394	OmniProt
NA	OmniProt
3.47405	OmniProt
8.89039	OmniProt
3.61424	OmniProt
2.25549	OmniProt
0.691124	OmniProt
1.25299	OmniProt
1.63023	OmniProt
NA	OmniProt
NA	OmniProt
NA	OmniProt
NA	OmniProt
NA	OmniProt
5.78829	OmniProt
30.9868	OmniProt
NA	OmniProt
NA	OmniProt
4.48939	OmniProt
1.96062	OmniProt
1.37375	OmniProt
1.45139	OmniProt
2.08755	OmniProt
2.04086	OmniProt
NA	OmniProt
NA	OmniProt
NA	OmniProt
NA	OmniProt
20.2456	OmniProt
NA	OmniProt
8.36789	OmniProt
8.01654	OmniProt
9.39899	OmniProt
8.18535	OmniProt
2.88767	OmniProt
NA	OmniProt
3.62322	OmniProt
6.44748	OmniProt
3.04403	OmniProt
2.06409	OmniProt
NA	OmniProt
8.98257	OmniProt
6.75405	OmniProt
7.15584	OmniProt
2.03312	OmniProt
0.825314	OmniProt
7.44458	OmniProt
3.45929	OmniProt
5.92205	OmniProt
5.07327	OmniProt
1.15122	OmniProt
4.42832	OmniProt
NA	OmniProt
4.67261	OmniProt
4.81577	OmniProt
4.23864	OmniProt
8.50873	OmniProt
5.01222	OmniProt
4.83058	OmniProt
4.46697	OmniProt
2.92531	OmniProt
NA	OmniProt
4.63109	OmniProt
NA	OmniProt
11.325	OmniProt
5.89532	OmniProt
9.44381	OmniProt
NA	OmniProt
3.70384	OmniProt
NA	OmniProt
7.17738	OmniProt
NA	OmniProt
2.7778	OmniProt
NA	OmniProt
11.3777	OmniProt
11.3829	OmniProt
17.6377	OmniProt
1.63412	OmniProt
0.495495	OmniProt
NA	OmniProt
NA	OmniProt
19.3672	OmniProt
4.5733	OmniProt
1.57304	OmniProt
10.6618	OmniProt
7.21789	OmniProt
NA	OmniProt
25.5384	OmniProt
2.21201	OmniProt
NA	OmniProt
NA	OmniProt
NA	OmniProt
NA	OmniProt
NA	OmniProt
NA	OmniProt
4.71326	OmniProt
NA	OmniProt
13.6217	OmniProt
24.8935	OmniProt
NA	OmniProt
5.34711	OmniProt
NA	OmniProt
NA	OmniProt
2.94682	OmniProt
3.69193	OmniProt
4.97472	OmniProt
0.634355	OmniProt
2.91914	OmniProt
NA	OmniProt
NA	OmniProt
3.81101	OmniProt
NA	OmniProt
NA	OmniProt
NA	OmniProt
NA	OmniProt
17.6817	OmniProt
NA	OmniProt
10.5343	OmniProt
NA	OmniProt
NA	OmniProt
NA	OmniProt
4.46975	OmniProt
NA	OmniProt
NA	OmniProt
5.57526	OmniProt
3.37828	OmniProt
NA	OmniProt
10.0825	OmniProt
5.27364	OmniProt
6.70497	OmniProt
NA	OmniProt
6.67183	OmniProt
4.31818	OmniProt
2.11998	OmniProt
2.65435	OmniProt
NA	OmniProt
0.790192	OmniProt
1.57142	OmniProt
NA	OmniProt
NA	OmniProt
13.1805	OmniProt
2.69408	OmniProt
3.50174	OmniProt
11.6687	OmniProt
NA	OmniProt
13.8668	OmniProt
25.3072	OmniProt
1.30035	OmniProt
6.13805	OmniProt
0.549551	OmniProt
NA	OmniProt
15.8733	OmniProt
0.848414	OmniProt
4.09315	OmniProt
0.765836	OmniProt
1.48413	OmniProt
NA	OmniProt
NA	OmniProt
9.81804	OmniProt
1.74231	OmniProt
NA	OmniProt
3.74833	OmniProt
NA	OmniProt
NA	OmniProt
12.6938	OmniProt
9.2888	OmniProt
NA	OmniProt
NA	OmniProt
NA	OmniProt
3.47064	OmniProt
NA	OmniProt
NA	OmniProt
17.5117	OmniProt
8.53801	OmniProt
2.93092	OmniProt
3.06524	OmniProt
2.57186	OmniProt
NA	OmniProt
5.29794	OmniProt
NA	OmniProt
NA	OmniProt
NA	OmniProt
7.87446	OmniProt
2.81247	OmniProt
NA	OmniProt
3.73402	OmniProt
NA	OmniProt
NA	OmniProt
4.68088	OmniProt
NA	OmniProt
2.49295	OmniProt
8.26427	OmniProt
0.270729	OmniProt
NA	OmniProt
3.00901	OmniProt
NA	OmniProt
4.07785	OmniProt
2.1818	OmniProt
16.7725	OmniProt
3.08239	OmniProt
6.7207	OmniProt
NA	OmniProt
NA	OmniProt
50.2171	OmniProt
23.4506	OmniProt
4.90243	OmniProt
NA	OmniProt
NA	OmniProt
9.60418	OmniProt
NA	OmniProt
2.37208	OmniProt
7.36359	OmniProt
3.73793	OmniProt
NA	OmniProt
NA	OmniProt
1.10088	OmniProt
0.792028	OmniProt
NA	OmniProt
3.83483	OmniProt
5.19676	OmniProt
NA	OmniProt
4.76705	OmniProt
NA	OmniProt
NA	OmniProt
NA	OmniProt
NA	OmniProt
3.63305	OmniProt
5.02916	OmniProt
NA	OmniProt
6.77765	OmniProt
7.15209	OmniProt
7.01155	OmniProt
5.80325	OmniProt
4.34921	OmniProt
6.32848	OmniProt
19.0342	OmniProt
NA	OmniProt
4.58806	OmniProt
4.48083	OmniProt
NA	OmniProt
NA	OmniProt
NA	OmniProt
2.0718	OmniProt
6.59708	OmniProt
NA	OmniProt
0.256834	OmniProt
10.1932	OmniProt
NA	OmniProt
1.15328	OmniProt
NA	OmniProt
NA	OmniProt
6.43995	OmniProt
6.22906	OmniProt
NA	OmniProt
8.34294	OmniProt
0.741297	OmniProt
NA	OmniProt
2.50984	OmniProt
NA	OmniProt
25.2569	OmniProt
NA	OmniProt
NA	OmniProt
3.4273	OmniProt
NA	OmniProt
NA	OmniProt
2.52366	OmniProt
4.55932	OmniProt
NA	OmniProt
6.93376	OmniProt
NA	OmniProt
NA	OmniProt
NA	OmniProt
NA	OmniProt
1.92012	OmniProt
5.37878	OmniProt
10.4292	OmniProt
NA	OmniProt
5.21973	OmniProt
6.87247	OmniProt
1.4339	OmniProt
3.223	OmniProt
NA	OmniProt
NA	OmniProt
10.6593	OmniProt
NA	OmniProt
NA	OmniProt
3.84995	OmniProt
1.28403	OmniProt
10.7043	OmniProt
14.8823	OmniProt
NA	OmniProt
4.16155	OmniProt
4.90515	OmniProt
8.21278	OmniProt
8.41816	OmniProt
NA	OmniProt
4.76186	OmniProt
NA	OmniProt
0.52122	OmniProt
0.782779	OmniProt
11.7439	OmniProt
NA	OmniProt
NA	OmniProt
8.33169	OmniProt
NA	OmniProt
NA	OmniProt
7.16781	OmniProt
NA	OmniProt
11.1923	OmniProt
30.5206	OmniProt
39.3529	OmniProt
NA	OmniProt
NA	OmniProt
NA	OmniProt
NA	OmniProt
7.98214	OmniProt
3.38024	OmniProt
3.76143	OmniProt
NA	OmniProt
5.68915	OmniProt
NA	OmniProt
2.55155	OmniProt
NA	OmniProt
5.69335	OmniProt
NA	OmniProt
NA	OmniProt
1.72398	OmniProt
2.829	OmniProt
2.49262	OmniProt
1.16966	OmniProt
NA	OmniProt
2.15415	OmniProt
1.61008	OmniProt
3.59121	OmniProt
0.40667	OmniProt
10.7079	OmniProt
0.175317	OmniProt
6.31308	OmniProt
4.19602	OmniProt
NA	OmniProt
NA	OmniProt
4.16461	OmniProt
3.78641	OmniProt
4.39888	OmniProt
3.85909	OmniProt
9.73152	OmniProt
NA	OmniProt
3.52347	OmniProt
NA	OmniProt
2.50989	OmniProt
NA	OmniProt
NA	OmniProt
NA	OmniProt
NA	OmniProt
NA	OmniProt
NA	OmniProt
7.45144	OmniProt
1.16584	OmniProt
3.40336	OmniProt
3.46875	OmniProt
NA	OmniProt
3.33806	OmniProt
1.7463	OmniProt
NA	OmniProt
2.23008	OmniProt
21.4446	OmniProt
NA	OmniProt
NA	OmniProt
8.86877	OmniProt
NA	OmniProt
NA	OmniProt
NA	OmniProt
3.0984	OmniProt
NA	OmniProt
NA	OmniProt
NA	OmniProt
NA	OmniProt
3.48305	OmniProt
NA	OmniProt
NA	OmniProt
10.5533	OmniProt
3.99988	OmniProt
NA	OmniProt
4.63732	OmniProt
NA	OmniProt
NA	OmniProt
5.38658	OmniProt
NA	OmniProt
17.1146	OmniProt
NA	OmniProt
NA	OmniProt
2.0346	OmniProt
NA	OmniProt
NA	OmniProt
NA	OmniProt
NA	OmniProt
9.149	OmniProt
NA	OmniProt
NA	OmniProt
22.4081	OmniProt
NA	OmniProt
NA	OmniProt
15.6013	OmniProt
NA	OmniProt
10.786	OmniProt
5.35266	OmniProt
NA	OmniProt
3.3155	OmniProt
4.2518	OmniProt
2.48618	OmniProt
NA	OmniProt
5.70116	OmniProt
4.19538	OmniProt
NA	OmniProt
NA	OmniProt
NA	OmniProt
113.307	OmniProt
51.6737	OmniProt
16.4381	OmniProt
29.6014	OmniProt
4.16024	OmniProt
1.88916	OmniProt
17.0225	OmniProt
NA	OmniProt
1.76878	OmniProt
NA	OmniProt
NA	OmniProt
NA	OmniProt
16.6391	OmniProt
NA	OmniProt
NA	OmniProt
9.3939	OmniProt
5.9904	OmniProt
NA	OmniProt
5.02081	OmniProt
6.44371	OmniProt
4.45377	OmniProt
NA	OmniProt
6.1856	OmniProt
NA	OmniProt
NA	OmniProt
0.303209	OmniProt
12.7905	OmniProt
NA	OmniProt
NA	OmniProt
41.8568	OmniProt
NA	OmniProt
9.96518	OmniProt
NA	OmniProt
NA	OmniProt
0.674942	OmniProt
NA	OmniProt
NA	OmniProt
8.69271	OmniProt
41.598	OmniProt
8.1529	OmniProt
NA	OmniProt
NA	OmniProt
2.0753	OmniProt
NA	OmniProt
NA	OmniProt
NA	OmniProt
NA	OmniProt
NA	OmniProt
4.66055	OmniProt
5.14206	OmniProt
NA	OmniProt
NA	OmniProt
7.34096	OmniProt
NA	OmniProt
NA	OmniProt
12.6227	OmniProt
20.3954	OmniProt
NA	OmniProt
NA	OmniProt
15.7156	OmniProt
5.91099	OmniProt
5.23805	OmniProt
9.44586	OmniProt
NA	OmniProt
21.5898	OmniProt
NA	OmniProt
NA	OmniProt
11.4424	OmniProt
NA	OmniProt
7.85117	OmniProt
6.78559	OmniProt
NA	OmniProt
NA	OmniProt
5.39691	OmniProt
10.424	OmniProt
8.21587	OmniProt
16.5077	OmniProt
12.732	OmniProt
7.40118	OmniProt
NA	OmniProt
NA	OmniProt
3.46566	OmniProt
NA	OmniProt
NA	OmniProt
4.38814	OmniProt
NA	OmniProt
NA	OmniProt
NA	OmniProt
NA	OmniProt
NA	OmniProt
4.52245	OmniProt
1.98633	OmniProt
NA	OmniProt
4.93538	OmniProt
NA	OmniProt
5.63445	OmniProt
7.38067	OmniProt
NA	OmniProt
NA	OmniProt
30.6482	OmniProt
NA	OmniProt
12.0923	OmniProt
NA	OmniProt
NA	OmniProt
2.25605	OmniProt
NA	OmniProt
NA	OmniProt
NA	OmniProt
NA	OmniProt
8.74457	OmniProt
NA	OmniProt
NA	OmniProt
NA	OmniProt
1.93852	OmniProt
5.68328	OmniProt
7.13939	OmniProt
13.0482	OmniProt
NA	OmniProt
NA	OmniProt
7.58381	OmniProt
8.00752	OmniProt
4.39348	OmniProt
10.6555	OmniProt
11.4339	OmniProt
NA	OmniProt
NA	OmniProt
NA	OmniProt
10.2102	OmniProt
8.50045	OmniProt
NA	OmniProt
NA	OmniProt
7.09888	OmniProt
NA	OmniProt
NA	OmniProt
4.01637	OmniProt
NA	OmniProt
4.5111	OmniProt
NA	OmniProt
NA	OmniProt
10.3687	OmniProt
NA	OmniProt
NA	OmniProt
48.5183	OmniProt
13.6047	OmniProt
9.9015	OmniProt
NA	OmniProt
6.2244	OmniProt
6.6849	OmniProt
NA	OmniProt
15.1414	OmniProt
NA	OmniProt
NA	OmniProt
NA	OmniProt
2.70375	OmniProt
NA	OmniProt
9.15536	OmniProt
7.33057	OmniProt
NA	OmniProt
11.8903	OmniProt
NA	OmniProt
NA	OmniProt
15.2443	OmniProt
NA	OmniProt
NA	OmniProt
3.24486	OmniProt
2.70329	OmniProt
4.64441	OmniProt
NA	OmniProt
NA	OmniProt
NA	OmniProt
NA	OmniProt
NA	OmniProt
5.58676	OmniProt
NA	OmniProt
NA	OmniProt
NA	OmniProt
NA	OmniProt
0.733939	OmniProt
NA	OmniProt
NA	OmniProt
3.72457	OmniProt
8.50323	OmniProt
3.30516	OmniProt
2.95514	OmniProt
1.66598	OmniProt
10.1757	OmniProt
6.94625	OmniProt
NA	OmniProt
NA	OmniProt
1.96309	OmniProt
NA	OmniProt
NA	OmniProt
NA	OmniProt
NA	OmniProt
4.09937	OmniProt
7.43617	OmniProt
11.79	OmniProt
NA	OmniProt
4.41982	OmniProt
NA	OmniProt
3.10341	OmniProt
NA	OmniProt
2.12873	OmniProt
0.4569	OmniProt
0.284474	OmniProt
0.33001	OmniProt
4.67702	OmniProt
3.79962	OmniProt
4.07446	OmniProt
14.15	OmniProt
3.43664	OmniProt
2.56387	OmniProt
27.9803	OmniProt
NA	OmniProt
0.713559	OmniProt
1.07995	OmniProt
10.7907	OmniProt
NA	OmniProt
10.6006	OmniProt
7.5113	OmniProt
5.69578	OmniProt
NA	OmniProt
NA	OmniProt
NA	OmniProt
2.12151	OmniProt
6.1559	OmniProt
3.72212	OmniProt
NA	OmniProt
NA	OmniProt
5.4043	OmniProt
NA	OmniProt
1.16793	OmniProt
NA	OmniProt
7.02247	OmniProt
18.3451	OmniProt
3.23782	OmniProt
0.884285	OmniProt
1.65902	OmniProt
1.625	OmniProt
0.375053	OmniProt
NA	OmniProt
NA	OmniProt
NA	OmniProt
NA	OmniProt
NA	OmniProt
NA	OmniProt
11.5281	OmniProt
NA	OmniProt
NA	OmniProt
NA	OmniProt
1.14741	OmniProt
6.97524	OmniProt
NA	OmniProt
3.48152	OmniProt
3.91092	OmniProt
4.21222	OmniProt
0.298238	OmniProt
NA	OmniProt
5.93584	OmniProt
3.72138	OmniProt
0.375159	OmniProt
NA	OmniProt
NA	OmniProt
NA	OmniProt
4.41745	OmniProt
6.75781	OmniProt
6.70711	OmniProt
7.52913	OmniProt
11.7792	OmniProt
NA	OmniProt
1.40396	OmniProt
17.1803	OmniProt
10.1075	OmniProt
NA	OmniProt
15.6944	OmniProt
0.907321	OmniProt
3.36278	OmniProt
3.99987	OmniProt
2.92724	OmniProt
2.18066	OmniProt
NA	OmniProt
NA	OmniProt
2.09156	OmniProt
NA	OmniProt
NA	OmniProt
NA	OmniProt
4.64544	OmniProt
NA	OmniProt
2.74799	OmniProt
9.59153	OmniProt
8.85303	OmniProt
NA	OmniProt
9.9506	OmniProt
0.99724	OmniProt
0.434901	OmniProt
5.42982	OmniProt
5.60248	OmniProt
NA	OmniProt
9.16575	OmniProt
NA	OmniProt
3.44353	OmniProt
NA	OmniProt
1.30082	OmniProt
NA	OmniProt
18.3912	OmniProt
NA	OmniProt
9.57404	OmniProt
2.26614	OmniProt
NA	OmniProt
1.00992	OmniProt
3.19286	OmniProt
3.78289	OmniProt
4.49768	OmniProt
3.71467	OmniProt
2.44883	OmniProt
NA	OmniProt
NA	OmniProt
3.01577	OmniProt
8.78887	OmniProt
NA	OmniProt
4.51175	OmniProt
0.73918	OmniProt
3.01022	OmniProt
NA	OmniProt
5.96193	OmniProt
2.50281	OmniProt
15.6828	OmniProt
NA	OmniProt
NA	OmniProt
NA	OmniProt
5.0456	OmniProt
NA	OmniProt
NA	OmniProt
2.59301	OmniProt
NA	OmniProt
11.6141	OmniProt
NA	OmniProt
3.75466	OmniProt
3.03227	OmniProt
NA	OmniProt
NA	OmniProt
11.9698	OmniProt
NA	OmniProt
17.9561	OmniProt
10.0494	OmniProt
2.47666	OmniProt
NA	OmniProt
NA	OmniProt
4.01859	OmniProt
NA	OmniProt
NA	OmniProt
4.39975	OmniProt
2.50045	OmniProt
NA	OmniProt
NA	OmniProt
5.89493	OmniProt
5.61442	OmniProt
0.204655	OmniProt
23.7454	OmniProt
4.89513	OmniProt
20.6011	OmniProt
10.6633	OmniProt
NA	OmniProt
NA	OmniProt
NA	OmniProt
NA	OmniProt
NA	OmniProt
NA	OmniProt
7.69465	OmniProt
6.54498	OmniProt
21.4842	OmniProt
NA	OmniProt
5.33982	OmniProt
10.8846	OmniProt
0.575429	OmniProt
NA	OmniProt
6.11769	OmniProt
7.0637	OmniProt
NA	OmniProt
6.80769	OmniProt
5.48122	OmniProt
15.2831	OmniProt
NA	OmniProt
NA	OmniProt
2.27898	OmniProt
NA	OmniProt
8.35418	OmniProt
NA	OmniProt
0.613955	OmniProt
4.72425	OmniProt
2.37016	OmniProt
11.1118	OmniProt
NA	OmniProt
2.49276	OmniProt
NA	OmniProt
NA	OmniProt
8.17284	OmniProt
1.36721	OmniProt
NA	OmniProt
19.9356	OmniProt
16.474	OmniProt
NA	OmniProt
2.3683	OmniProt
15.0806	OmniProt
NA	OmniProt
NA	OmniProt
5.31562	OmniProt
5.92036	OmniProt
NA	OmniProt
4.08713	OmniProt
4.29424	OmniProt
3.39862	OmniProt
NA	OmniProt
NA	OmniProt
9.92168	OmniProt
NA	OmniProt
16.403	OmniProt
NA	OmniProt
NA	OmniProt
1.79018	OmniProt
3.33008	OmniProt
5.0405	OmniProt
9.15438	OmniProt
NA	OmniProt
5.43456	OmniProt
6.57194	OmniProt
29.4677	OmniProt
2.02989	OmniProt
NA	OmniProt
7.16528	OmniProt
8.14564	OmniProt
NA	OmniProt
3.68956	OmniProt
NA	OmniProt
23.9035	OmniProt
NA	OmniProt
1.74244	OmniProt
NA	OmniProt
5.32774	OmniProt
NA	OmniProt
3.7982	OmniProt
8.74432	OmniProt
12.8811	OmniProt
NA	OmniProt
8.01513	OmniProt
NA	OmniProt
17.2435	OmniProt
6.44087	OmniProt
12.2962	OmniProt
5.21601	OmniProt
4.23519	OmniProt
NA	OmniProt
4.4443	OmniProt
8.0801	OmniProt
5.93344	OmniProt
4.22944	OmniProt
3.48483	OmniProt
1.03577	OmniProt
NA	OmniProt
5.04201	OmniProt
16.6387	OmniProt
23.204	OmniProt
20.055	OmniProt
1.25382	OmniProt
3.17782	OmniProt
NA	OmniProt
5.55887	OmniProt
NA	OmniProt
9.09459	OmniProt
2.94734	OmniProt
3.82729	OmniProt
NA	OmniProt
6.85772	OmniProt
NA	OmniProt
2.2169	OmniProt
2.42479	OmniProt
NA	OmniProt
1.49356	OmniProt
10.2598	OmniProt
6.02277	OmniProt
NA	OmniProt
7.43868	OmniProt
7.86509	OmniProt
NA	OmniProt
4.99816	OmniProt
9.73107	OmniProt
18.2077	OmniProt
NA	OmniProt
1.3813	OmniProt
1.52229	OmniProt
NA	OmniProt
5.13387	OmniProt
NA	OmniProt
NA	OmniProt
5.42685	OmniProt
1.59503	OmniProt
11.024	OmniProt
NA	OmniProt
1.98116	OmniProt
NA	OmniProt
15.2742	OmniProt
11.3013	OmniProt
4.63594	OmniProt
NA	OmniProt
6.13207	OmniProt
4.82835	OmniProt
10.5314	OmniProt
13.6652	OmniProt
6.32881	OmniProt
10.0821	OmniProt
NA	OmniProt
3.48399	OmniProt
NA	OmniProt
7.61951	OmniProt
NA	OmniProt
3.14434	OmniProt
3.96622	OmniProt
4.27178	OmniProt
NA	OmniProt
NA	OmniProt
NA	OmniProt
NA	OmniProt
NA	OmniProt
7.7659	OmniProt
5.78242	OmniProt
NA	OmniProt
3.71178	OmniProt
3.08291	OmniProt
2.54827	OmniProt
NA	OmniProt
NA	OmniProt
1.65073	OmniProt
NA	OmniProt
3.4563	OmniProt
2.83117	OmniProt
4.55246	OmniProt
0.996542	OmniProt
NA	OmniProt
8.09663	OmniProt
5.5886	OmniProt
NA	OmniProt
0.430002	OmniProt
2.70109	OmniProt
4.26302	OmniProt
8.38905	OmniProt
8.227	OmniProt
5.25171	OmniProt
6.83389	OmniProt
3.91953	OmniProt
3.86494	OmniProt
6.15352	OmniProt
8.26693	OmniProt
NA	OmniProt
NA	OmniProt
27.2772	OmniProt
12.3216	OmniProt
3.44959	OmniProt
1.29017	OmniProt
1.52686	OmniProt
3.09751	OmniProt
2.65535	OmniProt
NA	OmniProt
3.88153	OmniProt
5.21323	OmniProt
NA	OmniProt
NA	OmniProt
NA	OmniProt
17.1206	OmniProt
0.81167	OmniProt
3.72506	OmniProt
4.43683	OmniProt
NA	OmniProt
NA	OmniProt
NA	OmniProt
5.94913	OmniProt
3.31416	OmniProt
3.78773	OmniProt
2.95295	OmniProt
NA	OmniProt
6.9776	OmniProt
NA	OmniProt
NA	OmniProt
4.98143	OmniProt
NA	OmniProt
NA	OmniProt
5.2622	OmniProt
NA	OmniProt
NA	OmniProt
NA	OmniProt
NA	OmniProt
8.57796	OmniProt
6.20963	OmniProt
NA	OmniProt
NA	OmniProt
6.66734	OmniProt
3.31122	OmniProt
NA	OmniProt
8.11287	OmniProt
3.54787	OmniProt
0.983361	OmniProt
0.799899	OmniProt
6.36043	OmniProt
6.97245	OmniProt
NA	OmniProt
2.82088	OmniProt
7.34982	OmniProt
6.68888	OmniProt
10.4916	OmniProt
NA	OmniProt
3.57129	OmniProt
5.3996	OmniProt
NA	OmniProt
8.93358	OmniProt
3.11759	OmniProt
NA	OmniProt
4.82836	OmniProt
NA	OmniProt
3.30826	OmniProt
1.60531	OmniProt
NA	OmniProt
NA	OmniProt
NA	OmniProt
10.0309	OmniProt
6.88159	OmniProt
NA	OmniProt
NA	OmniProt
33.8529	OmniProt
NA	OmniProt
NA	OmniProt
35.3084	OmniProt
2.18723	OmniProt
4.69466	OmniProt
NA	OmniProt
3.37353	OmniProt
10.9457	OmniProt
6.38458	OmniProt
NA	OmniProt
9.52279	OmniProt
NA	OmniProt
NA	OmniProt
NA	OmniProt
5.10566	OmniProt
4.14954	OmniProt
2.43549	OmniProt
15.2591	OmniProt
NA	OmniProt
4.36439	OmniProt
NA	OmniProt
NA	OmniProt
NA	OmniProt
0.817747	OmniProt
0.488333	OmniProt
NA	OmniProt
12.2524	OmniProt
0.743339	OmniProt
NA	OmniProt
NA	OmniProt
10.0833	OmniProt
9.63437	OmniProt
NA	OmniProt
5.51302	OmniProt
3.82491	OmniProt
0.47473	OmniProt
2.43294	OmniProt
5.11475	OmniProt
NA	OmniProt
NA	OmniProt
NA	OmniProt
5.4675	OmniProt
NA	OmniProt
NA	OmniProt
NA	OmniProt
5.9345	OmniProt
NA	OmniProt
6.13185	OmniProt
NA	OmniProt
NA	OmniProt
NA	OmniProt
NA	OmniProt
NA	OmniProt
NA	OmniProt
NA	OmniProt
7.20906	OmniProt
NA	OmniProt
NA	OmniProt
NA	OmniProt
NA	OmniProt
26.2788	OmniProt
0.207687	OmniProt
NA	OmniProt
NA	OmniProt
10.1172	OmniProt
1.34877	OmniProt
3.16496	OmniProt
2.33259	OmniProt
7.59935	OmniProt
NA	OmniProt
NA	OmniProt
24.0807	OmniProt
11.8284	OmniProt
NA	OmniProt
NA	OmniProt
9.11391	OmniProt
NA	OmniProt
NA	OmniProt
2.28547	OmniProt
1.44324	OmniProt
2.14452	OmniProt
8.05788	OmniProt
NA	OmniProt
NA	OmniProt
3.84329	OmniProt
NA	OmniProt
5.14897	OmniProt
NA	OmniProt
1.46744	OmniProt
NA	OmniProt
NA	OmniProt
3.48358	OmniProt
NA	OmniProt
NA	OmniProt
7.16929	OmniProt
1.43449	OmniProt
1.41002	OmniProt
4.77625	OmniProt
NA	OmniProt
NA	OmniProt
4.27623	OmniProt
NA	OmniProt
6.58167	OmniProt
7.9732	OmniProt
37.4827	OmniProt
8.06896	OmniProt
NA	OmniProt
NA	OmniProt
NA	OmniProt
NA	OmniProt
5.48171	OmniProt
NA	OmniProt
NA	OmniProt
NA	OmniProt
NA	OmniProt
NA	OmniProt
17.0029	OmniProt
NA	OmniProt
21.0852	OmniProt
7.23595	OmniProt
10.2942	OmniProt
12.3385	OmniProt
NA	OmniProt
NA	OmniProt
7.19743	OmniProt
11.1643	OmniProt
NA	OmniProt
2.04546	OmniProt
1.4684	OmniProt
5.94983	OmniProt
2.04241	OmniProt
5.16655	OmniProt
6.32101	OmniProt
9.18645	OmniProt
4.61042	OmniProt
1.03469	OmniProt
1.40946	OmniProt
NA	OmniProt
12.6563	OmniProt
20.904	OmniProt
0.51797	OmniProt
9.6949	OmniProt
NA	OmniProt
3.15257	OmniProt
NA	OmniProt
NA	OmniProt
NA	OmniProt
5.00041	OmniProt
NA	OmniProt
4.32208	OmniProt
NA	OmniProt
NA	OmniProt
NA	OmniProt
6.57329	OmniProt
NA	OmniProt
NA	OmniProt
5.06594	OmniProt
1.42384	OmniProt
9.68627	OmniProt
4.67307	OmniProt
NA	OmniProt
1.35525	OmniProt
1.24814	OmniProt
NA	OmniProt
5.90858	OmniProt
NA	OmniProt
3.27358	OmniProt
NA	OmniProt
NA	OmniProt
7.2737	OmniProt
4.54959	OmniProt
NA	OmniProt
NA	OmniProt
1.55913	OmniProt
1.28438	OmniProt
NA	OmniProt
3.41698	OmniProt
NA	OmniProt
7.24883	OmniProt
6.44021	OmniProt
2.86001	OmniProt
NA	OmniProt
0.697929	OmniProt
[truncated: 14,322 more rows]
