# Supplementary material for: Systematic evaluation of blood contamination in nanoparticle-based plasma proteomics
Source: EMBO Mol Med. 2025 Dec 5;18(1):275–96. doi: 10.1038/s44321-025-00346-9 (PMC12808129; doi:10.1038/s44321-025-00346-9)
Supplement: Supplementary file 10 — Source data Fig. 3 [file 44321_2025_346_MOESM10_ESM.zip › Figure 3/3e/Boxplot_1_1_1_1point5_FC_values.xlsx]

## Sheet: Boxplot_1_1_1_1point5_FC_values
FC	Group
1.08562	OmniProt
1.07664	OmniProt
0.402076	OmniProt
1.41296	OmniProt
0.954906	OmniProt
1.59812	OmniProt
1.27093	OmniProt
0.99456	OmniProt
1.16799	OmniProt
1.06369	OmniProt
0.884651	OmniProt
NA	OmniProt
0.828476	OmniProt
0.770765	OmniProt
0.881724	OmniProt
0.974309	OmniProt
0.326139	OmniProt
2.99732	OmniProt
0.814428	OmniProt
NA	OmniProt
1.72301	OmniProt
0.903516	OmniProt
0.904519	OmniProt
0.995886	OmniProt
0.7814	OmniProt
0.976753	OmniProt
2.85627	OmniProt
0.854723	OmniProt
NA	OmniProt
1.55797	OmniProt
1.54789	OmniProt
1.36829	OmniProt
0.748744	OmniProt
0.918243	OmniProt
0.530027	OmniProt
0.993283	OmniProt
1.24229	OmniProt
1.34091	OmniProt
1.62944	OmniProt
0.80168	OmniProt
1.21879	OmniProt
1.34238	OmniProt
0.881703	OmniProt
1.09488	OmniProt
1.14798	OmniProt
0.926087	OmniProt
1.33379	OmniProt
2.69369	OmniProt
0.34192	OmniProt
1.55682	OmniProt
NA	OmniProt
NA	OmniProt
0.891547	OmniProt
2.01396	OmniProt
1.01441	OmniProt
NA	OmniProt
0.854758	OmniProt
1.02224	OmniProt
2.02964	OmniProt
NA	OmniProt
NA	OmniProt
0.641158	OmniProt
0.499755	OmniProt
0.855924	OmniProt
1.26444	OmniProt
1.1784	OmniProt
0.603304	OmniProt
1.0413	OmniProt
1.18256	OmniProt
0.613309	OmniProt
0.958596	OmniProt
NA	OmniProt
1.53586	OmniProt
1.16322	OmniProt
1.34193	OmniProt
0.846554	OmniProt
1.02535	OmniProt
NA	OmniProt
0.6997	OmniProt
NA	OmniProt
NA	OmniProt
0.889892	OmniProt
1.02135	OmniProt
1.25996	OmniProt
0.974115	OmniProt
0.872495	OmniProt
0.743509	OmniProt
1.11372	OmniProt
0.816102	OmniProt
NA	OmniProt
NA	OmniProt
0.93432	OmniProt
0.92713	OmniProt
NA	OmniProt
NA	OmniProt
1.18193	OmniProt
0.753555	OmniProt
1.13768	OmniProt
1.02301	OmniProt
0.806815	OmniProt
NA	OmniProt
1.12818	OmniProt
1.25919	OmniProt
0.597451	OmniProt
0.770351	OmniProt
0.685253	OmniProt
1.53246	OmniProt
0.752015	OmniProt
1.00889	OmniProt
0.863029	OmniProt
0.751301	OmniProt
1.12622	OmniProt
1.23857	OmniProt
1.15805	OmniProt
1.37049	OmniProt
NA	OmniProt
1.49455	OmniProt
1.08411	OmniProt
1.07717	OmniProt
0.865613	OmniProt
1.15926	OmniProt
0.752489	OmniProt
NA	OmniProt
NA	OmniProt
4.2087	OmniProt
1.03136	OmniProt
0.971336	OmniProt
0.774201	OmniProt
1.64517	OmniProt
NA	OmniProt
0.324464	OmniProt
1.36998	OmniProt
NA	OmniProt
0.933385	OmniProt
1.44537	OmniProt
0.865762	OmniProt
1.57983	OmniProt
1.25352	OmniProt
NA	OmniProt
0.44076	OmniProt
1.07996	OmniProt
NA	OmniProt
NA	OmniProt
0.67513	OmniProt
1.20019	OmniProt
1.38973	OmniProt
1.12074	OmniProt
1.65265	OmniProt
1.03525	OmniProt
0.349435	OmniProt
1.20387	OmniProt
0.741292	OmniProt
1.62042	OmniProt
1.2493	OmniProt
2.106	OmniProt
1.87904	OmniProt
1.26275	OmniProt
2.50814	OmniProt
1.10691	OmniProt
1.55532	OmniProt
3.61218	OmniProt
0.8906	OmniProt
0.665644	OmniProt
0.843714	OmniProt
0.915325	OmniProt
0.723857	OmniProt
1.0943	OmniProt
1.62263	OmniProt
NA	OmniProt
1.67941	OmniProt
NA	OmniProt
1.17563	OmniProt
0.644685	OmniProt
NA	OmniProt
1.34067	OmniProt
1.335	OmniProt
1.20777	OmniProt
0.693077	OmniProt
NA	OmniProt
0.694734	OmniProt
0.968535	OmniProt
3.49487	OmniProt
0.925039	OmniProt
1.23707	OmniProt
3.67095	OmniProt
1.4291	OmniProt
NA	OmniProt
0.329528	OmniProt
NA	OmniProt
0.912618	OmniProt
0.794417	OmniProt
NA	OmniProt
0.83403	OmniProt
NA	OmniProt
1.08709	OmniProt
0.2255	OmniProt
0.195608	OmniProt
3.06847	OmniProt
1.28551	OmniProt
1.30173	OmniProt
NA	OmniProt
0.942759	OmniProt
0.749884	OmniProt
0.234387	OmniProt
0.142599	OmniProt
1.39235	OmniProt
NA	OmniProt
1.60359	OmniProt
0.955562	OmniProt
0.575116	OmniProt
NA	OmniProt
1.17255	OmniProt
1.00996	OmniProt
0.866732	OmniProt
1.03046	OmniProt
1.02936	OmniProt
NA	OmniProt
0.766809	OmniProt
NA	OmniProt
NA	OmniProt
1.39545	OmniProt
2.10868	OmniProt
NA	OmniProt
1.25569	OmniProt
1.16706	OmniProt
0.869987	OmniProt
0.71354	OmniProt
NA	OmniProt
NA	OmniProt
0.937485	OmniProt
1.18003	OmniProt
1.61279	OmniProt
1.21129	OmniProt
0.947641	OmniProt
1.38097	OmniProt
1.7076	OmniProt
1.4818	OmniProt
0.72049	OmniProt
0.848716	OmniProt
0.946431	OmniProt
0.730669	OmniProt
1.00312	OmniProt
1.36807	OmniProt
0.928154	OmniProt
6.84173	OmniProt
NA	OmniProt
1.74901	OmniProt
1.0003	OmniProt
9.89086	OmniProt
1.31223	OmniProt
1.33877	OmniProt
NA	OmniProt
NA	OmniProt
0.773398	OmniProt
0.39379	OmniProt
2.05178	OmniProt
1.50817	OmniProt
1.79694	OmniProt
1.26704	OmniProt
0.906959	OmniProt
NA	OmniProt
1.02277	OmniProt
0.853204	OmniProt
1.08607	OmniProt
NA	OmniProt
0.51195	OmniProt
1.19406	OmniProt
NA	OmniProt
0.822093	OmniProt
0.83275	OmniProt
NA	OmniProt
0.799204	OmniProt
1.05009	OmniProt
0.944903	OmniProt
NA	OmniProt
1.70017	OmniProt
0.981497	OmniProt
1.20359	OmniProt
1.33365	OmniProt
1.57692	OmniProt
1.38314	OmniProt
1.05161	OmniProt
NA	OmniProt
1.97412	OmniProt
1.05292	OmniProt
0.975812	OmniProt
1.47061	OmniProt
NA	OmniProt
0.178662	OmniProt
1.10758	OmniProt
1.37198	OmniProt
0.886217	OmniProt
0.966298	OmniProt
0.916449	OmniProt
0.870662	OmniProt
0.776991	OmniProt
0.903196	OmniProt
NA	OmniProt
0.693607	OmniProt
0.578511	OmniProt
NA	OmniProt
1.10012	OmniProt
0.891888	OmniProt
1.0555	OmniProt
0.695567	OmniProt
1.2791	OmniProt
1.34391	OmniProt
0.980811	OmniProt
1.72346	OmniProt
1.17542	OmniProt
0.964535	OmniProt
0.965329	OmniProt
1.10844	OmniProt
0.56765	OmniProt
NA	OmniProt
NA	OmniProt
0.993842	OmniProt
1.34002	OmniProt
1.41399	OmniProt
1.46642	OmniProt
1.66883	OmniProt
0.643706	OmniProt
1.22049	OmniProt
1.3005	OmniProt
1.32672	OmniProt
0.591549	OmniProt
0.74333	OmniProt
0.686451	OmniProt
1.00827	OmniProt
1.10202	OmniProt
1.1093	OmniProt
NA	OmniProt
1.20454	OmniProt
1.12279	OmniProt
NA	OmniProt
NA	OmniProt
0.866755	OmniProt
0.571532	OmniProt
3.13621	OmniProt
0.848733	OmniProt
0.848088	OmniProt
1.03328	OmniProt
NA	OmniProt
NA	OmniProt
1.26061	OmniProt
0.907427	OmniProt
1.30177	OmniProt
1.7172	OmniProt
0.607891	OmniProt
NA	OmniProt
NA	OmniProt
NA	OmniProt
1.36967	OmniProt
0.914009	OmniProt
0.880465	OmniProt
0.934994	OmniProt
1.63251	OmniProt
1.23783	OmniProt
1.00224	OmniProt
0.501575	OmniProt
1.04354	OmniProt
0.97064	OmniProt
1.06896	OmniProt
0.550314	OmniProt
NA	OmniProt
0.896061	OmniProt
0.918039	OmniProt
0.516708	OmniProt
1.55458	OmniProt
0.394426	OmniProt
4.62222	OmniProt
2.0119	OmniProt
0.835427	OmniProt
1.76065	OmniProt
NA	OmniProt
1.32597	OmniProt
1.53516	OmniProt
0.589397	OmniProt
2.11773	OmniProt
0.992991	OmniProt
1.10959	OmniProt
1.63196	OmniProt
1.37162	OmniProt
1.10759	OmniProt
1.14193	OmniProt
2.57834	OmniProt
NA	OmniProt
0.966713	OmniProt
1.21699	OmniProt
1.67482	OmniProt
0.590041	OmniProt
1.58626	OmniProt
2.58808	OmniProt
7.78398	OmniProt
0.654162	OmniProt
1.11072	OmniProt
0.834725	OmniProt
1.74111	OmniProt
0.871464	OmniProt
1.50308	OmniProt
1.06454	OmniProt
NA	OmniProt
1.78386	OmniProt
0.918011	OmniProt
0.990691	OmniProt
0.841832	OmniProt
0.997679	OmniProt
1.12835	OmniProt
1.17021	OmniProt
1.67161	OmniProt
1.61551	OmniProt
0.939536	OmniProt
0.677091	OmniProt
1.00714	OmniProt
1.18091	OmniProt
1.33953	OmniProt
1.10906	OmniProt
0.874194	OmniProt
0.949159	OmniProt
0.988803	OmniProt
1.61054	OmniProt
0.796931	OmniProt
0.815171	OmniProt
1.2701	OmniProt
1.37594	OmniProt
0.883124	OmniProt
0.924993	OmniProt
0.716704	OmniProt
1.16773	OmniProt
1.72281	OmniProt
0.595268	OmniProt
4.67376	OmniProt
0.73665	OmniProt
0.982784	OmniProt
0.828467	OmniProt
1.0085	OmniProt
1.2404	OmniProt
0.753489	OmniProt
1.73301	OmniProt
1.12226	OmniProt
1.20524	OmniProt
0.783612	OmniProt
1.75158	OmniProt
0.768248	OmniProt
0.997034	OmniProt
1.90454	OmniProt
NA	OmniProt
0.761182	OmniProt
0.511928	OmniProt
2.22437	OmniProt
1.93723	OmniProt
0.591774	OmniProt
1.20895	OmniProt
1.57476	OmniProt
1.76101	OmniProt
0.49047	OmniProt
1.47273	OmniProt
0.81154	OmniProt
1.13774	OmniProt
0.530715	OmniProt
0.95992	OmniProt
0.975343	OmniProt
0.99113	OmniProt
NA	OmniProt
NA	OmniProt
1.67922	OmniProt
0.769402	OmniProt
0.742835	OmniProt
0.850639	OmniProt
0.866287	OmniProt
1.24592	OmniProt
NA	OmniProt
0.748208	OmniProt
0.594588	OmniProt
0.500282	OmniProt
0.299053	OmniProt
0.351147	OmniProt
1.53505	OmniProt
1.50698	OmniProt
0.843344	OmniProt
1.44429	OmniProt
1.16496	OmniProt
0.401487	OmniProt
0.535096	OmniProt
3.33389	OmniProt
NA	OmniProt
1.2625	OmniProt
1.64873	OmniProt
0.516507	OmniProt
1.12132	OmniProt
NA	OmniProt
0.772769	OmniProt
0.894257	OmniProt
0.932889	OmniProt
1.21577	OmniProt
1.09658	OmniProt
NA	OmniProt
1.21523	OmniProt
1.05162	OmniProt
1.14335	OmniProt
1.82136	OmniProt
0.789158	OmniProt
1.11124	OmniProt
0.893649	OmniProt
1.1585	OmniProt
0.98824	OmniProt
0.840876	OmniProt
1.15221	OmniProt
1.19386	OmniProt
0.679481	OmniProt
1.0221	OmniProt
1.09963	OmniProt
0.86963	OmniProt
1.04349	OmniProt
NA	OmniProt
0.729754	OmniProt
0.650237	OmniProt
1.02435	OmniProt
0.761054	OmniProt
1.22184	OmniProt
0.156678	OmniProt
1.69679	OmniProt
0.421869	OmniProt
0.815651	OmniProt
1.08664	OmniProt
0.874886	OmniProt
0.537032	OmniProt
0.8973	OmniProt
1.80167	OmniProt
1.35669	OmniProt
0.428872	OmniProt
0.625116	OmniProt
1.21663	OmniProt
1.37405	OmniProt
0.595943	OmniProt
1.4422	OmniProt
0.38133	OmniProt
0.946327	OmniProt
0.948942	OmniProt
0.976924	OmniProt
1.30916	OmniProt
0.778635	OmniProt
1.46638	OmniProt
1.5385	OmniProt
0.652834	OmniProt
0.916315	OmniProt
1.0941	OmniProt
0.952268	OmniProt
1.1497	OmniProt
1.27161	OmniProt
0.806168	OmniProt
NA	OmniProt
1.18048	OmniProt
1.50501	OmniProt
0.97135	OmniProt
1.09584	OmniProt
0.604322	OmniProt
1.58404	OmniProt
0.853079	OmniProt
0.711249	OmniProt
1.83479	OmniProt
0.597689	OmniProt
NA	OmniProt
NA	OmniProt
1.06153	OmniProt
1.25633	OmniProt
1.46917	OmniProt
0.79964	OmniProt
1.60043	OmniProt
0.985832	OmniProt
0.705203	OmniProt
1.35033	OmniProt
1.83601	OmniProt
0.738749	OmniProt
0.497033	OmniProt
0.310234	OmniProt
0.913691	OmniProt
0.528509	OmniProt
1.0931	OmniProt
0.672188	OmniProt
0.980485	OmniProt
1.46498	OmniProt
0.646997	OmniProt
0.778261	OmniProt
0.31039	OmniProt
0.339788	OmniProt
NA	OmniProt
0.813341	OmniProt
1.07723	OmniProt
0.876069	OmniProt
0.956351	OmniProt
1.01961	OmniProt
1.03216	OmniProt
0.990077	OmniProt
1.19854	OmniProt
2.4583	OmniProt
0.973649	OmniProt
1.00728	OmniProt
1.20323	OmniProt
1.02255	OmniProt
NA	OmniProt
1.7081	OmniProt
0.754945	OmniProt
0.886702	OmniProt
NA	OmniProt
1.08146	OmniProt
1.15893	OmniProt
0.377502	OmniProt
1.30083	OmniProt
1.23459	OmniProt
0.985131	OmniProt
2.58496	OmniProt
NA	OmniProt
1.15242	OmniProt
1.05505	OmniProt
1.07785	OmniProt
2.06389	OmniProt
1.56255	OmniProt
1.20695	OmniProt
0.95829	OmniProt
1.01436	OmniProt
1.0725	OmniProt
1.20545	OmniProt
NA	OmniProt
0.94741	OmniProt
0.279829	OmniProt
1.77801	OmniProt
NA	OmniProt
1.59791	OmniProt
1.93781	OmniProt
1.48524	OmniProt
NA	OmniProt
0.956441	OmniProt
3.34297	OmniProt
0.9993	OmniProt
0.857122	OmniProt
NA	OmniProt
2.73157	OmniProt
2.35959	OmniProt
1.60391	OmniProt
1.00116	OmniProt
1.26548	OmniProt
1.58338	OmniProt
1.15816	OmniProt
0.913448	OmniProt
1.00767	OmniProt
1.63164	OmniProt
0.546277	OmniProt
NA	OmniProt
0.749762	OmniProt
NA	OmniProt
1.10606	OmniProt
1.02096	OmniProt
0.209728	OmniProt
0.31033	OmniProt
2.65144	OmniProt
2.14227	OmniProt
0.766973	OmniProt
1.79313	OmniProt
1.17314	OmniProt
0.756283	OmniProt
1.49915	OmniProt
0.995305	OmniProt
1.28283	OmniProt
0.990544	OmniProt
1.24299	OmniProt
0.955219	OmniProt
0.899751	OmniProt
NA	OmniProt
0.796535	OmniProt
0.98917	OmniProt
1.23869	OmniProt
1.06054	OmniProt
0.901042	OmniProt
NA	OmniProt
0.923354	OmniProt
0.844549	OmniProt
1.06559	OmniProt
1.51852	OmniProt
1.47573	OmniProt
1.06637	OmniProt
1.25732	OmniProt
0.510149	OmniProt
1.53827	OmniProt
1.34855	OmniProt
1.01798	OmniProt
1.06257	OmniProt
0.743875	OmniProt
0.745951	OmniProt
0.807376	OmniProt
1.22966	OmniProt
1.02667	OmniProt
NA	OmniProt
1.68342	OmniProt
0.216948	OmniProt
0.751671	OmniProt
1.77516	OmniProt
NA	OmniProt
0.813519	OmniProt
NA	OmniProt
1.27064	OmniProt
1.29316	OmniProt
4.70678	OmniProt
1.46612	OmniProt
0.607149	OmniProt
0.919975	OmniProt
1.70222	OmniProt
NA	OmniProt
0.976602	OmniProt
0.971471	OmniProt
2.43956	OmniProt
NA	OmniProt
NA	OmniProt
1.48653	OmniProt
1.05587	OmniProt
0.734043	OmniProt
1.62166	OmniProt
0.595942	OmniProt
1.28098	OmniProt
0.724674	OmniProt
0.998739	OmniProt
1.7688	OmniProt
1.84801	OmniProt
1.95462	OmniProt
1.61758	OmniProt
1.84293	OmniProt
NA	OmniProt
0.916267	OmniProt
0.989864	OmniProt
0.683372	OmniProt
1.05879	OmniProt
2.23019	OmniProt
0.509195	OmniProt
0.829291	OmniProt
0.875829	OmniProt
NA	OmniProt
2.36299	OmniProt
1.43265	OmniProt
0.841814	OmniProt
0.916336	OmniProt
NA	OmniProt
1.25155	OmniProt
1.37396	OmniProt
1.15483	OmniProt
0.666007	OmniProt
0.731208	OmniProt
0.830774	OmniProt
NA	OmniProt
0.933208	OmniProt
1.64174	OmniProt
NA	OmniProt
1.05446	OmniProt
1.36992	OmniProt
1.6787	OmniProt
1.22824	OmniProt
1.26297	OmniProt
1.00482	OmniProt
1.24817	OmniProt
1.05352	OmniProt
0.946718	OmniProt
1.19063	OmniProt
NA	OmniProt
1.15437	OmniProt
1.13537	OmniProt
0.959146	OmniProt
0.317164	OmniProt
0.521258	OmniProt
1.70097	OmniProt
0.740168	OmniProt
1.13856	OmniProt
1.008	OmniProt
0.787748	OmniProt
0.939286	OmniProt
0.741534	OmniProt
1.20986	OmniProt
1.46776	OmniProt
0.568317	OmniProt
0.460065	OmniProt
1.12836	OmniProt
1.10256	OmniProt
0.165282	OmniProt
0.195911	OmniProt
1.08433	OmniProt
NA	OmniProt
1.31863	OmniProt
0.761838	OmniProt
1.25616	OmniProt
0.9532	OmniProt
1.00911	OmniProt
NA	OmniProt
0.916827	OmniProt
1.24495	OmniProt
1.18928	OmniProt
1.10857	OmniProt
0.915504	OmniProt
0.915489	OmniProt
0.970045	OmniProt
0.838332	OmniProt
0.325505	OmniProt
1.39787	OmniProt
0.285282	OmniProt
2.28872	OmniProt
0.694632	OmniProt
0.918292	OmniProt
1.02044	OmniProt
1.16125	OmniProt
1.36183	OmniProt
0.963009	OmniProt
1.62908	OmniProt
0.895669	OmniProt
0.94086	OmniProt
1.00034	OmniProt
1.57041	OmniProt
0.437328	OmniProt
1.07015	OmniProt
0.802721	OmniProt
NA	OmniProt
1.00635	OmniProt
2.20654	OmniProt
0.836834	OmniProt
1.05591	OmniProt
1.07743	OmniProt
0.223677	OmniProt
0.337291	OmniProt
0.181853	OmniProt
NA	OmniProt
0.935675	OmniProt
0.947379	OmniProt
1.22981	OmniProt
2.41545	OmniProt
0.978295	OmniProt
0.860028	OmniProt
0.951139	OmniProt
1.70451	OmniProt
0.290967	OmniProt
0.493722	OmniProt
0.326509	OmniProt
1.18616	OmniProt
1.04415	OmniProt
0.998382	OmniProt
1.28298	OmniProt
1.44533	OmniProt
1.03183	OmniProt
1.26349	OmniProt
6.5897	OmniProt
0.48502	OmniProt
NA	OmniProt
1.13533	OmniProt
0.629332	OmniProt
0.45863	OmniProt
1.19326	OmniProt
1.13842	OmniProt
1.89838	OmniProt
NA	OmniProt
0.63665	OmniProt
0.529745	OmniProt
1.51945	OmniProt
0.668564	OmniProt
0.857064	OmniProt
1.22911	OmniProt
1.46069	OmniProt
0.941125	OmniProt
1.60484	OmniProt
NA	OmniProt
NA	OmniProt
2.69718	OmniProt
1.85906	OmniProt
1.41286	OmniProt
1.02002	OmniProt
NA	OmniProt
1.42871	OmniProt
1.17693	OmniProt
0.845543	OmniProt
1.00991	OmniProt
1.80282	OmniProt
1.80684	OmniProt
1.2746	OmniProt
0.997684	OmniProt
0.936721	OmniProt
1.20267	OmniProt
0.747625	OmniProt
NA	OmniProt
1.16047	OmniProt
1.03469	OmniProt
0.775657	OmniProt
0.716267	OmniProt
0.966684	OmniProt
0.565761	OmniProt
1.42908	OmniProt
2.65981	OmniProt
1.24341	OmniProt
NA	OmniProt
0.961307	OmniProt
0.315656	OmniProt
0.891096	OmniProt
2.04933	OmniProt
0.566122	OmniProt
1.09799	OmniProt
0.179801	OmniProt
0.21107	OmniProt
1.526	OmniProt
1.11372	OmniProt
0.91772	OmniProt
0.705349	OmniProt
0.933684	OmniProt
1.48977	OmniProt
0.795747	OmniProt
1.05263	OmniProt
1.81137	OmniProt
1.00198	OmniProt
1.11716	OmniProt
1.31432	OmniProt
NA	OmniProt
1.30172	OmniProt
0.805052	OmniProt
1.51777	OmniProt
1.91235	OmniProt
0.422412	OmniProt
1.00734	OmniProt
1.94255	OmniProt
0.649694	OmniProt
1.59683	OmniProt
NA	OmniProt
NA	OmniProt
2.49076	OmniProt
0.244252	OmniProt
0.785011	OmniProt
0.920822	OmniProt
0.489347	OmniProt
1.23627	OmniProt
0.592508	OmniProt
1.15568	OmniProt
0.971824	OmniProt
0.414811	OmniProt
0.963825	OmniProt
0.899675	OmniProt
0.208636	OmniProt
0.768821	OmniProt
0.721364	OmniProt
1.67514	OmniProt
1.2736	OmniProt
1.02223	OmniProt
1.55454	OmniProt
2.20104	OmniProt
3.30582	OmniProt
1.48511	OmniProt
2.47598	OmniProt
0.35557	OmniProt
0.943251	OmniProt
1.38058	OmniProt
NA	OmniProt
1.12242	OmniProt
1.08749	OmniProt
0.683037	OmniProt
1.25439	OmniProt
1.15885	OmniProt
2.30823	OmniProt
1.45684	OmniProt
1.08484	OmniProt
NA	OmniProt
1.3579	OmniProt
1.17589	OmniProt
1.17734	OmniProt
0.422846	OmniProt
1.39596	OmniProt
0.725418	OmniProt
0.366139	OmniProt
0.671647	OmniProt
1.71961	OmniProt
1.13912	OmniProt
0.369965	OmniProt
1.12216	OmniProt
1.02787	OmniProt
1.90435	OmniProt
0.915479	OmniProt
0.758158	OmniProt
0.952792	OmniProt
0.745392	OmniProt
1.47219	OmniProt
NA	OmniProt
1.07782	OmniProt
0.970897	OmniProt
1.42677	OmniProt
0.764161	OmniProt
1.38007	OmniProt
0.718668	OmniProt
NA	OmniProt
NA	OmniProt
0.909718	OmniProt
1.04553	OmniProt
1.34893	OmniProt
0.96338	OmniProt
0.859047	OmniProt
NA	OmniProt
1.02116	OmniProt
2.05384	OmniProt
0.797905	OmniProt
NA	OmniProt
0.987628	OmniProt
0.674012	OmniProt
0.934838	OmniProt
0.6043	OmniProt
0.860697	OmniProt
1.44384	OmniProt
1.47635	OmniProt
0.849583	OmniProt
0.874428	OmniProt
1.15429	OmniProt
0.852496	OmniProt
1.05986	OmniProt
0.913205	OmniProt
1.51267	OmniProt
NA	OmniProt
0.592923	OmniProt
1.23414	OmniProt
1.90827	OmniProt
1.19356	OmniProt
5.9995	OmniProt
0.604622	OmniProt
3.67357	OmniProt
NA	OmniProt
2.28436	OmniProt
0.440791	OmniProt
NA	OmniProt
1.05813	OmniProt
1.0634	OmniProt
0.45316	OmniProt
0.489055	OmniProt
NA	OmniProt
NA	OmniProt
0.530256	OmniProt
1.10951	OmniProt
1.02131	OmniProt
1.33899	OmniProt
0.604571	OmniProt
0.639047	OmniProt
1.96934	OmniProt
1.39684	OmniProt
0.880151	OmniProt
0.986237	OmniProt
2.69905	OmniProt
1.15172	OmniProt
NA	OmniProt
0.77252	OmniProt
NA	OmniProt
NA	OmniProt
1.12969	OmniProt
1.03423	OmniProt
1.26957	OmniProt
0.691728	OmniProt
0.819068	OmniProt
0.535565	OmniProt
1.27178	OmniProt
1.09882	OmniProt
1.18671	OmniProt
NA	OmniProt
1.1371	OmniProt
0.622404	OmniProt
0.715078	OmniProt
0.841394	OmniProt
3.92013	OmniProt
0.993756	OmniProt
1.58846	OmniProt
NA	OmniProt
1.76047	OmniProt
1.63254	OmniProt
1.4172	OmniProt
1.7092	OmniProt
1.06101	OmniProt
1.54584	OmniProt
NA	OmniProt
2.04791	OmniProt
0.738905	OmniProt
1.31984	OmniProt
NA	OmniProt
0.94533	OmniProt
1.80031	OmniProt
0.366397	OmniProt
1.33154	OmniProt
1.26099	OmniProt
1.55276	OmniProt
1.0745	OmniProt
1.13306	OmniProt
1.14663	OmniProt
NA	OmniProt
0.265396	OmniProt
0.660639	OmniProt
1.40984	OmniProt
1.12931	OmniProt
1.17865	OmniProt
0.96825	OmniProt
0.478735	OmniProt
0.574276	OmniProt
1.22222	OmniProt
1.38656	OmniProt
0.377834	OmniProt
0.98163	OmniProt
3.61491	OmniProt
1.76888	OmniProt
1.691	OmniProt
0.584453	OmniProt
0.609121	OmniProt
0.269214	OmniProt
1.38672	OmniProt
0.82753	OmniProt
0.808605	OmniProt
0.798718	OmniProt
0.952228	OmniProt
1.47897	OmniProt
0.858607	OmniProt
1.02937	OmniProt
2.24782	OmniProt
1.08798	OmniProt
NA	OmniProt
0.56352	OmniProt
2.42832	OmniProt
0.701915	OmniProt
1.69581	OmniProt
1.03812	OmniProt
0.615467	OmniProt
NA	OmniProt
1.07425	OmniProt
1.1667	OmniProt
NA	OmniProt
NA	OmniProt
NA	OmniProt
1.52403	OmniProt
2.22729	OmniProt
1.22841	OmniProt
0.451073	OmniProt
0.685294	OmniProt
0.547873	OmniProt
1.00836	OmniProt
NA	OmniProt
0.970117	OmniProt
1.28434	OmniProt
NA	OmniProt
0.962061	OmniProt
1.0485	OmniProt
NA	OmniProt
1.95871	OmniProt
0.964666	OmniProt
NA	OmniProt
0.985872	OmniProt
0.704901	OmniProt
0.967801	OmniProt
NA	OmniProt
1.09477	OmniProt
NA	OmniProt
1.10942	OmniProt
0.826482	OmniProt
1.09932	OmniProt
0.750899	OmniProt
1.11845	OmniProt
1.33691	OmniProt
0.182071	OmniProt
1.3067	OmniProt
0.45435	OmniProt
1.25669	OmniProt
0.944284	OmniProt
NA	OmniProt
2.86092	OmniProt
4.40923	OmniProt
2.06383	OmniProt
1.71238	OmniProt
NA	OmniProt
NA	OmniProt
NA	OmniProt
1.62506	OmniProt
1.63821	OmniProt
NA	OmniProt
NA	OmniProt
1.2248	OmniProt
1.11045	OmniProt
1.53792	OmniProt
1.83598	OmniProt
2.22331	OmniProt
2.17587	OmniProt
0.39754	OmniProt
0.517261	OmniProt
0.400205	OmniProt
1.33436	OmniProt
3.04665	OmniProt
0.957921	OmniProt
1.88533	OmniProt
1.39389	OmniProt
NA	OmniProt
0.702809	OmniProt
0.396266	OmniProt
2.2168	OmniProt
0.816703	OmniProt
0.849832	OmniProt
0.840658	OmniProt
2.30773	OmniProt
0.805483	OmniProt
2.91931	OmniProt
1.39445	OmniProt
1.11809	OmniProt
NA	OmniProt
0.797219	OmniProt
1.0382	OmniProt
2.48964	OmniProt
1.04666	OmniProt
NA	OmniProt
1.29772	OmniProt
1.1059	OmniProt
1.58708	OmniProt
1.2229	OmniProt
1.25632	OmniProt
1.22022	OmniProt
1.28344	OmniProt
1.05033	OmniProt
1.22729	OmniProt
0.891019	OmniProt
0.590044	OmniProt
0.989509	OmniProt
NA	OmniProt
0.667587	OmniProt
2.74593	OmniProt
1.13866	OmniProt
1.04172	OmniProt
0.613336	OmniProt
0.432297	OmniProt
NA	OmniProt
0.863339	OmniProt
0.742302	OmniProt
1.29212	OmniProt
0.840864	OmniProt
1.18719	OmniProt
0.772788	OmniProt
1.40974	OmniProt
0.854646	OmniProt
1.55413	OmniProt
1.95589	OmniProt
NA	OmniProt
1.02686	OmniProt
1.86011	OmniProt
1.1668	OmniProt
1.33646	OmniProt
NA	OmniProt
NA	OmniProt
1.2504	OmniProt
0.658451	OmniProt
NA	OmniProt
0.913045	OmniProt
1.09813	OmniProt
1.0651	OmniProt
0.677511	OmniProt
0.839281	OmniProt
0.941237	OmniProt
1.16037	OmniProt
1.03425	OmniProt
0.459175	OmniProt
1.37483	OmniProt
1.03013	OmniProt
1.18784	OmniProt
1.25723	OmniProt
NA	OmniProt
1.52542	OmniProt
0.85535	OmniProt
0.744672	OmniProt
0.0925314	OmniProt
1.10347	OmniProt
1.96612	OmniProt
1.75996	OmniProt
1.64734	OmniProt
1.18023	OmniProt
1.07479	OmniProt
0.953889	OmniProt
NA	OmniProt
1.43379	OmniProt
1.14195	OmniProt
1.55777	OmniProt
2.54379	OmniProt
NA	OmniProt
NA	OmniProt
NA	OmniProt
0.869722	OmniProt
1.76036	OmniProt
1.61371	OmniProt
0.888822	OmniProt
0.569785	OmniProt
1.10525	OmniProt
1.43811	OmniProt
1.02998	OmniProt
1.24616	OmniProt
0.74921	OmniProt
0.976991	OmniProt
0.890419	OmniProt
1.23217	OmniProt
1.03991	OmniProt
0.865605	OmniProt
NA	OmniProt
0.871905	OmniProt
0.583857	OmniProt
1.96405	OmniProt
1.52732	OmniProt
0.838758	OmniProt
0.857778	OmniProt
1.59726	OmniProt
1.02374	OmniProt
1.17855	OmniProt
2.83775	OmniProt
1.51609	OmniProt
0.87174	OmniProt
0.605777	OmniProt
2.39636	OmniProt
1.97058	OmniProt
1.02562	OmniProt
1.00395	OmniProt
2.49136	OmniProt
1.55911	OmniProt
1.66849	OmniProt
1.2217	OmniProt
1.67452	OmniProt
1.31889	OmniProt
1.20482	OmniProt
1.00193	OmniProt
0.617521	OmniProt
1.20959	OmniProt
0.766918	OmniProt
NA	OmniProt
0.642595	OmniProt
1.15794	OmniProt
0.431193	OmniProt
0.649793	OmniProt
NA	OmniProt
NA	OmniProt
1.10611	OmniProt
2.52241	OmniProt
NA	OmniProt
1.74339	OmniProt
1.22671	OmniProt
1.11921	OmniProt
3.24324	OmniProt
1.51606	OmniProt
0.699485	OmniProt
1.84869	OmniProt
1.20732	OmniProt
0.744728	OmniProt
NA	OmniProt
0.354859	OmniProt
0.752503	OmniProt
0.472219	OmniProt
1.60296	OmniProt
0.880183	OmniProt
NA	OmniProt
0.700275	OmniProt
1.01125	OmniProt
0.551208	OmniProt
1.24481	OmniProt
1.08582	OmniProt
0.929585	OmniProt
1.65807	OmniProt
1.46857	OmniProt
1.45302	OmniProt
NA	OmniProt
1.18105	OmniProt
1.00022	OmniProt
2.39031	OmniProt
0.826285	OmniProt
1.00404	OmniProt
0.600157	OmniProt
0.813858	OmniProt
1.00154	OmniProt
NA	OmniProt
0.603381	OmniProt
NA	OmniProt
0.419107	OmniProt
1.27151	OmniProt
2.38359	OmniProt
1.37682	OmniProt
1.2145	OmniProt
0.309671	OmniProt
0.858516	OmniProt
0.644887	OmniProt
NA	OmniProt
NA	OmniProt
1.51622	OmniProt
2.38008	OmniProt
NA	OmniProt
NA	OmniProt
NA	OmniProt
1.21914	OmniProt
0.505662	OmniProt
1.24923	OmniProt
0.760736	OmniProt
1.6019	OmniProt
1.16969	OmniProt
1.25704	OmniProt
0.150004	OmniProt
0.230016	OmniProt
0.892082	OmniProt
1.18275	OmniProt
0.905713	OmniProt
1.25816	OmniProt
1.11222	OmniProt
1.37491	OmniProt
1.04906	OmniProt
1.64884	OmniProt
1.10927	OmniProt
1.35135	OmniProt
1.77572	OmniProt
0.569774	OmniProt
1.3138	OmniProt
2.56196	OmniProt
0.522702	OmniProt
0.909111	OmniProt
1.06123	OmniProt
0.937939	OmniProt
1.48352	OmniProt
1.37974	OmniProt
1.33422	OmniProt
1.25639	OmniProt
1.37362	OmniProt
NA	OmniProt
NA	OmniProt
1.83394	OmniProt
1.46559	OmniProt
0.839793	OmniProt
0.717655	OmniProt
NA	OmniProt
3.56884	OmniProt
1.06279	OmniProt
2.6417	OmniProt
1.56381	OmniProt
0.84397	OmniProt
1.41791	OmniProt
1.76164	OmniProt
1.41761	OmniProt
NA	OmniProt
1.77508	OmniProt
1.40588	OmniProt
3.42462	OmniProt
2.3143	OmniProt
2.32991	OmniProt
2.01172	OmniProt
NA	OmniProt
4.35807	OmniProt
2.17971	OmniProt
1.31708	OmniProt
NA	OmniProt
1.73112	OmniProt
1.14423	OmniProt
1.68277	OmniProt
NA	OmniProt
3.10892	OmniProt
1.14889	OmniProt
1.22295	OmniProt
1.42377	OmniProt
0.957956	OmniProt
0.990033	OmniProt
1.73721	OmniProt
1.34	OmniProt
1.4536	OmniProt
1.22202	OmniProt
0.901799	OmniProt
1.58385	OmniProt
1.67072	OmniProt
0.861443	OmniProt
2.31007	OmniProt
2.32961	OmniProt
0.221315	OmniProt
1.37438	OmniProt
0.958958	OmniProt
1.18834	OmniProt
1.12947	OmniProt
1.47159	OmniProt
NA	OmniProt
0.911581	OmniProt
1.36476	OmniProt
1.48507	OmniProt
NA	OmniProt
NA	OmniProt
0.96612	OmniProt
1.10517	OmniProt
NA	OmniProt
1.04178	OmniProt
1.55034	OmniProt
1.62084	OmniProt
0.884239	OmniProt
NA	OmniProt
0.969824	OmniProt
NA	OmniProt
1.73976	OmniProt
1.75745	OmniProt
1.39188	OmniProt
1.53556	OmniProt
0.608522	OmniProt
1.00711	OmniProt
1.64747	OmniProt
1.08624	OmniProt
NA	OmniProt
0.922219	OmniProt
NA	OmniProt
1.30931	OmniProt
1.0564	OmniProt
NA	OmniProt
1.0453	OmniProt
0.581657	OmniProt
0.553868	OmniProt
0.98391	OmniProt
0.976523	OmniProt
1.71484	OmniProt
1.21498	OmniProt
1.44927	OmniProt
0.601841	OmniProt
1.14714	OmniProt
1.56349	OmniProt
1.11024	OmniProt
1.10775	OmniProt
1.57157	OmniProt
2.30895	OmniProt
1.70923	OmniProt
0.980279	OmniProt
1.54506	OmniProt
NA	OmniProt
1.45191	OmniProt
NA	OmniProt
2.37185	OmniProt
3.45015	OmniProt
1.97532	OmniProt
1.66974	OmniProt
0.54936	OmniProt
1.35014	OmniProt
1.14799	OmniProt
1.18885	OmniProt
NA	OmniProt
0.916305	OmniProt
1.60607	OmniProt
1.30931	OmniProt
1.86663	OmniProt
1.3325	OmniProt
1.66506	OmniProt
1.18771	OmniProt
NA	OmniProt
NA	OmniProt
0.759089	OmniProt
NA	OmniProt
1.45522	OmniProt
1.32598	OmniProt
0.950982	OmniProt
1.85755	OmniProt
NA	OmniProt
1.18786	OmniProt
0.555663	OmniProt
0.578714	OmniProt
1.62729	OmniProt
0.886017	OmniProt
0.503145	OmniProt
1.26601	OmniProt
0.805515	OmniProt
1.4065	OmniProt
0.996158	OmniProt
NA	OmniProt
NA	OmniProt
1.69597	OmniProt
1.18562	OmniProt
1.17537	OmniProt
0.746812	OmniProt
NA	OmniProt
2.87899	OmniProt
2.87205	OmniProt
1.81514	OmniProt
0.953421	OmniProt
1.2348	OmniProt
1.93177	OmniProt
1.51227	OmniProt
1.36448	OmniProt
NA	OmniProt
2.07393	OmniProt
1.02209	OmniProt
0.885054	OmniProt
1.29034	OmniProt
1.23427	OmniProt
1.68576	OmniProt
0.419559	OmniProt
1.45652	OmniProt
1.32641	OmniProt
2.11646	OmniProt
1.12346	OmniProt
0.74614	OmniProt
1.2707	OmniProt
1.19316	OmniProt
0.312983	OmniProt
0.568312	OmniProt
NA	OmniProt
0.678724	OmniProt
1.58377	OmniProt
1.51515	OmniProt
0.175956	OmniProt
2.00471	OmniProt
1.57849	OmniProt
0.857981	OmniProt
NA	OmniProt
0.967654	OmniProt
0.998415	OmniProt
1.59972	OmniProt
0.797766	OmniProt
0.638744	OmniProt
0.677899	OmniProt
NA	OmniProt
1.10946	OmniProt
1.2568	OmniProt
NA	OmniProt
1.40056	OmniProt
1.19672	OmniProt
NA	OmniProt
8.84224	OmniProt
1.08444	OmniProt
1.52814	OmniProt
1.04523	OmniProt
NA	OmniProt
1.0753	OmniProt
0.748964	OmniProt
1.05336	OmniProt
1.17076	OmniProt
0.541096	OmniProt
1.36948	OmniProt
1.19887	OmniProt
NA	OmniProt
1.06944	OmniProt
NA	OmniProt
1.49204	OmniProt
0.995342	OmniProt
NA	OmniProt
2.20282	OmniProt
1.10711	OmniProt
NA	OmniProt
0.896768	OmniProt
0.731775	OmniProt
1.564	OmniProt
NA	OmniProt
1.30883	OmniProt
NA	OmniProt
1.65573	OmniProt
1.7709	OmniProt
2.0435	OmniProt
1.64216	OmniProt
1.37441	OmniProt
NA	OmniProt
0.405804	OmniProt
1.99067	OmniProt
1.03164	OmniProt
1.23998	OmniProt
1.07518	OmniProt
1.04666	OmniProt
0.413225	OmniProt
0.797716	OmniProt
1.97716	OmniProt
2.80892	OmniProt
1.78893	OmniProt
0.203512	OmniProt
0.205099	OmniProt
NA	OmniProt
2.1998	OmniProt
0.867239	OmniProt
1.91055	OmniProt
0.59834	OmniProt
1.36023	OmniProt
1.29313	OmniProt
1.34941	OmniProt
1.23699	OmniProt
0.690181	OmniProt
2.27615	OmniProt
1.2455	OmniProt
1.15537	OmniProt
1.49953	OmniProt
2.8023	OmniProt
NA	OmniProt
0.957943	OmniProt
1.05278	OmniProt
2.43176	OmniProt
1.07611	OmniProt
0.879085	OmniProt
1.10835	OmniProt
2.4252	OmniProt
1.78427	OmniProt
1.99488	OmniProt
0.818646	OmniProt
NA	OmniProt
NA	OmniProt
2.00316	OmniProt
0.864342	OmniProt
NA	OmniProt
1.38335	OmniProt
NA	OmniProt
1.06606	OmniProt
2.73185	OmniProt
1.56704	OmniProt
1.50946	OmniProt
1.12308	OmniProt
0.511747	OmniProt
1.47774	OmniProt
1.38048	OmniProt
1.3058	OmniProt
1.40023	OmniProt
1.44814	OmniProt
1.56015	OmniProt
1.07916	OmniProt
1.32494	OmniProt
1.57356	OmniProt
1.24822	OmniProt
2.13737	OmniProt
0.822144	OmniProt
0.990397	OmniProt
0.929468	OmniProt
2.04468	OmniProt
0.718667	OmniProt
NA	OmniProt
2.02903	OmniProt
NA	OmniProt
1.38469	OmniProt
1.31154	OmniProt
0.882255	OmniProt
0.87824	OmniProt
1.06685	OmniProt
0.475902	OmniProt
1.00475	OmniProt
0.788037	OmniProt
NA	OmniProt
NA	OmniProt
0.701841	OmniProt
1.21515	OmniProt
0.383365	OmniProt
1.16252	OmniProt
2.35549	OmniProt
1.1088	OmniProt
1.38545	OmniProt
NA	OmniProt
1.24409	OmniProt
1.58637	OmniProt
4.23517	OmniProt
2.05776	OmniProt
2.05829	OmniProt
0.814061	OmniProt
2.03643	OmniProt
0.899049	OmniProt
1.07567	OmniProt
1.32693	OmniProt
1.1758	OmniProt
NA	OmniProt
0.448672	OmniProt
1.11662	OmniProt
0.793662	OmniProt
1.33304	OmniProt
0.726998	OmniProt
1.10022	OmniProt
1.03643	OmniProt
1.49837	OmniProt
NA	OmniProt
1.05052	OmniProt
NA	OmniProt
1.85915	OmniProt
NA	OmniProt
0.381374	OmniProt
0.948346	OmniProt
1.12364	OmniProt
1.27708	OmniProt
1.08134	OmniProt
2.50534	OmniProt
0.573982	OmniProt
NA	OmniProt
1.01595	OmniProt
1.49316	OmniProt
1.83437	OmniProt
0.376374	OmniProt
3.17418	OmniProt
0.700798	OmniProt
0.49029	OmniProt
0.419196	OmniProt
0.594691	OmniProt
NA	OmniProt
NA	OmniProt
1.19033	OmniProt
NA	OmniProt
0.891059	OmniProt
0.392513	OmniProt
NA	OmniProt
1.84274	OmniProt
1.31494	OmniProt
1.4795	OmniProt
1.27437	OmniProt
1.13224	OmniProt
1.73621	OmniProt
1.68584	OmniProt
0.718657	OmniProt
2.52046	OmniProt
0.565843	OmniProt
0.586512	OmniProt
1.12988	OmniProt
1.3356	OmniProt
1.48678	OmniProt
NA	OmniProt
0.951616	OmniProt
1.61052	OmniProt
1.14155	OmniProt
1.79722	OmniProt
1.36516	OmniProt
1.29951	OmniProt
0.942466	OmniProt
1.03709	OmniProt
0.915505	OmniProt
1.40146	OmniProt
NA	OmniProt
NA	OmniProt
1.55055	OmniProt
1.60917	OmniProt
0.166403	OmniProt
1.34018	OmniProt
NA	OmniProt
0.850498	OmniProt
2.26959	OmniProt
NA	OmniProt
NA	OmniProt
1.51462	OmniProt
7.37467	OmniProt
NA	OmniProt
0.798309	OmniProt
2.26481	OmniProt
1.12623	OmniProt
NA	OmniProt
0.969282	OmniProt
0.841089	OmniProt
NA	OmniProt
3.50221	OmniProt
1.53835	OmniProt
0.886077	OmniProt
NA	OmniProt
NA	OmniProt
1.57464	OmniProt
1.3837	OmniProt
NA	OmniProt
2.70187	OmniProt
NA	OmniProt
1.38128	OmniProt
NA	OmniProt
0.594315	OmniProt
NA	OmniProt
0.720598	OmniProt
1.063	OmniProt
1.24348	OmniProt
2.04659	OmniProt
3.74069	OmniProt
0.966695	OmniProt
0.744145	OmniProt
1.83038	OmniProt
1.7148	OmniProt
NA	OmniProt
1.73417	OmniProt
0.787677	OmniProt
0.425344	OmniProt
0.646522	OmniProt
0.528664	OmniProt
0.337972	OmniProt
NA	OmniProt
2.05781	OmniProt
1.01945	OmniProt
NA	OmniProt
2.53354	OmniProt
NA	OmniProt
1.88721	OmniProt
1.36254	OmniProt
2.29101	OmniProt
NA	OmniProt
NA	OmniProt
0.748628	OmniProt
NA	OmniProt
NA	OmniProt
NA	OmniProt
NA	OmniProt
1.72179	OmniProt
1.56263	OmniProt
1.10388	OmniProt
NA	OmniProt
NA	OmniProt
1.94438	OmniProt
1.13984	OmniProt
NA	OmniProt
1.34107	OmniProt
1.07365	OmniProt
1.21434	OmniProt
1.14716	OmniProt
0.958148	OmniProt
1.71511	OmniProt
NA	OmniProt
1.48829	OmniProt
0.965232	OmniProt
0.912154	OmniProt
1.99491	OmniProt
1.38002	OmniProt
1.08685	OmniProt
0.538742	OmniProt
NA	OmniProt
1.03035	OmniProt
0.187747	OmniProt
0.24463	OmniProt
1.54769	OmniProt
0.937296	OmniProt
NA	OmniProt
1.77072	OmniProt
1.38572	OmniProt
0.808471	OmniProt
NA	OmniProt
1.24553	OmniProt
0.906031	OmniProt
NA	OmniProt
Inf	OmniProt
NA	OmniProt
NA	OmniProt
NA	OmniProt
1.30539	OmniProt
0.610916	OmniProt
1.25952	OmniProt
2.84931	OmniProt
1.18254	OmniProt
1.43115	OmniProt
0.897882	OmniProt
1.5377	OmniProt
NA	OmniProt
2.03276	OmniProt
1.65858	OmniProt
0.547372	OmniProt
2.00816	OmniProt
1.11475	OmniProt
NA	OmniProt
0.475851	OmniProt
1.08256	OmniProt
0.933134	OmniProt
1.28517	OmniProt
0.361056	OmniProt
NA	OmniProt
1.32265	OmniProt
1.0956	OmniProt
1.88555	OmniProt
1.04943	OmniProt
1.5616	OmniProt
0.756927	OmniProt
1.58106	OmniProt
NA	OmniProt
1.3114	OmniProt
0.872685	OmniProt
0.950952	OmniProt
1.01027	OmniProt
0.896377	OmniProt
1.57509	OmniProt
1.26551	OmniProt
1.09379	OmniProt
1.70268	OmniProt
2.25703	OmniProt
NA	OmniProt
1.41805	OmniProt
1.03674	OmniProt
0.864066	OmniProt
1.94517	OmniProt
2.36542	OmniProt
0.990476	OmniProt
1.07787	OmniProt
1.32325	OmniProt
1.44255	OmniProt
0.643197	OmniProt
2.1658	OmniProt
2.31702	OmniProt
1.43597	OmniProt
NA	OmniProt
1.23545	OmniProt
NA	OmniProt
0.283948	OmniProt
1.18199	OmniProt
1.64689	OmniProt
3.6487	OmniProt
NA	OmniProt
1.06609	OmniProt
1.35629	OmniProt
0.610109	OmniProt
0.634402	OmniProt
NA	OmniProt
0.882951	OmniProt
0.912902	OmniProt
NA	OmniProt
1.35365	OmniProt
NA	OmniProt
0.951875	OmniProt
1.01132	OmniProt
NA	OmniProt
1.22298	OmniProt
1.30077	OmniProt
NA	OmniProt
1.96901	OmniProt
0.863806	OmniProt
0.700703	OmniProt
1.7307	OmniProt
1.38714	OmniProt
0.493434	OmniProt
1.78871	OmniProt
1.37177	OmniProt
1.17742	OmniProt
NA	OmniProt
0.699896	OmniProt
[truncated: 14,322 more rows]
