# Supplementary material for: Systematic evaluation of blood contamination in nanoparticle-based plasma proteomics
Source: EMBO Mol Med. 2025 Dec 5;18(1):275–96. doi: 10.1038/s44321-025-00346-9 (PMC12808129; doi:10.1038/s44321-025-00346-9)
Supplement: Supplementary file 10 — Source data Fig. 3 [file 44321_2025_346_MOESM10_ESM.zip › Figure 3/3e/Boxplot_1_1_1_9_FC_values.xlsx]

## Sheet: Boxplot_1_1_1_9_FC_values
FC	Group
7.78088	OmniProt
4.0448	OmniProt
1.99748	OmniProt
5.19284	OmniProt
3.69635	OmniProt
NA	OmniProt
NA	OmniProt
0.988834	OmniProt
4.35641	OmniProt
8.44438	OmniProt
NA	OmniProt
NA	OmniProt
1.17658	OmniProt
1.42234	OmniProt
2.30405	OmniProt
3.35062	OmniProt
NA	OmniProt
NA	OmniProt
3.40416	OmniProt
NA	OmniProt
1.41376	OmniProt
3.98616	OmniProt
1.9476	OmniProt
4.09948	OmniProt
NA	OmniProt
NA	OmniProt
NA	OmniProt
4.20163	OmniProt
NA	OmniProt
7.31183	OmniProt
3.9028	OmniProt
22.2598	OmniProt
NA	OmniProt
1.89877	OmniProt
NA	OmniProt
NA	OmniProt
3.65128	OmniProt
NA	OmniProt
NA	OmniProt
12.2341	OmniProt
1.31226	OmniProt
NA	OmniProt
1.24421	OmniProt
2.09317	OmniProt
3.83974	OmniProt
2.46919	OmniProt
2.34049	OmniProt
NA	OmniProt
NA	OmniProt
2.85334	OmniProt
NA	OmniProt
NA	OmniProt
0.447836	OmniProt
NA	OmniProt
3.67286	OmniProt
NA	OmniProt
2.31435	OmniProt
3.53424	OmniProt
5.77389	OmniProt
NA	OmniProt
NA	OmniProt
0.700387	OmniProt
0.373316	OmniProt
4.83029	OmniProt
2.5019	OmniProt
2.94357	OmniProt
2.11917	OmniProt
NA	OmniProt
2.87194	OmniProt
NA	OmniProt
1.52212	OmniProt
NA	OmniProt
0.495099	OmniProt
12.7992	OmniProt
5.48941	OmniProt
4.04926	OmniProt
2.49328	OmniProt
NA	OmniProt
1.98785	OmniProt
NA	OmniProt
NA	OmniProt
0.900778	OmniProt
6.67977	OmniProt
4.77603	OmniProt
3.05488	OmniProt
4.00958	OmniProt
NA	OmniProt
7.49886	OmniProt
NA	OmniProt
NA	OmniProt
NA	OmniProt
5.35114	OmniProt
NA	OmniProt
NA	OmniProt
0.741373	OmniProt
0.685513	OmniProt
0.835703	OmniProt
4.59107	OmniProt
NA	OmniProt
2.60835	OmniProt
NA	OmniProt
2.66275	OmniProt
2.86138	OmniProt
3.43972	OmniProt
3.1769	OmniProt
4.34905	OmniProt
5.60828	OmniProt
NA	OmniProt
4.23501	OmniProt
NA	OmniProt
2.07475	OmniProt
1.47168	OmniProt
NA	OmniProt
1.80589	OmniProt
3.71586	OmniProt
NA	OmniProt
4.43836	OmniProt
NA	OmniProt
7.43254	OmniProt
2.92394	OmniProt
NA	OmniProt
NA	OmniProt
2.13205	OmniProt
NA	OmniProt
NA	OmniProt
4.54374	OmniProt
NA	OmniProt
NA	OmniProt
1.31087	OmniProt
NA	OmniProt
NA	OmniProt
9.87798	OmniProt
NA	OmniProt
3.73642	OmniProt
6.92326	OmniProt
3.37412	OmniProt
2.68468	OmniProt
5.93298	OmniProt
NA	OmniProt
NA	OmniProt
NA	OmniProt
NA	OmniProt
NA	OmniProt
NA	OmniProt
3.02247	OmniProt
NA	OmniProt
4.41939	OmniProt
NA	OmniProt
3.69674	OmniProt
NA	OmniProt
NA	OmniProt
NA	OmniProt
NA	OmniProt
6.77885	OmniProt
NA	OmniProt
4.27931	OmniProt
2.91861	OmniProt
2.29378	OmniProt
2.26037	OmniProt
NA	OmniProt
NA	OmniProt
NA	OmniProt
4.33439	OmniProt
NA	OmniProt
3.13022	OmniProt
NA	OmniProt
NA	OmniProt
10.9698	OmniProt
NA	OmniProt
NA	OmniProt
NA	OmniProt
2.48547	OmniProt
0.77409	OmniProt
0.153115	OmniProt
NA	OmniProt
1.80803	OmniProt
6.36097	OmniProt
5.08201	OmniProt
NA	OmniProt
0.608157	OmniProt
4.24288	OmniProt
3.25099	OmniProt
1.63561	OmniProt
NA	OmniProt
NA	OmniProt
2.23855	OmniProt
NA	OmniProt
3.33537	OmniProt
NA	OmniProt
NA	OmniProt
4.19235	OmniProt
NA	OmniProt
8.21945	OmniProt
NA	OmniProt
NA	OmniProt
NA	OmniProt
3.36721	OmniProt
1.19356	OmniProt
4.7806	OmniProt
NA	OmniProt
NA	OmniProt
9.6224	OmniProt
0.651003	OmniProt
1.88507	OmniProt
NA	OmniProt
3.26668	OmniProt
NA	OmniProt
NA	OmniProt
NA	OmniProt
1.10389	OmniProt
NA	OmniProt
0.429556	OmniProt
NA	OmniProt
9.12165	OmniProt
NA	OmniProt
3.45333	OmniProt
NA	OmniProt
2.58681	OmniProt
NA	OmniProt
2.70934	OmniProt
4.26161	OmniProt
2.41633	OmniProt
NA	OmniProt
3.89278	OmniProt
5.73666	OmniProt
NA	OmniProt
1.30383	OmniProt
NA	OmniProt
NA	OmniProt
4.06295	OmniProt
5.11016	OmniProt
NA	OmniProt
5.39209	OmniProt
NA	OmniProt
NA	OmniProt
5.88043	OmniProt
NA	OmniProt
1.49904	OmniProt
6.29358	OmniProt
5.1105	OmniProt
1.29161	OmniProt
1.76743	OmniProt
NA	OmniProt
0.957045	OmniProt
4.68806	OmniProt
NA	OmniProt
NA	OmniProt
NA	OmniProt
NA	OmniProt
NA	OmniProt
7.3476	OmniProt
NA	OmniProt
NA	OmniProt
NA	OmniProt
0.445416	OmniProt
NA	OmniProt
9.70119	OmniProt
10.1842	OmniProt
NA	OmniProt
1.13825	OmniProt
NA	OmniProt
3.60058	OmniProt
2.2512	OmniProt
NA	OmniProt
NA	OmniProt
NA	OmniProt
4.53514	OmniProt
NA	OmniProt
NA	OmniProt
2.65631	OmniProt
NA	OmniProt
NA	OmniProt
3.63023	OmniProt
3.67896	OmniProt
NA	OmniProt
NA	OmniProt
NA	OmniProt
4.68578	OmniProt
NA	OmniProt
2.64736	OmniProt
4.6086	OmniProt
2.60271	OmniProt
NA	OmniProt
NA	OmniProt
NA	OmniProt
2.68787	OmniProt
10.8045	OmniProt
NA	OmniProt
3.30327	OmniProt
3.95223	OmniProt
14.7895	OmniProt
3.53017	OmniProt
3.02516	OmniProt
2.90928	OmniProt
4.02909	OmniProt
4.522	OmniProt
4.86045	OmniProt
NA	OmniProt
NA	OmniProt
NA	OmniProt
NA	OmniProt
4.88756	OmniProt
4.46181	OmniProt
3.14993	OmniProt
0.296281	OmniProt
2.91467	OmniProt
7.24292	OmniProt
4.91086	OmniProt
1.37732	OmniProt
NA	OmniProt
1.92739	OmniProt
1.74339	OmniProt
NA	OmniProt
7.27415	OmniProt
NA	OmniProt
NA	OmniProt
NA	OmniProt
4.92647	OmniProt
3.20513	OmniProt
NA	OmniProt
4.69615	OmniProt
NA	OmniProt
2.49461	OmniProt
3.62512	OmniProt
3.75526	OmniProt
NA	OmniProt
5.20622	OmniProt
5.77586	OmniProt
4.53181	OmniProt
3.61559	OmniProt
5.43995	OmniProt
NA	OmniProt
3.79043	OmniProt
2.81993	OmniProt
NA	OmniProt
NA	OmniProt
NA	OmniProt
1.67179	OmniProt
NA	OmniProt
2.83816	OmniProt
4.88111	OmniProt
4.85502	OmniProt
NA	OmniProt
NA	OmniProt
2.49598	OmniProt
3.07024	OmniProt
NA	OmniProt
NA	OmniProt
NA	OmniProt
NA	OmniProt
3.87519	OmniProt
NA	OmniProt
1.55797	OmniProt
1.38478	OmniProt
1.38804	OmniProt
2.2283	OmniProt
NA	OmniProt
2.88153	OmniProt
4.19012	OmniProt
2.64907	OmniProt
4.4333	OmniProt
3.45346	OmniProt
3.1527	OmniProt
NA	OmniProt
NA	OmniProt
4.33928	OmniProt
3.94427	OmniProt
NA	OmniProt
3.1935	OmniProt
2.28639	OmniProt
NA	OmniProt
3.45098	OmniProt
NA	OmniProt
NA	OmniProt
NA	OmniProt
3.5779	OmniProt
6.89211	OmniProt
NA	OmniProt
2.30249	OmniProt
2.25611	OmniProt
3.98083	OmniProt
NA	OmniProt
7.16766	OmniProt
2.55834	OmniProt
2.92207	OmniProt
NA	OmniProt
NA	OmniProt
NA	OmniProt
1.52176	OmniProt
NA	OmniProt
1.51999	OmniProt
1.91109	OmniProt
NA	OmniProt
NA	OmniProt
NA	OmniProt
NA	OmniProt
2.27731	OmniProt
NA	OmniProt
29.2145	OmniProt
5.05958	OmniProt
3.31458	OmniProt
0.434153	OmniProt
NA	OmniProt
2.31827	OmniProt
2.61927	OmniProt
NA	OmniProt
NA	OmniProt
1.10656	OmniProt
3.21053	OmniProt
NA	OmniProt
NA	OmniProt
0.991847	OmniProt
NA	OmniProt
1.19735	OmniProt
2.33913	OmniProt
2.84523	OmniProt
2.28885	OmniProt
NA	OmniProt
2.95169	OmniProt
2.86723	OmniProt
NA	OmniProt
NA	OmniProt
1.43728	OmniProt
10.9471	OmniProt
7.05472	OmniProt
NA	OmniProt
5.7559	OmniProt
2.99787	OmniProt
NA	OmniProt
NA	OmniProt
1.12055	OmniProt
3.40086	OmniProt
2.07751	OmniProt
2.51688	OmniProt
2.42082	OmniProt
2.59296	OmniProt
1.70933	OmniProt
3.7814	OmniProt
4.26171	OmniProt
10.4697	OmniProt
NA	OmniProt
2.58458	OmniProt
0.916904	OmniProt
12.0723	OmniProt
NA	OmniProt
2.70305	OmniProt
NA	OmniProt
NA	OmniProt
0.653861	OmniProt
2.28748	OmniProt
2.04851	OmniProt
2.92337	OmniProt
1.78172	OmniProt
1.4493	OmniProt
2.50888	OmniProt
3.04443	OmniProt
NA	OmniProt
NA	OmniProt
NA	OmniProt
NA	OmniProt
3.48077	OmniProt
2.12564	OmniProt
1.89416	OmniProt
NA	OmniProt
NA	OmniProt
NA	OmniProt
2.75324	OmniProt
4.97518	OmniProt
0.783191	OmniProt
0.831565	OmniProt
1.86942	OmniProt
NA	OmniProt
1.65193	OmniProt
1.70586	OmniProt
3.77322	OmniProt
1.82486	OmniProt
3.4325	OmniProt
7.69488	OmniProt
NA	OmniProt
1.78249	OmniProt
NA	OmniProt
NA	OmniProt
4.73254	OmniProt
7.42082	OmniProt
11.0544	OmniProt
NA	OmniProt
2.53471	OmniProt
6.23604	OmniProt
NA	OmniProt
NA	OmniProt
NA	OmniProt
1.4496	OmniProt
4.77692	OmniProt
5.34512	OmniProt
1.98086	OmniProt
1.84386	OmniProt
NA	OmniProt
NA	OmniProt
2.61937	OmniProt
4.42357	OmniProt
NA	OmniProt
2.02033	OmniProt
NA	OmniProt
0.942317	OmniProt
4.93758	OmniProt
1.62785	OmniProt
NA	OmniProt
4.54075	OmniProt
3.76486	OmniProt
NA	OmniProt
2.10439	OmniProt
2.77421	OmniProt
3.64464	OmniProt
4.62516	OmniProt
0.645564	OmniProt
1.24821	OmniProt
0.908543	OmniProt
0.82808	OmniProt
0.984598	OmniProt
NA	OmniProt
NA	OmniProt
2.95295	OmniProt
2.19878	OmniProt
4.49718	OmniProt
5.30297	OmniProt
NA	OmniProt
NA	OmniProt
NA	OmniProt
NA	OmniProt
4.66239	OmniProt
4.25461	OmniProt
0.738535	OmniProt
NA	OmniProt
2.22971	OmniProt
NA	OmniProt
2.73279	OmniProt
NA	OmniProt
3.02707	OmniProt
47.4221	OmniProt
5.51098	OmniProt
1.54401	OmniProt
1.26971	OmniProt
8.52175	OmniProt
3.3947	OmniProt
0.858739	OmniProt
1.31174	OmniProt
1.72237	OmniProt
NA	OmniProt
2.38972	OmniProt
2.44363	OmniProt
0.6039	OmniProt
NA	OmniProt
NA	OmniProt
3.22604	OmniProt
2.96208	OmniProt
2.29013	OmniProt
1.02367	OmniProt
NA	OmniProt
0.48268	OmniProt
NA	OmniProt
NA	OmniProt
1.27712	OmniProt
NA	OmniProt
NA	OmniProt
3.62113	OmniProt
4.63261	OmniProt
4.67813	OmniProt
1.12789	OmniProt
2.67872	OmniProt
3.20025	OmniProt
1.72258	OmniProt
NA	OmniProt
6.84159	OmniProt
6.54255	OmniProt
10.7368	OmniProt
0.725874	OmniProt
3.48909	OmniProt
NA	OmniProt
1.45835	OmniProt
NA	OmniProt
4.50323	OmniProt
4.49375	OmniProt
2.49561	OmniProt
2.64244	OmniProt
3.02842	OmniProt
NA	OmniProt
NA	OmniProt
1.20653	OmniProt
4.9336	OmniProt
4.41134	OmniProt
NA	OmniProt
4.03506	OmniProt
3.82822	OmniProt
3.62579	OmniProt
5.062	OmniProt
3.44417	OmniProt
2.79936	OmniProt
3.57676	OmniProt
2.24709	OmniProt
2.99288	OmniProt
NA	OmniProt
16.0823	OmniProt
NA	OmniProt
1.73901	OmniProt
NA	OmniProt
1.68375	OmniProt
2.47244	OmniProt
0.873818	OmniProt
NA	OmniProt
3.49355	OmniProt
2.59085	OmniProt
NA	OmniProt
NA	OmniProt
4.10051	OmniProt
4.25643	OmniProt
5.77036	OmniProt
NA	OmniProt
NA	OmniProt
10.4041	OmniProt
2.20005	OmniProt
1.58119	OmniProt
4.04294	OmniProt
NA	OmniProt
19.801	OmniProt
2.18474	OmniProt
NA	OmniProt
NA	OmniProt
NA	OmniProt
9.77408	OmniProt
NA	OmniProt
2.42346	OmniProt
NA	OmniProt
NA	OmniProt
NA	OmniProt
2.31007	OmniProt
3.19731	OmniProt
NA	OmniProt
3.23658	OmniProt
3.74984	OmniProt
1.51482	OmniProt
2.00545	OmniProt
3.79716	OmniProt
2.25095	OmniProt
NA	OmniProt
3.02592	OmniProt
5.85577	OmniProt
NA	OmniProt
1.87375	OmniProt
NA	OmniProt
4.54798	OmniProt
NA	OmniProt
5.33525	OmniProt
2.60595	OmniProt
1.61952	OmniProt
NA	OmniProt
5.2758	OmniProt
4.12883	OmniProt
2.90636	OmniProt
6.47701	OmniProt
NA	OmniProt
1.51985	OmniProt
6.06689	OmniProt
3.35246	OmniProt
NA	OmniProt
NA	OmniProt
2.76468	OmniProt
4.68984	OmniProt
3.68881	OmniProt
NA	OmniProt
0.301418	OmniProt
3.12277	OmniProt
4.94486	OmniProt
4.85671	OmniProt
5.22984	OmniProt
NA	OmniProt
1.88121	OmniProt
2.73581	OmniProt
4.86149	OmniProt
7.53636	OmniProt
2.09019	OmniProt
1.77433	OmniProt
3.88664	OmniProt
NA	OmniProt
NA	OmniProt
3.8502	OmniProt
5.3459	OmniProt
1.41138	OmniProt
3.5678	OmniProt
1.98798	OmniProt
2.64579	OmniProt
4.88102	OmniProt
4.63747	OmniProt
NA	OmniProt
NA	OmniProt
NA	OmniProt
3.39005	OmniProt
5.88221	OmniProt
NA	OmniProt
1.42299	OmniProt
NA	OmniProt
7.26324	OmniProt
6.20253	OmniProt
NA	OmniProt
3.31172	OmniProt
NA	OmniProt
1.98241	OmniProt
NA	OmniProt
NA	OmniProt
1.6766	OmniProt
2.04726	OmniProt
NA	OmniProt
NA	OmniProt
0.430148	OmniProt
3.46015	OmniProt
3.29212	OmniProt
0.394154	OmniProt
NA	OmniProt
2.19318	OmniProt
7.49127	OmniProt
2.73637	OmniProt
NA	OmniProt
7.00319	OmniProt
2.30583	OmniProt
9.32674	OmniProt
2.98236	OmniProt
1.09934	OmniProt
NA	OmniProt
NA	OmniProt
NA	OmniProt
0.496907	OmniProt
NA	OmniProt
22.6359	OmniProt
NA	OmniProt
2.58634	OmniProt
2.31827	OmniProt
NA	OmniProt
NA	OmniProt
NA	OmniProt
6.54067	OmniProt
4.87924	OmniProt
NA	OmniProt
NA	OmniProt
4.91499	OmniProt
1.5101	OmniProt
2.12091	OmniProt
NA	OmniProt
NA	OmniProt
NA	OmniProt
6.47188	OmniProt
4.21335	OmniProt
NA	OmniProt
3.23209	OmniProt
4.28533	OmniProt
1.96822	OmniProt
7.38014	OmniProt
4.98737	OmniProt
1.44483	OmniProt
3.36326	OmniProt
2.49968	OmniProt
3.22271	OmniProt
3.97554	OmniProt
NA	OmniProt
NA	OmniProt
3.89503	OmniProt
0.900806	OmniProt
NA	OmniProt
NA	OmniProt
NA	OmniProt
0.725218	OmniProt
1.34504	OmniProt
1.46057	OmniProt
NA	OmniProt
6.99514	OmniProt
1.85323	OmniProt
NA	OmniProt
2.59041	OmniProt
6.76082	OmniProt
2.48615	OmniProt
1.78274	OmniProt
0.909731	OmniProt
1.17451	OmniProt
1.86054	OmniProt
NA	OmniProt
NA	OmniProt
NA	OmniProt
NA	OmniProt
NA	OmniProt
5.4508	OmniProt
5.03533	OmniProt
NA	OmniProt
NA	OmniProt
2.38536	OmniProt
1.35569	OmniProt
1.14056	OmniProt
1.37353	OmniProt
2.89474	OmniProt
3.11336	OmniProt
NA	OmniProt
NA	OmniProt
NA	OmniProt
NA	OmniProt
9.24182	OmniProt
NA	OmniProt
4.86744	OmniProt
4.2292	OmniProt
5.58942	OmniProt
3.86415	OmniProt
2.02039	OmniProt
NA	OmniProt
0.965571	OmniProt
4.11524	OmniProt
2.05588	OmniProt
1.72271	OmniProt
0.111553	OmniProt
5.64635	OmniProt
2.86725	OmniProt
NA	OmniProt
1.80275	OmniProt
1.68222	OmniProt
4.33285	OmniProt
2.82221	OmniProt
3.41442	OmniProt
1.20069	OmniProt
0.302266	OmniProt
0.624519	OmniProt
NA	OmniProt
2.73666	OmniProt
2.49655	OmniProt
2.6754	OmniProt
5.79592	OmniProt
2.91816	OmniProt
2.73278	OmniProt
3.60112	OmniProt
4.31763	OmniProt
NA	OmniProt
1.55484	OmniProt
NA	OmniProt
7.07717	OmniProt
5.00164	OmniProt
1.99102	OmniProt
NA	OmniProt
1.25292	OmniProt
NA	OmniProt
4.05199	OmniProt
NA	OmniProt
1.33528	OmniProt
NA	OmniProt
6.31864	OmniProt
3.90569	OmniProt
6.35781	OmniProt
1.66431	OmniProt
0.402246	OmniProt
NA	OmniProt
NA	OmniProt
13.3233	OmniProt
3.53919	OmniProt
0.492886	OmniProt
2.70606	OmniProt
2.22223	OmniProt
NA	OmniProt
17.6613	OmniProt
1.02945	OmniProt
NA	OmniProt
NA	OmniProt
NA	OmniProt
NA	OmniProt
NA	OmniProt
NA	OmniProt
2.91074	OmniProt
NA	OmniProt
4.08801	OmniProt
9.82637	OmniProt
NA	OmniProt
3.42057	OmniProt
NA	OmniProt
NA	OmniProt
3.28665	OmniProt
4.04405	OmniProt
3.96117	OmniProt
0.602018	OmniProt
2.25661	OmniProt
NA	OmniProt
NA	OmniProt
2.95926	OmniProt
NA	OmniProt
NA	OmniProt
NA	OmniProt
NA	OmniProt
9.66282	OmniProt
NA	OmniProt
6.08063	OmniProt
NA	OmniProt
NA	OmniProt
NA	OmniProt
2.79617	OmniProt
NA	OmniProt
NA	OmniProt
3.42488	OmniProt
3.99907	OmniProt
NA	OmniProt
4.21246	OmniProt
3.90968	OmniProt
3.3243	OmniProt
NA	OmniProt
3.45659	OmniProt
2.41395	OmniProt
1.17927	OmniProt
2.24556	OmniProt
NA	OmniProt
4.59986	OmniProt
5.40115	OmniProt
NA	OmniProt
NA	OmniProt
7.15408	OmniProt
1.62194	OmniProt
5.54131	OmniProt
5.71955	OmniProt
NA	OmniProt
5.18571	OmniProt
15.4986	OmniProt
0.895805	OmniProt
3.64415	OmniProt
0.85482	OmniProt
NA	OmniProt
5.80669	OmniProt
0.683356	OmniProt
2.10842	OmniProt
1.14469	OmniProt
1.34372	OmniProt
NA	OmniProt
NA	OmniProt
6.2301	OmniProt
0.787853	OmniProt
NA	OmniProt
2.46817	OmniProt
NA	OmniProt
NA	OmniProt
5.50419	OmniProt
1.48288	OmniProt
NA	OmniProt
NA	OmniProt
NA	OmniProt
4.41833	OmniProt
NA	OmniProt
NA	OmniProt
11.0262	OmniProt
6.20202	OmniProt
1.2433	OmniProt
1.92776	OmniProt
1.9445	OmniProt
NA	OmniProt
3.00626	OmniProt
NA	OmniProt
NA	OmniProt
NA	OmniProt
3.06987	OmniProt
4.94133	OmniProt
NA	OmniProt
2.28142	OmniProt
NA	OmniProt
NA	OmniProt
1.82041	OmniProt
NA	OmniProt
0.851263	OmniProt
3.17417	OmniProt
0.5361	OmniProt
NA	OmniProt
1.69508	OmniProt
NA	OmniProt
2.9274	OmniProt
0.570846	OmniProt
9.19218	OmniProt
2.04359	OmniProt
3.42716	OmniProt
NA	OmniProt
NA	OmniProt
6.73088	OmniProt
3.62911	OmniProt
4.86271	OmniProt
NA	OmniProt
NA	OmniProt
5.29155	OmniProt
NA	OmniProt
1.42704	OmniProt
4.35556	OmniProt
3.30918	OmniProt
NA	OmniProt
NA	OmniProt
0.875483	OmniProt
0.510865	OmniProt
NA	OmniProt
2.4574	OmniProt
2.7665	OmniProt
NA	OmniProt
2.40747	OmniProt
NA	OmniProt
NA	OmniProt
NA	OmniProt
NA	OmniProt
1.3483	OmniProt
3.4184	OmniProt
NA	OmniProt
2.92435	OmniProt
3.02871	OmniProt
3.44324	OmniProt
2.98938	OmniProt
2.97312	OmniProt
3.81909	OmniProt
8.20356	OmniProt
NA	OmniProt
2.54944	OmniProt
2.02078	OmniProt
NA	OmniProt
NA	OmniProt
NA	OmniProt
6.30028	OmniProt
3.69037	OmniProt
NA	OmniProt
0.548843	OmniProt
4.97748	OmniProt
NA	OmniProt
0.574523	OmniProt
0.265388	OmniProt
NA	OmniProt
2.82311	OmniProt
2.85528	OmniProt
NA	OmniProt
3.31163	OmniProt
1.85761	OmniProt
NA	OmniProt
1.93652	OmniProt
NA	OmniProt
3.92908	OmniProt
NA	OmniProt
NA	OmniProt
1.63914	OmniProt
NA	OmniProt
NA	OmniProt
3.27429	OmniProt
3.61104	OmniProt
NA	OmniProt
5.22595	OmniProt
NA	OmniProt
NA	OmniProt
NA	OmniProt
NA	OmniProt
1.66978	OmniProt
3.42336	OmniProt
5.69103	OmniProt
NA	OmniProt
4.04609	OmniProt
4.37177	OmniProt
0.640001	OmniProt
2.01215	OmniProt
NA	OmniProt
NA	OmniProt
6.35439	OmniProt
NA	OmniProt
NA	OmniProt
2.9166	OmniProt
1.19474	OmniProt
3.58478	OmniProt
3.93621	OmniProt
NA	OmniProt
3.24826	OmniProt
2.94315	OmniProt
5.13563	OmniProt
5.04279	OmniProt
NA	OmniProt
3.01548	OmniProt
NA	OmniProt
0.388044	OmniProt
0.486162	OmniProt
6.60871	OmniProt
NA	OmniProt
NA	OmniProt
3.29294	OmniProt
NA	OmniProt
NA	OmniProt
6.45608	OmniProt
NA	OmniProt
7.34722	OmniProt
5.5164	OmniProt
5.9723	OmniProt
NA	OmniProt
NA	OmniProt
NA	OmniProt
NA	OmniProt
4.93699	OmniProt
2.6237	OmniProt
2.07668	OmniProt
NA	OmniProt
1.51674	OmniProt
NA	OmniProt
2.46621	OmniProt
NA	OmniProt
2.90026	OmniProt
NA	OmniProt
NA	OmniProt
1.05717	OmniProt
1.99333	OmniProt
1.34288	OmniProt
1.09714	OmniProt
NA	OmniProt
2.69073	OmniProt
2.4243	OmniProt
2.86747	OmniProt
0.732682	OmniProt
6.21124	OmniProt
0.69297	OmniProt
4.98033	OmniProt
2.02937	OmniProt
NA	OmniProt
NA	OmniProt
2.09465	OmniProt
2.39115	OmniProt
1.25046	OmniProt
4.56838	OmniProt
4.86773	OmniProt
NA	OmniProt
2.42388	OmniProt
NA	OmniProt
1.99475	OmniProt
NA	OmniProt
NA	OmniProt
NA	OmniProt
NA	OmniProt
NA	OmniProt
NA	OmniProt
5.08226	OmniProt
1.24458	OmniProt
3.06857	OmniProt
2.64438	OmniProt
NA	OmniProt
2.21779	OmniProt
4.03956	OmniProt
NA	OmniProt
1.44252	OmniProt
7.26443	OmniProt
NA	OmniProt
NA	OmniProt
5.00933	OmniProt
NA	OmniProt
NA	OmniProt
NA	OmniProt
2.3322	OmniProt
NA	OmniProt
NA	OmniProt
NA	OmniProt
NA	OmniProt
1.8815	OmniProt
NA	OmniProt
NA	OmniProt
4.4959	OmniProt
3.09742	OmniProt
NA	OmniProt
3.75865	OmniProt
NA	OmniProt
NA	OmniProt
2.51324	OmniProt
NA	OmniProt
15.344	OmniProt
NA	OmniProt
NA	OmniProt
2.42475	OmniProt
NA	OmniProt
NA	OmniProt
NA	OmniProt
NA	OmniProt
3.1393	OmniProt
NA	OmniProt
NA	OmniProt
13.7407	OmniProt
NA	OmniProt
NA	OmniProt
7.25097	OmniProt
NA	OmniProt
9.50401	OmniProt
6.79549	OmniProt
NA	OmniProt
5.26611	OmniProt
1.77072	OmniProt
4.24798	OmniProt
NA	OmniProt
2.93598	OmniProt
2.4851	OmniProt
NA	OmniProt
NA	OmniProt
NA	OmniProt
10.4217	OmniProt
8.89486	OmniProt
3.54499	OmniProt
4.44559	OmniProt
2.73447	OmniProt
1.83051	OmniProt
12.4564	OmniProt
NA	OmniProt
1.31358	OmniProt
NA	OmniProt
NA	OmniProt
NA	OmniProt
9.55173	OmniProt
NA	OmniProt
NA	OmniProt
5.27633	OmniProt
3.64816	OmniProt
NA	OmniProt
3.92789	OmniProt
5.22258	OmniProt
4.55685	OmniProt
NA	OmniProt
4.767	OmniProt
NA	OmniProt
NA	OmniProt
0.986029	OmniProt
6.89908	OmniProt
NA	OmniProt
NA	OmniProt
26.2593	OmniProt
NA	OmniProt
5.00471	OmniProt
NA	OmniProt
NA	OmniProt
NA	OmniProt
NA	OmniProt
NA	OmniProt
5.74117	OmniProt
20.7902	OmniProt
6.00892	OmniProt
NA	OmniProt
NA	OmniProt
1.771	OmniProt
NA	OmniProt
NA	OmniProt
NA	OmniProt
NA	OmniProt
NA	OmniProt
5.18514	OmniProt
6.7078	OmniProt
NA	OmniProt
NA	OmniProt
4.23698	OmniProt
NA	OmniProt
NA	OmniProt
7.28436	OmniProt
8.9165	OmniProt
NA	OmniProt
NA	OmniProt
8.22868	OmniProt
4.75595	OmniProt
4.62484	OmniProt
5.85719	OmniProt
NA	OmniProt
7.67557	OmniProt
NA	OmniProt
NA	OmniProt
7.12832	OmniProt
NA	OmniProt
4.80249	OmniProt
4.05229	OmniProt
NA	OmniProt
NA	OmniProt
4.08832	OmniProt
5.54026	OmniProt
4.67471	OmniProt
8.60123	OmniProt
8.34583	OmniProt
4.98136	OmniProt
NA	OmniProt
NA	OmniProt
3.02981	OmniProt
NA	OmniProt
NA	OmniProt
3.08991	OmniProt
NA	OmniProt
NA	OmniProt
NA	OmniProt
NA	OmniProt
NA	OmniProt
3.16444	OmniProt
1.80694	OmniProt
NA	OmniProt
3.4235	OmniProt
NA	OmniProt
4.42569	OmniProt
6.05284	OmniProt
NA	OmniProt
NA	OmniProt
13.7884	OmniProt
NA	OmniProt
8.88748	OmniProt
NA	OmniProt
NA	OmniProt
1.8722	OmniProt
NA	OmniProt
NA	OmniProt
NA	OmniProt
NA	OmniProt
4.42817	OmniProt
NA	OmniProt
NA	OmniProt
NA	OmniProt
1.68752	OmniProt
3.07394	OmniProt
4.02441	OmniProt
6.61942	OmniProt
NA	OmniProt
NA	OmniProt
4.83318	OmniProt
4.75338	OmniProt
1.87367	OmniProt
4.97116	OmniProt
6.52868	OmniProt
NA	OmniProt
NA	OmniProt
NA	OmniProt
6.65708	OmniProt
4.91795	OmniProt
NA	OmniProt
NA	OmniProt
4.05333	OmniProt
NA	OmniProt
NA	OmniProt
3.58596	OmniProt
NA	OmniProt
1.6345	OmniProt
NA	OmniProt
NA	OmniProt
7.34227	OmniProt
NA	OmniProt
NA	OmniProt
12.0344	OmniProt
7.76082	OmniProt
6.04296	OmniProt
NA	OmniProt
3.84302	OmniProt
5.11171	OmniProt
NA	OmniProt
7.28557	OmniProt
NA	OmniProt
NA	OmniProt
NA	OmniProt
4.15123	OmniProt
NA	OmniProt
5.36526	OmniProt
3.98746	OmniProt
NA	OmniProt
5.97132	OmniProt
NA	OmniProt
NA	OmniProt
10.9693	OmniProt
NA	OmniProt
NA	OmniProt
1.25776	OmniProt
1.11658	OmniProt
1.98262	OmniProt
NA	OmniProt
NA	OmniProt
NA	OmniProt
NA	OmniProt
NA	OmniProt
4.03528	OmniProt
NA	OmniProt
NA	OmniProt
NA	OmniProt
NA	OmniProt
0.562219	OmniProt
NA	OmniProt
NA	OmniProt
3.55379	OmniProt
5.91797	OmniProt
2.32834	OmniProt
2.07011	OmniProt
1.87924	OmniProt
5.82748	OmniProt
3.4465	OmniProt
NA	OmniProt
NA	OmniProt
1.74666	OmniProt
NA	OmniProt
NA	OmniProt
NA	OmniProt
NA	OmniProt
3.49018	OmniProt
5.04563	OmniProt
4.81258	OmniProt
NA	OmniProt
3.72426	OmniProt
NA	OmniProt
2.44581	OmniProt
NA	OmniProt
2.15485	OmniProt
0.747547	OmniProt
0.800734	OmniProt
0.552215	OmniProt
3.55659	OmniProt
3.12401	OmniProt
4.28493	OmniProt
3.76462	OmniProt
2.32698	OmniProt
2.29554	OmniProt
7.98897	OmniProt
NA	OmniProt
1.14291	OmniProt
1.93849	OmniProt
4.75939	OmniProt
NA	OmniProt
7.12413	OmniProt
4.60745	OmniProt
3.5746	OmniProt
NA	OmniProt
NA	OmniProt
NA	OmniProt
2.86638	OmniProt
3.10103	OmniProt
2.84893	OmniProt
NA	OmniProt
NA	OmniProt
4.52106	OmniProt
NA	OmniProt
0.762703	OmniProt
NA	OmniProt
3.43918	OmniProt
17.083	OmniProt
1.89663	OmniProt
0.52683	OmniProt
1.38863	OmniProt
2.2603	OmniProt
0.58848	OmniProt
NA	OmniProt
NA	OmniProt
0.902584	OmniProt
NA	OmniProt
NA	OmniProt
NA	OmniProt
8.38095	OmniProt
NA	OmniProt
NA	OmniProt
NA	OmniProt
1.61153	OmniProt
4.66568	OmniProt
NA	OmniProt
4.09926	OmniProt
1.2469	OmniProt
1.4354	OmniProt
NA	OmniProt
NA	OmniProt
4.36234	OmniProt
3.49517	OmniProt
0.574813	OmniProt
NA	OmniProt
NA	OmniProt
NA	OmniProt
3.2775	OmniProt
4.41429	OmniProt
2.2425	OmniProt
2.13865	OmniProt
6.95714	OmniProt
NA	OmniProt
0.996109	OmniProt
10.3801	OmniProt
4.72227	OmniProt
NA	OmniProt
9.72385	OmniProt
1.28949	OmniProt
2.23456	OmniProt
2.22937	OmniProt
1.07027	OmniProt
NA	OmniProt
NA	OmniProt
NA	OmniProt
3.09026	OmniProt
NA	OmniProt
NA	OmniProt
NA	OmniProt
3.12545	OmniProt
NA	OmniProt
1.01596	OmniProt
6.13334	OmniProt
3.26535	OmniProt
NA	OmniProt
5.74803	OmniProt
1.00969	OmniProt
NA	OmniProt
2.5031	OmniProt
2.16239	OmniProt
NA	OmniProt
4.09509	OmniProt
NA	OmniProt
2.29992	OmniProt
NA	OmniProt
0.515694	OmniProt
NA	OmniProt
2.91313	OmniProt
NA	OmniProt
6.06101	OmniProt
1.79072	OmniProt
NA	OmniProt
1.46809	OmniProt
0.91183	OmniProt
1.06105	OmniProt
3.30953	OmniProt
1.30255	OmniProt
2.7681	OmniProt
NA	OmniProt
NA	OmniProt
1.73362	OmniProt
6.78548	OmniProt
NA	OmniProt
2.98353	OmniProt
0.932594	OmniProt
1.95627	OmniProt
NA	OmniProt
4.04793	OmniProt
3.98943	OmniProt
7.91852	OmniProt
NA	OmniProt
NA	OmniProt
NA	OmniProt
2.70389	OmniProt
NA	OmniProt
NA	OmniProt
2.37234	OmniProt
NA	OmniProt
5.08728	OmniProt
NA	OmniProt
2.568	OmniProt
1.15531	OmniProt
NA	OmniProt
NA	OmniProt
6.04835	OmniProt
NA	OmniProt
8.45613	OmniProt
5.6355	OmniProt
1.72756	OmniProt
NA	OmniProt
NA	OmniProt
1.4721	OmniProt
NA	OmniProt
NA	OmniProt
3.48781	OmniProt
2.52141	OmniProt
NA	OmniProt
NA	OmniProt
3.84302	OmniProt
1.60637	OmniProt
0.452441	OmniProt
3.95026	OmniProt
2.4201	OmniProt
4.63471	OmniProt
7.99766	OmniProt
NA	OmniProt
NA	OmniProt
NA	OmniProt
NA	OmniProt
NA	OmniProt
NA	OmniProt
4.88471	OmniProt
3.62679	OmniProt
10.9738	OmniProt
NA	OmniProt
2.02547	OmniProt
4.03845	OmniProt
1.39261	OmniProt
NA	OmniProt
2.82278	OmniProt
3.81685	OmniProt
NA	OmniProt
5.04876	OmniProt
2.81833	OmniProt
6.77418	OmniProt
NA	OmniProt
NA	OmniProt
1.9904	OmniProt
NA	OmniProt
3.69833	OmniProt
NA	OmniProt
0.7939	OmniProt
3.06452	OmniProt
1.41148	OmniProt
5.34188	OmniProt
NA	OmniProt
1.68666	OmniProt
NA	OmniProt
NA	OmniProt
5.9992	OmniProt
0.871502	OmniProt
NA	OmniProt
10.3976	OmniProt
8.05614	OmniProt
NA	OmniProt
1.38212	OmniProt
4.97624	OmniProt
NA	OmniProt
NA	OmniProt
3.24609	OmniProt
3.22793	OmniProt
NA	OmniProt
2.88693	OmniProt
2.88217	OmniProt
2.66126	OmniProt
NA	OmniProt
NA	OmniProt
4.23941	OmniProt
NA	OmniProt
7.18541	OmniProt
NA	OmniProt
NA	OmniProt
4.92256	OmniProt
1.33827	OmniProt
3.50864	OmniProt
3.71436	OmniProt
NA	OmniProt
3.18417	OmniProt
2.2339	OmniProt
15.5352	OmniProt
1.78736	OmniProt
NA	OmniProt
4.11962	OmniProt
4.33933	OmniProt
NA	OmniProt
2.73473	OmniProt
NA	OmniProt
2.72337	OmniProt
NA	OmniProt
1.62637	OmniProt
NA	OmniProt
2.00201	OmniProt
NA	OmniProt
2.91418	OmniProt
6.11333	OmniProt
6.05812	OmniProt
NA	OmniProt
4.66376	OmniProt
NA	OmniProt
7.25548	OmniProt
2.44296	OmniProt
4.97179	OmniProt
2.76562	OmniProt
2.69171	OmniProt
NA	OmniProt
3.82545	OmniProt
4.29849	OmniProt
3.88786	OmniProt
4.40273	OmniProt
3.32885	OmniProt
1.39905	OmniProt
NA	OmniProt
2.49847	OmniProt
6.01714	OmniProt
8.4748	OmniProt
7.86575	OmniProt
1.62781	OmniProt
5.69696	OmniProt
NA	OmniProt
3.84083	OmniProt
NA	OmniProt
5.4768	OmniProt
2.3233	OmniProt
1.30765	OmniProt
NA	OmniProt
3.37462	OmniProt
NA	OmniProt
0.94276	OmniProt
1.11897	OmniProt
NA	OmniProt
0.908021	OmniProt
3.98198	OmniProt
2.51701	OmniProt
NA	OmniProt
4.52964	OmniProt
3.64512	OmniProt
NA	OmniProt
4.1081	OmniProt
2.74116	OmniProt
7.00124	OmniProt
NA	OmniProt
0.958922	OmniProt
1.98128	OmniProt
NA	OmniProt
3.69785	OmniProt
6.73544	OmniProt
NA	OmniProt
1.75463	OmniProt
3.34088	OmniProt
5.65305	OmniProt
NA	OmniProt
1.59631	OmniProt
NA	OmniProt
7.15971	OmniProt
4.76858	OmniProt
3.74573	OmniProt
NA	OmniProt
6.08753	OmniProt
4.70112	OmniProt
6.44857	OmniProt
5.92427	OmniProt
3.95517	OmniProt
5.87774	OmniProt
NA	OmniProt
2.78296	OmniProt
NA	OmniProt
3.03818	OmniProt
NA	OmniProt
1.73691	OmniProt
2.70847	OmniProt
3.15425	OmniProt
NA	OmniProt
NA	OmniProt
NA	OmniProt
NA	OmniProt
NA	OmniProt
4.35639	OmniProt
4.16378	OmniProt
0.466325	OmniProt
2.34438	OmniProt
1.5639	OmniProt
1.89457	OmniProt
NA	OmniProt
NA	OmniProt
2.62834	OmniProt
NA	OmniProt
1.84521	OmniProt
1.49273	OmniProt
2.05274	OmniProt
0.536103	OmniProt
NA	OmniProt
4.47059	OmniProt
4.03251	OmniProt
NA	OmniProt
1.08466	OmniProt
3.6181	OmniProt
3.90025	OmniProt
5.27093	OmniProt
5.26324	OmniProt
2.91894	OmniProt
2.94422	OmniProt
2.81394	OmniProt
2.92818	OmniProt
4.37078	OmniProt
5.96495	OmniProt
NA	OmniProt
NA	OmniProt
11.4521	OmniProt
5.22386	OmniProt
2.026	OmniProt
0.964793	OmniProt
1.32375	OmniProt
1.5511	OmniProt
1.79567	OmniProt
NA	OmniProt
2.62915	OmniProt
2.8741	OmniProt
NA	OmniProt
NA	OmniProt
NA	OmniProt
5.34864	OmniProt
0.636155	OmniProt
1.64591	OmniProt
2.98055	OmniProt
NA	OmniProt
NA	OmniProt
NA	OmniProt
3.02015	OmniProt
2.29401	OmniProt
2.71894	OmniProt
1.74652	OmniProt
NA	OmniProt
4.24107	OmniProt
NA	OmniProt
NA	OmniProt
3.10559	OmniProt
NA	OmniProt
NA	OmniProt
3.55668	OmniProt
NA	OmniProt
NA	OmniProt
0.147244	OmniProt
NA	OmniProt
3.98191	OmniProt
2.90785	OmniProt
NA	OmniProt
NA	OmniProt
4.33487	OmniProt
2.17316	OmniProt
NA	OmniProt
1.89145	OmniProt
2.8672	OmniProt
0.639946	OmniProt
0.811015	OmniProt
3.92005	OmniProt
4.90167	OmniProt
NA	OmniProt
1.45599	OmniProt
4.84203	OmniProt
1.87908	OmniProt
5.96404	OmniProt
NA	OmniProt
2.59812	OmniProt
3.16103	OmniProt
NA	OmniProt
5.21774	OmniProt
1.65565	OmniProt
NA	OmniProt
2.39897	OmniProt
NA	OmniProt
1.64519	OmniProt
3.72341	OmniProt
NA	OmniProt
NA	OmniProt
NA	OmniProt
4.18262	OmniProt
3.92335	OmniProt
NA	OmniProt
NA	OmniProt
2.97478	OmniProt
NA	OmniProt
NA	OmniProt
7.51578	OmniProt
2.62679	OmniProt
3.60473	OmniProt
NA	OmniProt
1.96121	OmniProt
6.71551	OmniProt
2.72679	OmniProt
NA	OmniProt
5.98101	OmniProt
NA	OmniProt
NA	OmniProt
NA	OmniProt
2.42655	OmniProt
1.0979	OmniProt
1.12251	OmniProt
7.09818	OmniProt
NA	OmniProt
2.85015	OmniProt
NA	OmniProt
NA	OmniProt
NA	OmniProt
1.0403	OmniProt
0.926063	OmniProt
NA	OmniProt
8.46342	OmniProt
2.78916	OmniProt
NA	OmniProt
NA	OmniProt
5.03903	OmniProt
4.71342	OmniProt
NA	OmniProt
3.38875	OmniProt
3.46201	OmniProt
0.64977	OmniProt
1.5108	OmniProt
1.28925	OmniProt
NA	OmniProt
NA	OmniProt
NA	OmniProt
3.0891	OmniProt
NA	OmniProt
NA	OmniProt
NA	OmniProt
3.06041	OmniProt
NA	OmniProt
3.24963	OmniProt
NA	OmniProt
NA	OmniProt
NA	OmniProt
NA	OmniProt
NA	OmniProt
NA	OmniProt
NA	OmniProt
3.41267	OmniProt
NA	OmniProt
NA	OmniProt
NA	OmniProt
NA	OmniProt
6.91628	OmniProt
0.870251	OmniProt
NA	OmniProt
NA	OmniProt
4.68715	OmniProt
0.71951	OmniProt
1.22995	OmniProt
2.32937	OmniProt
3.21446	OmniProt
NA	OmniProt
NA	OmniProt
7.93322	OmniProt
5.39077	OmniProt
NA	OmniProt
NA	OmniProt
3.02413	OmniProt
NA	OmniProt
NA	OmniProt
1.37457	OmniProt
1.77757	OmniProt
2.02247	OmniProt
3.69882	OmniProt
NA	OmniProt
NA	OmniProt
2.12035	OmniProt
NA	OmniProt
1.98686	OmniProt
NA	OmniProt
0.986989	OmniProt
NA	OmniProt
NA	OmniProt
4.04099	OmniProt
NA	OmniProt
NA	OmniProt
NA	OmniProt
2.59389	OmniProt
1.5286	OmniProt
3.94543	OmniProt
NA	OmniProt
NA	OmniProt
3.23241	OmniProt
NA	OmniProt
3.39344	OmniProt
NA	OmniProt
4.2516	OmniProt
4.55526	OmniProt
NA	OmniProt
NA	OmniProt
NA	OmniProt
NA	OmniProt
2.70956	OmniProt
NA	OmniProt
NA	OmniProt
NA	OmniProt
NA	OmniProt
NA	OmniProt
1.75919	OmniProt
NA	OmniProt
5.13998	OmniProt
3.37153	OmniProt
5.16746	OmniProt
3.35638	OmniProt
NA	OmniProt
NA	OmniProt
3.82817	OmniProt
4.22037	OmniProt
NA	OmniProt
1.08019	OmniProt
1.34843	OmniProt
2.51233	OmniProt
2.10107	OmniProt
3.45944	OmniProt
2.96001	OmniProt
4.5804	OmniProt
1.72332	OmniProt
0.677375	OmniProt
0.609265	OmniProt
NA	OmniProt
1.61829	OmniProt
3.04726	OmniProt
0.826235	OmniProt
4.92291	OmniProt
NA	OmniProt
1.65891	OmniProt
NA	OmniProt
NA	OmniProt
NA	OmniProt
5.09127	OmniProt
NA	OmniProt
2.83435	OmniProt
NA	OmniProt
NA	OmniProt
NA	OmniProt
4.62526	OmniProt
NA	OmniProt
NA	OmniProt
4.28723	OmniProt
1.44672	OmniProt
6.38356	OmniProt
3.58765	OmniProt
NA	OmniProt
1.17888	OmniProt
1.23931	OmniProt
NA	OmniProt
3.26392	OmniProt
NA	OmniProt
2.13562	OmniProt
NA	OmniProt
NA	OmniProt
2.8092	OmniProt
2.33741	OmniProt
NA	OmniProt
NA	OmniProt
1.03897	OmniProt
0.731168	OmniProt
NA	OmniProt
2.63192	OmniProt
NA	OmniProt
2.56691	OmniProt
2.44249	OmniProt
2.10002	OmniProt
NA	OmniProt
0.490122	OmniProt
[truncated: 14,322 more rows]
