# Supplementary material for: Systematic evaluation of blood contamination in nanoparticle-based plasma proteomics
Source: EMBO Mol Med. 2025 Dec 5;18(1):275–96. doi: 10.1038/s44321-025-00346-9 (PMC12808129; doi:10.1038/s44321-025-00346-9)
Supplement: Supplementary file 11 — Source data Fig. 4 [file 44321_2025_346_MOESM11_ESM.zip]

Archive with 25 entries (13 files):
- Figure 4/
- Figure 4/4b/
- Figure 4/4b/4b_PRP_PPP_mix_precursor_identifications.xlsx
- Figure 4/4c/
- Figure 4/4c/4c_PRP_PPP_mix_protein_identifications.xlsx
- Figure 4/4d/
- Figure 4/4d/4d_Platelets_spearman_30markers_abundance_distribution.xlsx
- Figure 4/4e/
- Figure 4/4e/Platelet_Marker_spearman correlation_curve.xlsx
- Figure 4/4e/Platelet_marker_spearman_correlation_barplot.xlsx
- Figure 4/4g/
- Figure 4/4g/4g_Platelets_spearman_30markers_prot_abundance_distribution_mean.xlsx
- Figure 4/4h/
- Figure 4/4h/Platelets_spearman_30markers_con_index_pearson_partial.xlsx
- Figure 4/4h/Platelets_spearman_30markers_con_index_spearman_all.xlsx
- Figure 4/4j/
- Figure 4/4j/Platelets_30markers_10patients_PRP_PPP_contamination_index_boxplot.xlsx
- Figure 4/4k/
- Figure 4/4k/4k_NP74.1_30marker_spearman_r_distribution.xlsx
- Figure 4/4l/
- Figure 4/4l/4l_NP74_platelet_containmination_index.xlsx
- Figure 4/4m/
- Figure 4/4m/4m_NP81_30marker_spearman_r_distribution.xlsx
- Figure 4/4n/
- Figure 4/4n/4n_NP81_platelet_containmination_index.xlsx
