# Supplementary material for: Systematic evaluation of blood contamination in nanoparticle-based plasma proteomics
Source: EMBO Mol Med. 2025 Dec 5;18(1):275–96. doi: 10.1038/s44321-025-00346-9 (PMC12808129; doi:10.1038/s44321-025-00346-9)
Supplement: Supplementary file 11 — Source data Fig. 4 [file 44321_2025_346_MOESM11_ESM.zip › Figure 4/4b/4b_PRP_PPP_mix_precursor_identifications.xlsx]

## Sheet: Sheet1
sample	variable	value	Plasma_type	Plasma_ratio	type	x
WAN20241115gaohh_OmniProtV2_accuracy_eva_22	np23_pre	12781	PRP: PPP	0:1	np23	1
WAN20241115gaohh_OmniProtV2_accuracy_eva_23	np23_pre	16991	PRP: PPP	0:1	np23	1
WAN20241115gaohh_OmniProtV2_accuracy_eva_24	np23_pre	10922	PRP: PPP	0:1	np23	1
WAN20241115gaohh_OmniProtV2_accuracy_eva_25	np23_pre	31422	PRP: PPP	1:1	np23	3
WAN20241115gaohh_OmniProtV2_accuracy_eva_26	np23_pre	32327	PRP: PPP	1:1	np23	3
WAN20241115gaohh_OmniProtV2_accuracy_eva_27	np23_pre	31522	PRP: PPP	1:1	np23	3
WAN20241115gaohh_OmniProtV2_accuracy_eva_28	np23_pre	31240	PRP: PPP	1:1.5	np23	4
WAN20241115gaohh_OmniProtV2_accuracy_eva_29	np23_pre	31357	PRP: PPP	1:1.5	np23	4
WAN20241115gaohh_OmniProtV2_accuracy_eva_30	np23_pre	31465	PRP: PPP	1:1.5	np23	4
WAN20241115gaohh_OmniProtV2_accuracy_eva_31	np23_pre	31124	PRP: PPP	1:2	np23	5
WAN20241115gaohh_OmniProtV2_accuracy_eva_32	np23_pre	31626	PRP: PPP	1:2	np23	5
WAN20241115gaohh_OmniProtV2_accuracy_eva_33	np23_pre	31164	PRP: PPP	1:2	np23	5
WAN20241115gaohh_OmniProtV2_accuracy_eva_34	np23_pre	26029	PRP: PPP	1:9	np23	6
WAN20241115gaohh_OmniProtV2_accuracy_eva_35	np23_pre	26044	PRP: PPP	1:9	np23	6
WAN20241115gaohh_OmniProtV2_accuracy_eva_36	np23_pre	26644	PRP: PPP	1:9	np23	6
WAN20241115gaohh_OmniProtV2_accuracy_eva_37	np23_pre	15968	PRP: PPP	1:99	np23	7
WAN20241115gaohh_OmniProtV2_accuracy_eva_38	np23_pre	16585	PRP: PPP	1:99	np23	7
WAN20241115gaohh_OmniProtV2_accuracy_eva_39	np23_pre	16041	PRP: PPP	1:99	np23	7
WAN20241115gaohh_OmniProtV2_accuracy_eva_40	np23_pre	32602	PRP: PPP	1:0	np23	2
WAN20241115gaohh_OmniProtV2_accuracy_eva_41	np23_pre	32707	PRP: PPP	1:0	np23	2
WAN20241115gaohh_OmniProtV2_accuracy_eva_42	np23_pre	32835	PRP: PPP	1:0	np23	2
WAN20241115gaohh_OmniProtV2_accuracy_eva_01	neat_pre	5182	PRP: PPP	0:1	neat	1
WAN20241115gaohh_OmniProtV2_accuracy_eva_02	neat_pre	5366	PRP: PPP	0:1	neat	1
WAN20241115gaohh_OmniProtV2_accuracy_eva_03	neat_pre	5316	PRP: PPP	0:1	neat	1
WAN20241115gaohh_OmniProtV2_accuracy_eva_04	neat_pre	7208	PRP: PPP	1:1	neat	3
WAN20241115gaohh_OmniProtV2_accuracy_eva_05	neat_pre	7190	PRP: PPP	1:1	neat	3
WAN20241115gaohh_OmniProtV2_accuracy_eva_06	neat_pre	7280	PRP: PPP	1:1	neat	3
WAN20241115gaohh_OmniProtV2_accuracy_eva_07	neat_pre	6945	PRP: PPP	1:1.5	neat	4
WAN20241115gaohh_OmniProtV2_accuracy_eva_08	neat_pre	7153	PRP: PPP	1:1.5	neat	4
WAN20241115gaohh_OmniProtV2_accuracy_eva_09	neat_pre	6870	PRP: PPP	1:1.5	neat	4
WAN20241115gaohh_OmniProtV2_accuracy_eva_10	neat_pre	7082	PRP: PPP	1:2	neat	5
WAN20241115gaohh_OmniProtV2_accuracy_eva_11	neat_pre	6923	PRP: PPP	1:2	neat	5
WAN20241115gaohh_OmniProtV2_accuracy_eva_12	neat_pre	6836	PRP: PPP	1:2	neat	5
WAN20241115gaohh_OmniProtV2_accuracy_eva_13	neat_pre	5853	PRP: PPP	1:9	neat	6
WAN20241115gaohh_OmniProtV2_accuracy_eva_14	neat_pre	6043	PRP: PPP	1:9	neat	6
WAN20241115gaohh_OmniProtV2_accuracy_eva_15	neat_pre	5907	PRP: PPP	1:9	neat	6
WAN20241115gaohh_OmniProtV2_accuracy_eva_16	neat_pre	5279	PRP: PPP	1:99	neat	7
WAN20241115gaohh_OmniProtV2_accuracy_eva_17	neat_pre	5334	PRP: PPP	1:99	neat	7
WAN20241115gaohh_OmniProtV2_accuracy_eva_18	neat_pre	5292	PRP: PPP	1:99	neat	7
WAN20241115gaohh_OmniProtV2_accuracy_eva_19	neat_pre	7598	PRP: PPP	1:0	neat	2
WAN20241115gaohh_OmniProtV2_accuracy_eva_20	neat_pre	7682	PRP: PPP	1:0	neat	2
WAN20241115gaohh_OmniProtV2_accuracy_eva_21	neat_pre	7576	PRP: PPP	1:0	neat	2
