# Supplementary material for: Systematic evaluation of blood contamination in nanoparticle-based plasma proteomics
Source: EMBO Mol Med. 2025 Dec 5;18(1):275–96. doi: 10.1038/s44321-025-00346-9 (PMC12808129; doi:10.1038/s44321-025-00346-9)
Supplement: Supplementary file 11 — Source data Fig. 4 [file 44321_2025_346_MOESM11_ESM.zip › Figure 4/4c/4c_PRP_PPP_mix_protein_identifications.xlsx]

## Sheet: Sheet1
sample	variable	value	Plasma_type	Plasma_ratio	type	x
WAN20241115gaohh_OmniProtV2_accuracy_eva_22	np23_pro	2395	PRP: PPP	0:1	np23	1
WAN20241115gaohh_OmniProtV2_accuracy_eva_23	np23_pro	3109	PRP: PPP	0:1	np23	1
WAN20241115gaohh_OmniProtV2_accuracy_eva_24	np23_pro	1975	PRP: PPP	0:1	np23	1
WAN20241115gaohh_OmniProtV2_accuracy_eva_25	np23_pro	4549	PRP: PPP	1:1	np23	3
WAN20241115gaohh_OmniProtV2_accuracy_eva_26	np23_pro	4584	PRP: PPP	1:1	np23	3
WAN20241115gaohh_OmniProtV2_accuracy_eva_27	np23_pro	4533	PRP: PPP	1:1	np23	3
WAN20241115gaohh_OmniProtV2_accuracy_eva_28	np23_pro	4525	PRP: PPP	1:1.5	np23	4
WAN20241115gaohh_OmniProtV2_accuracy_eva_29	np23_pro	4513	PRP: PPP	1:1.5	np23	4
WAN20241115gaohh_OmniProtV2_accuracy_eva_30	np23_pro	4550	PRP: PPP	1:1.5	np23	4
WAN20241115gaohh_OmniProtV2_accuracy_eva_31	np23_pro	4507	PRP: PPP	1:2	np23	5
WAN20241115gaohh_OmniProtV2_accuracy_eva_32	np23_pro	4507	PRP: PPP	1:2	np23	5
WAN20241115gaohh_OmniProtV2_accuracy_eva_33	np23_pro	4482	PRP: PPP	1:2	np23	5
WAN20241115gaohh_OmniProtV2_accuracy_eva_34	np23_pro	4092	PRP: PPP	1:9	np23	6
WAN20241115gaohh_OmniProtV2_accuracy_eva_35	np23_pro	4098	PRP: PPP	1:9	np23	6
WAN20241115gaohh_OmniProtV2_accuracy_eva_36	np23_pro	4188	PRP: PPP	1:9	np23	6
WAN20241115gaohh_OmniProtV2_accuracy_eva_37	np23_pro	2878	PRP: PPP	1:99	np23	7
WAN20241115gaohh_OmniProtV2_accuracy_eva_38	np23_pro	2946	PRP: PPP	1:99	np23	7
WAN20241115gaohh_OmniProtV2_accuracy_eva_39	np23_pro	2893	PRP: PPP	1:99	np23	7
WAN20241115gaohh_OmniProtV2_accuracy_eva_40	np23_pro	4581	PRP: PPP	1:0	np23	2
WAN20241115gaohh_OmniProtV2_accuracy_eva_41	np23_pro	4584	PRP: PPP	1:0	np23	2
WAN20241115gaohh_OmniProtV2_accuracy_eva_42	np23_pro	4578	PRP: PPP	1:0	np23	2
WAN20241115gaohh_OmniProtV2_accuracy_eva_01	neat_pro	824	PRP: PPP	0:1	neat	1
WAN20241115gaohh_OmniProtV2_accuracy_eva_02	neat_pro	849	PRP: PPP	0:1	neat	1
WAN20241115gaohh_OmniProtV2_accuracy_eva_03	neat_pro	824	PRP: PPP	0:1	neat	1
WAN20241115gaohh_OmniProtV2_accuracy_eva_04	neat_pro	1203	PRP: PPP	1:1	neat	3
WAN20241115gaohh_OmniProtV2_accuracy_eva_05	neat_pro	1206	PRP: PPP	1:1	neat	3
WAN20241115gaohh_OmniProtV2_accuracy_eva_06	neat_pro	1197	PRP: PPP	1:1	neat	3
WAN20241115gaohh_OmniProtV2_accuracy_eva_07	neat_pro	1171	PRP: PPP	1:1.5	neat	4
WAN20241115gaohh_OmniProtV2_accuracy_eva_08	neat_pro	1196	PRP: PPP	1:1.5	neat	4
WAN20241115gaohh_OmniProtV2_accuracy_eva_09	neat_pro	1156	PRP: PPP	1:1.5	neat	4
WAN20241115gaohh_OmniProtV2_accuracy_eva_10	neat_pro	1184	PRP: PPP	1:2	neat	5
WAN20241115gaohh_OmniProtV2_accuracy_eva_11	neat_pro	1173	PRP: PPP	1:2	neat	5
WAN20241115gaohh_OmniProtV2_accuracy_eva_12	neat_pro	1151	PRP: PPP	1:2	neat	5
WAN20241115gaohh_OmniProtV2_accuracy_eva_13	neat_pro	974	PRP: PPP	1:9	neat	6
WAN20241115gaohh_OmniProtV2_accuracy_eva_14	neat_pro	1001	PRP: PPP	1:9	neat	6
WAN20241115gaohh_OmniProtV2_accuracy_eva_15	neat_pro	993	PRP: PPP	1:9	neat	6
WAN20241115gaohh_OmniProtV2_accuracy_eva_16	neat_pro	834	PRP: PPP	1:99	neat	7
WAN20241115gaohh_OmniProtV2_accuracy_eva_17	neat_pro	837	PRP: PPP	1:99	neat	7
WAN20241115gaohh_OmniProtV2_accuracy_eva_18	neat_pro	833	PRP: PPP	1:99	neat	7
WAN20241115gaohh_OmniProtV2_accuracy_eva_19	neat_pro	1255	PRP: PPP	1:0	neat	2
WAN20241115gaohh_OmniProtV2_accuracy_eva_20	neat_pro	1260	PRP: PPP	1:0	neat	2
WAN20241115gaohh_OmniProtV2_accuracy_eva_21	neat_pro	1247	PRP: PPP	1:0	neat	2
