# Supplementary material for: Systematic evaluation of blood contamination in nanoparticle-based plasma proteomics
Source: EMBO Mol Med. 2025 Dec 5;18(1):275–96. doi: 10.1038/s44321-025-00346-9 (PMC12808129; doi:10.1038/s44321-025-00346-9)
Supplement: Supplementary file 11 — Source data Fig. 4 [file 44321_2025_346_MOESM11_ESM.zip › Figure 4/4d/4d_Platelets_spearman_30markers_abundance_distribution.xlsx]

## Sheet: 4d_Platelets_spearman_30markers
	log10_abundance
O43182_ARHGAP6	7.39656
O60610_DIAPH1	7.40518
P04899_GNAI2	7.88403
P05141_SLC25A5	7.42777
P05556_ITGB1	7.64518
P06576_ATP5F1B	7.72081
P10720_PF4V1	7.3875
P10809_HSPD1	7.38869
P14625_HSP90B1	7.41027
P16615_ATP2A2	7.24379
P21796_VDAC1	7.22765
P23229_ITGA6	7.4066
P24557_TBXAS1	7.48931
P30048_PRDX3	7.42693
P40197_GP5	7.54779
P40926_MDH2	7.27537
P45880_VDAC2	7.24924
P48059_LIMS1	8.1975
P48735_IDH2	7.64228
P61106_RAB14	7.36561
P62873_GNB1	7.24135
Q14165_MLEC	7.3085
Q15286_RAB35	7.87
Q86YW5_TREML1	7.35401
Q8TC12_RDH11	7.37742
Q93084_ATP2A3	7.67336
Q96AP7_ESAM	7.31128
Q9BX67_JAM3	7.30784
Q9NR12_PDLIM7	7.37416
Q9Y277_VDAC3	7.27754
