# Supplementary material for: Systematic evaluation of blood contamination in nanoparticle-based plasma proteomics
Source: EMBO Mol Med. 2025 Dec 5;18(1):275–96. doi: 10.1038/s44321-025-00346-9 (PMC12808129; doi:10.1038/s44321-025-00346-9)
Supplement: Supplementary file 11 — Source data Fig. 4 [file 44321_2025_346_MOESM11_ESM.zip › Figure 4/4e/Platelet_Marker_spearman correlation_curve.xlsx]

## Sheet: Platelet_Marker_spearman correl
Sample_ID	Plasma_ratio	Vol.%	O43182_ARHGAP6	O60610_DIAPH1	P04899_GNAI2	P05141_SLC25A5	P05556_ITGB1	P06576_ATP5F1B	P10720_PF4V1	P10809_HSPD1	P14625_HSP90B1	P16615_ATP2A2	P21796_VDAC1	P23229_ITGA6	P24557_TBXAS1	P30048_PRDX3	P40197_GP5	P40926_MDH2	P45880_VDAC2	P48059_LIMS1	P48735_IDH2	P61106_RAB14	P62873_GNB1	Q14165_MLEC	Q15286_RAB35	Q86YW5_TREML1	Q8TC12_RDH11	Q93084_ATP2A3	Q96AP7_ESAM	Q9BX67_JAM3	Q9NR12_PDLIM7	Q9Y277_VDAC3
22	00:01:00	0	6904.19	34770.6	164005	58479.2	23363.7	104618	281610	50313.8	48564.1	6170.36	41779.9	7596.34	0	17448	0	39193.5	26501.7	24875.7	19709.8	16381.7	71039.3	0	39202.4	0	4358.74	5523.23	0	0	3592.58	58168.1
23	00:01:00	0	0	31786.2	106788	64763.3	18577.6	66857.3	184026	56837.7	70699.9	10944.4	326444	14681.4	69267.2	37942.8	0	64481.2	174328	26705.5	19537.7	59950.3	70594.2	14589.7	226552	0	4399.34	16717.4	0	0	99265	30034.3
24	00:01:00	0	0	24465	81788	22711.9	20972.2	38238.4	69542.3	64003.9	39720.1	15019.7	23257.3	5605.06	0	10343.7	0	16968.1	12787.7	21257.8	26758.4	6074.71	38350.6	3407.72	14057.3	0	0	3928.59	9110.72	0	0	26954.7
25	01:01:00	0.5	1840140	1739790	5245110	1792840	3102920	3820360	1616160	1711720	1730210	1266760	1212760	1879730	2194630	1898170	2609740	1345260	1309760	9031120	3179500	1778020	1310780	1423060	5132760	1654610	1698530	3488870	1627340	1487910	1763880	1309870
26	01:01:00	0.5	1756250	1897310	5776320	2259360	3413880	3501070	1930770	1785290	1649860	1348850	1338620	1959100	2337050	1886370	2662740	1361350	1368780	12931600	3185980	1661330	1502150	1492920	5215010	1892300	1918430	3439750	1639690	1450810	1613820	1319310
27	01:01:00	0.5	1774220	1780580	5573080	1983170	3474770	4042910	1532830	1821600	1874980	1263020	1418720	1895900	2418110	1995000	2733690	1553910	1422160	11713000	3472670	1744680	1379760	1487790	5240200	1752020	1829380	3583670	1592820	1671500	1645110	1484900
28	00:01:01.500000	0.4	1795430	1857040	5421230	1704580	2939860	3652050	1532760	1717040	1593820	1193640	1095050	1891460	1967700	1831670	2457420	1217280	1221990	11112400	2939170	1583360	1223930	1331220	4987960	1454740	1521150	3284260	1433890	1408850	1621800	1230030
29	00:01:01.500000	0.4	1748090	1847920	5244920	1664830	2891610	3375240	1245810	1496690	1656810	1179050	1005830	1793590	1922540	1677790	2329970	1116030	1088480	9512930	2814460	1609270	1064730	1402710	4955710	1442400	1594930	3147320	1419500	1402750	1563380	1197650
30	00:01:01.500000	0.4	1801740	1819500	4937060	1930270	2723840	3952240	1453980	1694440	1754180	1149160	1110730	1854020	1874530	1841830	2334120	1262550	1239450	9923450	2968930	1721730	1156560	1335240	4983770	1473820	1500640	3277160	1320960	1381610	1677000	1374420
31	01:02:00	0.33	1728990	1735110	5094130	1678370	3099540	3740360	1593580	1681210	1617190	1128500	1175370	1698460	1863460	1998760	2275480	1320420	1181290	10858200	3068930	1534560	1098730	1423900	4491610	1559470	1572760	3120450	1382590	1322610	1601170	1280430
32	01:02:00	0.33	1752900	1769220	5758210	1918480	3353220	3268500	1510230	1667240	1716430	1338590	1168710	1870540	2298600	1807820	2573530	1245680	1179950	10973200	3109830	1611950	1077660	1539340	4956150	1726730	1723750	3342990	1301470	1296230	1535490	1301100
33	01:02:00	0.33	1786920	1675140	5173690	1672770	2708210	3647330	1467550	1678560	1622090	1156060	949474	1747200	1872230	1767180	2224380	1317690	1052530	10345300	3129200	1572730	1170620	1384300	5224880	1484920	1557710	3236690	1382260	1560040	1629130	1267750
34	01:09:00	0.1	1091680	1020080	3070480	1079310	1781900	2352950	1327620	1111710	1136680	861428	543739	1025800	1352000	928416	1504140	748688	685233	7240390	1990540	1006320	826909	888655	3469740	1003920	1044270	2256630	822795	898203	1049390	789428
35	01:09:00	0.1	1126280	1111640	3515630	1296220	1995000	2678260	1276200	1146440	1236630	795609	585693	1088330	1480240	874923	1632100	924328	740368	7150820	2268780	1045890	762442	870097	3625610	1030610	1145690	2334760	872198	879120	1154120	894040
36	01:09:00	0.1	907284	1040350	2754420	861063	1636360	1907900	777149	894940	1007470	665798	749693	831878	1064840	785290	1189840	563184	732273	4896270	1584240	962010	439893	677556	2955130	714370	815621	1847920	723019	765247	1205380	661435
37	0.110417	0.01	90956.3	116871	289290	76028.7	148706	232299	196584	84928.4	131816	59502.4	49798.2	74713.2	76223.3	63592.2	98142.8	49973.9	58705.4	567914	133642	80766.3	82921.5	58881.5	312533	73302.6	60743.1	140653	50108.5	104601	113021	64705.9
38	0.110417	0.01	84593.9	129851	348603	68787	141936	219309	412288	88666.3	106805	54643.7	58434.2	87127	76817.1	80410.6	96542.6	59379	55071.1	616765	152098	76918.7	90258.5	50350.7	251124	70253.2	92955	173495	51570.4	74448.2	121244	53551.3
39	0.110417	0.01	94311.8	120067	299620	69304.4	142781	253496	484794	95473.1	100361	52342.2	45533.9	78326.9	80234.2	79153.9	93781.4	67716	46752.5	593404	150333	76712.9	98876.7	51351.6	350743	51292.1	78970.3	146520	59930.1	67316.6	106318	54945.2
40	01:00:00	1	1860150	1843760	5788920	2217570	3425160	3925010	1895770	1880140	2110670	1263340	1223700	1885140	2637130	2433840	2748710	1488950	1361870	13480300	3154060	1674060	1325860	1637640	6099400	1626820	1836620	3467670	1423990	1447440	1708190	1589460
41	01:00:00	1	1804230	1933070	6033200	2269890	3567220	3960130	1705200	1908080	2077750	1363480	1486590	1934770	2687480	2398810	2881970	1571600	1464530	13350700	3327830	1711130	1443250	1709080	5883170	1830750	1970430	3445060	1702940	1496870	1725450	1516250
42	01:00:00	1	1869620	1891970	5889210	2088800	3565080	3839570	1911570	1837960	2436970	1358290	1281040	1879630	2580940	2311200	2854860	1517960	1328810	13208600	3184680	1672800	1196970	1564930	5715300	1752690	1874870	3377050	1661490	1600730	1731350	1442740
