# Supplementary material for: Systematic evaluation of blood contamination in nanoparticle-based plasma proteomics
Source: EMBO Mol Med. 2025 Dec 5;18(1):275–96. doi: 10.1038/s44321-025-00346-9 (PMC12808129; doi:10.1038/s44321-025-00346-9)
Supplement: Supplementary file 11 — Source data Fig. 4 [file 44321_2025_346_MOESM11_ESM.zip › Figure 4/4e/Platelet_marker_spearman_correlation_barplot.xlsx]

## Sheet: Platelet_marker_spearman_correl
Protein	Spearman_Correlation
P48059_LIMS1	0.931887
P04899_GNAI2	0.951547
Q15286_RAB35	0.959411
P06576_ATP5F1B	0.924023
Q93084_ATP2A3	0.947615
P05556_ITGB1	0.955479
P48735_IDH2	0.931887
P40197_GP5	0.980345
P24557_TBXAS1	0.971523
P05141_SLC25A5	0.955479
P30048_PRDX3	0.947615
P14625_HSP90B1	0.955479
P23229_ITGA6	0.939751
O60610_DIAPH1	0.935819
O43182_ARHGAP6	0.947923
P10809_HSPD1	0.975139
P10720_PF4V1	0.924023
Q8TC12_RDH11	0.947615
Q9NR12_PDLIM7	0.947615
P61106_RAB14	0.931887
Q86YW5_TREML1	0.917351
Q96AP7_ESAM	0.963656
Q14165_MLEC	0.927955
Q9BX67_JAM3	0.921288
Q9Y277_VDAC3	0.947615
P40926_MDH2	0.943683
P45880_VDAC2	0.955479
P16615_ATP2A2	0.939751
P62873_GNB1	0.943683
P21796_VDAC1	0.939751
