# Supplementary material for: Systematic evaluation of blood contamination in nanoparticle-based plasma proteomics
Source: EMBO Mol Med. 2025 Dec 5;18(1):275–96. doi: 10.1038/s44321-025-00346-9 (PMC12808129; doi:10.1038/s44321-025-00346-9)
Supplement: Supplementary file 11 — Source data Fig. 4 [file 44321_2025_346_MOESM11_ESM.zip › Figure 4/4g/4g_Platelets_spearman_30markers_prot_abundance_distribution_mean.xlsx]

## Sheet: 4g_Platelets_spearman_30markers
O43182_ARHGAP6	O60610_DIAPH1	P04899_GNAI2	P05141_SLC25A5	P05556_ITGB1	P06576_ATP5F1B	P10720_PF4V1	P10809_HSPD1	P14625_HSP90B1	P16615_ATP2A2	P21796_VDAC1	P23229_ITGA6	P24557_TBXAS1	P30048_PRDX3	P40197_GP5	P40926_MDH2	P45880_VDAC2	P48059_LIMS1	P48735_IDH2	P61106_RAB14	P62873_GNB1	Q14165_MLEC	Q15286_RAB35	Q86YW5_TREML1	Q8TC12_RDH11	Q93084_ATP2A3	Q96AP7_ESAM	Q9BX67_JAM3	Q9NR12_PDLIM7	Q9Y277_VDAC3	Sample_ID	Concentration_ID	Patient_ID
15.218	15.1807	16.6353	15.7217	16.1933	15.7467	14.8919	15.154	14.6072	15.1409	14.7608	15.5255	15.4287	14.5511	16.2557	14.4807	14.9362	17.8498	15.7536	15.2982	15.0045	14.315	14.4721	14.9823	15.0783	15.9646	14.4141	14.8488	15.1402	15.3967	4	P01	Patient1-3
15.2544	15.1352	16.5612	15.6864	16.1087	15.9474	14.7153	15.1872	15.2732	15.1179	14.813	15.4944	15.4095	15.0823	16.167	14.8661	14.962	17.8855	15.7373	15.286	15.1827	14.2683	14.4214	14.9075	15.0802	15.9536	14.4682	14.8956	15.0756	15.4292	5	P01	Patient1-3
15.2468	15.0905	16.5536	15.5464	16.0745	15.8139	14.7754	15.0765	15.2296	15.0549	14.6865	15.4882	15.3703	14.8728	16.1219	14.7528	14.8212	17.9474	15.6623	15.2505	15.1808	14.2175	14.3199	14.9133	15.0293	15.9528	14.4687	14.7952	15.1545	15.2725	6	P01	Patient1-3
14.8493	14.8537	16.3723	15.4164	15.917	15.7518	14.4884	14.9582	14.3746	14.876	14.4468	15.1628	15.1039	14.7349	15.9989	14.4824	14.6848	17.5561	15.5277	15.0228	14.7153	14.1085	14.1256	14.6649	14.8008	15.6796	14.0889	14.5367	14.7758	15.1278	7	P02	Patient1-3
14.9351	14.838	16.3894	15.3934	15.8529	15.7439	14.6295	14.967	14.4866	14.8	14.4603	15.1793	15.0945	14.7069	15.9675	14.4994	14.6802	17.5992	15.4811	14.9649	14.7482	14.0284	14.1335	14.6467	14.7901	15.6412	14.1391	14.5038	14.8304	15.138	8	P02	Patient1-3
14.9112	14.8367	16.3686	15.4306	15.8817	15.7507	14.4284	14.9547	14.2882	14.8281	14.5063	15.149	15.1269	14.6209	15.9719	14.412	14.6569	17.585	15.5129	15.0076	14.5852	14.0912	14.172	14.6491	14.803	15.6849	14.1739	14.5033	14.7989	15.0859	9	P02	Patient1-3
14.7289	14.6553	16.2589	15.2003	15.6594	15.6203	14.7121	14.8435	14.1433	14.6664	14.2898	15.0221	14.9703	14.5707	15.8062	14.4222	14.5001	17.4685	15.3638	14.8655	14.5827	13.9477	13.7217	14.5626	14.7273	15.5473	13.9394	14.3891	14.6902	14.9694	10	P03	Patient1-3
14.8083	14.5789	16.0156	14.8059	15.5811	15.4983	14.538	14.7489	14.785	14.4264	14.3374	15.0057	14.7701	14.6362	15.5887	14.4522	14.5017	17.4642	15.3186	14.8116	14.6816	13.5441	13.7847	14.4093	14.4643	15.5104	13.8399	14.1453	14.7026	14.7538	11	P03	Patient1-3
14.76	14.6595	16.1393	15.0899	15.6666	15.5687	14.5468	14.8307	14.0992	14.6145	14.2181	15.0066	14.9267	14.5836	15.7829	14.4158	14.4728	17.4026	15.3583	14.8686	14.5729	13.8813	14.0711	14.4966	14.6724	15.5496	13.8857	14.4132	14.7068	14.8653	12	P03	Patient1-3
13.2987	13.3792	14.7929	13.56	14.1838	14.3854	14.4155	13.4626	12.9365	13.1769	12.8437	13.6296	13.4067	13.1324	14.3373	13.233	13.2428	15.8128	14.0177	13.511	13.3265	12.3249	12.4566	13.262	13.2297	14.2016	12.4173	12.9665	13.3457	13.5672	13	P04	Patient1-3
13.0919	13.2815	14.6302	13.3716	14.148	14.2206	14.5787	13.4479	12.7742	13.1369	12.9106	13.4994	13.2544	13.2529	14.3027	12.9798	13.2266	15.6682	14.0084	13.419	13.2822	12.2564	12.5364	13.156	13.1232	14.1431	12.2656	12.6083	13.0642	13.6285	14	P04	Patient1-3
13.3137	13.3415	14.8129	13.4301	14.1611	14.4995	14.539	13.56	12.9612	13.0819	12.9158	13.5986	13.389	13.2214	14.3399	13.1685	13.2449	15.6459	14.0112	13.6519	13.2463	12.4393	12.3495	13.2226	13.1551	14.2195	12.3859	12.7902	13.3266	13.5348	15	P04	Patient1-3
11.2024	11.7961	12.935	11.157	12.0709	12.4225	13.845	11.2928	11.5578	11.0377	10.5729	11.4966	11.0984	10.8112	12.2599	10.607	10.6834	13.0126	11.5638	11.3914	12.0357	10.2092	11.0407	11.0268	10.8552	12.0406	10.0101	11.1936	11.0996	10.8608	16	P05	Patient1-3
10.9784	11.7104	12.9438	11.0023	12.1569	12.3298	13.9067	11.2891	11.2724	11.0016	10.4877	11.4534	11.0838	10.911	12.1447	10.6668	10.6073	13.1335	11.6925	11.4384	11.6425	10.0839	11.2346	10.9479	10.782	11.8985	10.0468	10.9593	10.9163	10.9381	18	P05	Patient1-3
10.2332	11.4156	12.5353	10.4822	11.5116	11.9645	14.0855	10.6205	11.0605	10.4288	9.96766	10.9277	10.4669	10.3699	11.4965	9.98261	10.1812	12.8657	11.0549	10.813	11.6745	9.44937	9.43865	10.1264	10.3071	11.1371	9.2432	10.5622	10.1949	10.3308	19	P06	Patient1-3
10.3029	11.5176	12.7707	10.668	11.6811	12.0108	13.4269	10.6426	11.1123	10.3445	10.2215	10.864	10.279	10.5952	11.7741	9.89174	10.1141	12.5822	11.0207	10.9085	11.6601	9.7582	11.2305	9.56106	10.1224	11.3209	11.359	10.6704	10.2738	10.2655	20	P06	Patient1-3
10.3814	11.4504	12.805	10.8743	11.6977	11.8565	14.1001	10.6796	11.0091	10.1494	9.81895	10.8006	10.3266	10.0739	11.4403	9.91338	10.2132	12.742	10.936	10.5973	11.5378	9.51339	10.2437	10.057	10.4592	11.2366	10.0912	10.4214	10.1512	10.4921	21	P06	Patient1-3
10.1035	11.4852	12.7718	10.3217	11.6047	11.7081	13.9213	10.5554	11.0755	10.058	9.39328	10.8052	10.2996	10.0429	11.5567	10.0175	9.96453	12.5561	10.8281	10.6946	11.6062	8.96424	11.027	9.67823	9.89698	11.1529	11.2309	10.0593	9.91369	10.1779	22	P07	Patient1-3
10.2723	11.3864	12.58	10.1347	11.5816	11.8791	14.3839	10.6134	10.8425	9.94678	9.54164	10.7998	10.2457	10.0397	11.3862	9.82363	9.93932	12.86	10.9368	10.493	11.5097	9.6743	10.5806	9.81516	10.331	11.018	9.4327	10.304	9.74887	10.052	23	P07	Patient1-3
10.2947	11.6114	12.6858	10.437	11.5299	11.6471	13.5597	10.723	11.1721	10.4326	9.50984	10.9996	10.5489	10.5391	11.3886	10.0777	9.89588	12.1397	10.7548	10.5197	11.6144	9.01916		9.91161	10.2233	11.0387		10.2072	10.1918	10.1474	25	P08	Patient1-3
10.19	11.2473	12.6099	10.1965	11.5232	11.6695	14.4409	10.6486	10.8701	9.86513	9.53116	10.8203	10.0654	10.1281	11.176	9.34352	9.58706	13.0373	10.8833	10.4491	11.4731	9.184	10.0886	9.95777	9.9319	11.0904	9.7639	9.92838	9.90223	10.2102	26	P08	Patient1-3
10.491	11.4431	12.7649	10.4748	11.4149	11.7021	13.938	10.278	10.9904	10.0429	9.67942	10.7647	10.2463	10.0049	11.2742	9.92689	10.0116	12.5051	10.7773	10.6022	11.7628	9.12951	9.87914	9.83436	9.88529	10.9837	8.93781	10.5212	9.92607	10.5008	27	P08	Patient1-3
10.1559	11.2932	12.6244	10.5253	11.3447	11.8886	13.7891	10.4368	10.9328	10.1818	9.70136	10.7135	10.1115	9.89763	11.3501	9.80806	9.80163	12.6527	10.7589	10.7563	11.6685	8.96179		9.89408	10.0459	10.9796	11.4705	10.1692	10.1232	10.2122	28	P09	Patient1-3
9.86169	11.405	12.6435	10.4397	11.4729	12.0345	13.7031	10.5068	10.9138	10.3299	9.56069	10.7478	10.1449	9.89214	11.5337	9.74542	9.93402	12.4091	10.7545	10.8714	11.7298	9.46924	11.1749	9.89695	10.0118	11.0717		9.37681	9.96983	10.4454	29	P09	Patient1-3
9.94144	11.4342	12.6319	10.2996	11.5563	11.8427	13.6823	10.6232	10.9922	10.164	9.62032	10.9106	10.3701	10.1364	11.3231	9.83294	9.9809	12.1909	10.7707	10.582	11.4926	9.35334		10.2348	10.1751	11.0412	9.30405	10.2712	10.1369	10.5521	30	P09	Patient1-3
9.74441	11.2541	12.7155	10.5323	11.5146	11.7646	13.8492	10.3823	10.8243	10.1972	9.72853	10.7691	10.3048	9.89695	11.187	9.5917	9.74204	12.3253	10.8443	10.5982	11.3838	9.67392	10.3429	9.5594	10.1457	11.2406		10.105	9.93518	10.8947	31	P10	Patient1-3
10.8768	11.8068	12.9408	11.0707	11.6472	11.6376	14.064	10.3869	11.2933	10.7223	10.1215	11.2236	10.6476	9.45658	11.8668	8.60162	10.137	12.5034	10.5508	10.9015	11.6522	9.78129		9.97347	10.2071	11.5052	11.4537	10.8104	10.312	11.0959	32	P10	Patient1-3
10.2783	11.4085	12.6116	10.7359	11.4606	12.057	13.4091	10.5975	11.0949	10.3006	10.1969	10.8758	10.199	10.3496	11.4582	10.1016	10.4004	12.1155	10.6937	10.9384	11.7622	9.46026	10.5924	9.02214	9.92343	11.1539		10.1545	10.2027	10.7799	33	P10	Patient1-3
15.548	15.5015	16.8883	15.9565	16.4281	16.4205	14.8229	15.5657	15.5931	15.4628	15.3644	15.7632	15.7263	15.6036	16.3346	15.3212	15.4012	18.1896	16.1655	15.5739	15.705	14.5374	14.8356	15.3049	15.3552	16.2371	14.7544	15.362	15.2787	15.8287	37	P01	Patient4-6
15.4737	15.4746	16.8853	16.0001	16.3094	16.3959	14.7996	15.5572	15.65	15.4652	15.3342	15.7615	15.7256	15.5831	16.2787	15.3541	15.3489	17.7534	16.1383	15.5802	15.6274	14.5991	14.8417	15.2629	15.3358	16.197	14.652	15.3955	15.2245	15.8212	38	P01	Patient4-6
15.5358	15.5277	16.8753	15.8196	16.4631	16.4587	12.8007	15.4151	15.7571	15.5045	15.2294	15.7382	15.6037	15.657	16.3583	15.3313	15.3895	18.0445	16.2715	15.6654	15.4876	14.5844	14.9277	15.3665	15.0113	16.2454	14.6544	15.3515	15.3068	15.7309	39	P01	Patient4-6
15.1466	15.1238	16.5212	15.5711	16.072	15.9808	14.6041	15.158	15.3914	15.0757	14.8258	15.3892	15.3481	15.1915	15.9857	14.9199	14.9037	17.7369	15.7724	15.2411	15.2595	14.1958	14.2842	14.8745	14.9701	15.8422	14.3549	15.0013	15.0848	15.4308	40	P02	Patient4-6
15.1965	15.2096	16.6209	15.6817	16.1341	16.0742	14.7335	15.2699	15.4827	15.1376	14.9346	15.4543	15.4213	15.2469	16.0711	15.0614	15.0188	17.8573	15.848	15.2876	15.3727	14.3476	14.421	15.063	15.0589	15.9545	14.3631	15.0623	15.1388	15.5811	41	P02	Patient4-6
15.3822	15.3404	16.7925	15.9261	16.2783	16.3002	14.9903	15.4398	15.7002	15.3488	15.2689	15.6493	15.6302	15.5038	16.2446	15.2774	15.2853	18.0224	16.0453	15.4968	15.5578	14.454	14.6629	15.2073	15.2163	16.1263	14.605	15.2489	15.2328	15.7299	42	P02	Patient4-6
14.7447	14.7197	16.1633	15.0039	15.6213	15.617	14.1046	14.7758	14.9498	14.6792	14.231	14.9651	14.9324	14.7486	15.6416	14.4644	14.4909	17.3155	15.3727	14.8932	14.8421	13.7971	13.9526	14.5216	14.6683	15.543	13.9502	14.6115	14.829	14.9802	43	P03	Patient4-6
14.743	14.7536	16.2161	15.2157	15.7106	15.7332	14.1082	14.8156	14.9622	14.7505	14.4799	14.9229	14.9785	14.8697	15.6472	14.5752	14.611	17.3353	15.4089	14.9123	14.8277	13.9039	13.9037	14.5665	14.6692	15.5402	13.9788	14.6898	14.7666	15.0878	44	P03	Patient4-6
14.787	14.7373	16.18	15.1063	15.6748	15.6405	14.1419	14.8144	14.9466	14.6414	14.3291	14.9783	14.9387	14.7582	15.6663	14.522	14.5174	17.3122	15.4	14.8737	14.7961	13.7804	13.8048	14.4623	14.6709	15.5255	13.9554	14.7766	14.8273	14.9436	45	P03	Patient4-6
13.7682	13.8297	15.2871	14.144	14.6617	14.864	13.6468	13.8379	14.0476	13.867	13.4411	14.0409	13.8581	13.7713	14.8081	13.5606	13.6928	15.5816	14.4694	13.9918	13.8048	12.8375	12.416	13.7135	13.667	14.6588	13.0084	13.4765	13.8324	14.0328	46	P04	Patient4-6
13.8672	13.873	15.3504	14.4506	14.7314	15.0636	13.7889	13.989	14.1241	14.0616	13.534	14.0987	14.0877	13.8878	14.8917	13.6459	13.8117	15.527	14.588	14.1959	13.9472	13.1279	13.1368	13.6632	13.9279	14.8022	13.2071	13.6856	13.9326	14.2043	47	P04	Patient4-6
13.8528	13.8758	15.3158	14.1996	14.7513	14.9176	14.0777	13.9718	13.9937	13.9603	13.4827	14.0212	14.0038	13.8006	14.8756	13.6637	13.7618	15.7733	14.5077	14.1387	13.9243	12.97	12.5604	13.6738	13.8223	14.7279	13.0538	13.4866	13.8514	14.1222	48	P04	Patient4-6
12.3569	12.5084	13.7658	12.1082	13.2177	13.2936	13.6179	12.1407	12.7189	12.2892	11.7659	12.5846	12.268	12.1801	13.093	11.9032	11.91	14.7324	12.8131	12.3185	12.7234	11.2284	11.1602	11.9177	12.0094	13.1478	11.6482	12.3202	12.1905	12.1738	49	P05	Patient4-6
12.2704	12.5347	13.9878	12.5019	13.2148	13.3315	13.7255	12.3549	12.669	12.3494	11.7134	12.6994	12.4664	11.8849	13.2542	12.0222	12.1743	14.3987	12.81	12.4559	12.6345	11.3524	11.4772	12.0264	12.2032	13.2443	11.606	11.9718	12.3017	12.3615	50	P05	Patient4-6
12.22	12.4267	13.9018	12.3267	13.1132	13.2856	13.4414	12.1874	12.6651	12.265	11.6795	12.5244	12.2255	12.0126	13.1788	11.9384	11.9049	14.0911	12.7334	12.518	12.6498	11.3394	11.6352	11.7871	12.083	13.0623	12.0337	11.6746	12.1182	12.082	51	P05	Patient4-6
11.8279	12.1184	13.5461	12.0796	12.7556	12.9558	13.5095	11.7514	12.3349	12.0045	11.2526	12.3028	11.9624	11.702	12.9074	11.4825	11.4911	13.7393	12.2904	12.0567	12.4163	10.8547		11.3529	11.6579	12.7868	11.9295	11.7614	11.8349	11.7412	52	P06	Patient4-6
11.992	12.1046	13.4242	11.8847	12.6219	13.041	13.1363	11.8016	12.3741	12.0151	11.1312	12.3148	11.8926	11.6066	12.836	11.4764	11.4493	13.6601	12.2902	12.0436	12.2647	10.7644	11.2472	11.1155	11.7653	12.8196	12.1111	11.8037	11.8398	11.7875	53	P06	Patient4-6
11.7286	12.0974	13.47	11.8947	12.566	12.8245	13.2425	11.8312	12.3295	11.8659	11.0113	12.2094	11.9091	11.4318	12.6644	11.2296	11.4352	13.7307	12.1833	11.924	12.1788	10.795	11.1624	11.2497	11.6946	12.6555	11.259	11.4994	11.8129	11.7024	54	P06	Patient4-6
11.7755	12.0637	13.5559	11.8222	12.6687	12.9834	13.6857	11.7628	12.0843	11.8577	11.355	12.2145	11.896	11.6025	12.6815	11.5504	11.6177	14.3952	12.2938	12.0178	12.2107	10.8994	11.6658	11.1936	11.6223	12.7403	11.8878	11.8533	11.777	11.6908	55	P07	Patient4-6
11.8956	12.1654	13.695	11.9403	12.8713	12.9371	13.237	11.8595	12.3267	12.0801	11.089	12.4045	12.0047	11.5981	12.8242	11.4341	11.5291	13.435	12.3285	12.1837	12.4156	11.0932	12.1719	11.2748	11.8476	12.8112	11.4871	11.7437	11.8972	11.7668	56	P07	Patient4-6
11.6816	12.0749	13.4292	11.5444	12.6004	12.8158	13.7549	11.7309	12.1725	11.7052	10.8548	12.2288	11.7246	11.3638	12.6547	11.3124	11.2888	13.8241	12.0948	11.9433	12.1549	10.4785	11.6534	11.1518	11.695	12.6487	11.0307	11.7746	11.7417	11.5867	57	P07	Patient4-6
11.6811	12.0789	13.4503	12.0699	12.6738	12.9439	13.381	11.8254	12.1589	12.0328	11.7608	12.269	11.8722	11.6765	12.6594	11.8603	11.7591	13.669	12.2369	12.0068	12.2788	10.8824	11.2214	11.3592	11.6383	12.6922	11.6098	11.7081	11.6131	11.7002	58	P08	Patient4-6
11.7603	12.2744	13.6329	11.9054	12.7375	13.0091	13.2904	11.8454	12.3276	11.8723	11.5321	12.3009	11.9737	11.8823	12.8268	11.5091	11.6532	13.1472	12.2774	12.1178	12.484	10.8415	11.3426	11.3365	11.7901	12.7591	11.6219	11.8973	11.7616	11.6981	59	P08	Patient4-6
11.8754	12.1991	13.5274	11.888	12.7657	12.9946	13.4815	11.7977	12.2607	12.0052	11.1082	12.2528	11.9598	11.5677	12.8509	11.472	11.4305	13.4739	12.3071	12.0851	12.3881	10.9608		11.4111	11.8927	12.798	11.1241	11.6905	11.8997	11.5531	60	P08	Patient4-6
11.6599	12.1949	13.5166	11.8752	12.6696	12.8427	13.0074	11.658	12.3956	11.8868	11.0026	12.264	11.938	11.7209	12.5831	11.3174	11.3016	13.378	12.2141	12.0143	12.2426	10.8446		11.242	11.66	12.7085	11.9182	11.8246	11.8431	11.5539	61	P09	Patient4-6
11.8163	12.2083	13.5269	11.9116	12.7092	12.8866	13.2367	11.7099	12.4187	11.8642	10.9945	12.2248	11.9327	11.5041	12.5246	11.4114	11.3851	13.61	12.1811	12.0352	12.4264	10.8977	11.4357	11.2407	11.6288	12.6845	11.1051	11.8942	11.6745	11.708	62	P09	Patient4-6
11.7703	12.2179	13.5493	12.0679	12.7222	12.9066	13.0273	11.6783	12.472	12.04	11.2128	12.2883	11.969	11.5483	12.6978	11.3277	11.505	13.4118	12.2099	12.0961	12.3958	10.8285	10.9863	11.196	11.7427	12.771	11.7788	11.7929	11.8853	11.8255	63	P09	Patient4-6
11.6568	12.114	13.4691	12.0616	12.5827	12.7236	13.2873	11.6609	12.2168	11.7522	10.7724	12.181	11.7311	11.2458	12.5464	11.2512	11.1312	13.5554	12.0252	11.95	12.2201	10.7447	11.9179	11.2767	11.5936	12.6485	11.535	11.6423	11.7517	11.7495	64	P10	Patient4-6
11.796	12.1246	13.5206	11.8543	12.8467	12.8006	13.2997	11.7014	12.3446	12.029	11.063	12.3147	12.0822	11.2614	12.8703	11.3902	11.4023	13.3331	12.2537	12.0732	12.1746	11.1012	11.7739	11.3378	11.8161	12.8713	10.7886	11.8885	11.7386	11.9791	65	P10	Patient4-6
12.0405	12.4011	13.9109	12.5015	13.2827	12.5468	13.7925	11.9582	11.913	12.352	11.2026	12.59	12.3532	10.7243	13.2378	10.3975	11.6711	14.1788	12.6075	12.4732	12.0817	11.474	11.4896	11.7257	12.1341	13.1993	11.0463	11.9108	11.9997	12.2123	66	P10	Patient4-6
15.3754	15.2375	16.7258	15.9025	16.2182	15.8184	14.6782	15.2025	14.7669	15.318	14.9183	15.5321	15.6256	14.8561	16.2872	14.5673	15.0828	17.6677	15.891	15.4443	15.2356	14.5341	14.5029	15.0183	15.1509	16.1149	14.472	15.0405	15.0881	15.6052	70	P01	Patient7-9
15.4575	15.3108	16.8391	15.975	16.278	15.9447	14.7055	15.2607	14.6969	15.3484	14.844	15.5657	15.714	15.07	16.3432	14.6968	15.0364	17.8845	15.9181	15.5139	15.2452	14.62	14.621	15.0979	15.2346	16.19	14.5596	15.1336	15.1468	15.7098	71	P01	Patient7-9
15.4288	15.2622	16.7605	15.9738	16.2381	15.8561	14.3775	15.1756	14.7119	15.3484	14.6785	15.512	15.6885	14.9618	16.2771	14.5488	14.9572	17.7899	15.8292	15.4281	15.0909	14.5913	14.5331	15.1348	15.2136	16.1362	14.4726	15.1473	15.163	15.5828	72	P01	Patient7-9
14.8799	14.7867	16.295	15.4548	15.7679	15.4922	14.2882	14.689	14.4213	14.9053	14.3541	15.1142	15.1779	14.6184	15.8896	14.3506	14.6157	17.2897	15.3832	15.001	14.702	14.1154	14.0332	14.554	14.7794	15.6987	14.0181	14.7631	14.8473	15.1221	73	P02	Patient7-9
14.851	14.7521	16.2878	15.4707	15.8221	15.5731	13.9579	14.71	14.3857	14.9013	14.3948	15.091	15.2025	14.6191	15.9085	14.3772	14.6329	17.2286	15.3831	15.0277	14.6985	14.1556	13.9982	14.6079	14.8436	15.7327	13.9737	14.7928	14.7749	15.1313	74	P02	Patient7-9
14.9487	14.8011	16.3248	15.4622	15.8026	15.5659	14.158	14.7738	14.4341	14.894	14.4396	15.0838	15.2364	14.6823	15.9275	14.4049	14.6928	17.3474	15.463	15.0498	14.6353	14.1079	14.0287	14.6431	14.8361	15.7432	13.9033	14.7582	14.844	15.193	75	P02	Patient7-9
14.6713	14.634	16.1667	15.2309	15.5332	15.5543	14.2206	14.6839	14.1752	14.79	14.21	14.9585	15.0291	14.5592	15.7801	14.4111	14.4997	16.8864	15.2126	14.886	14.5907	14.0089	13.7866	14.3623	14.6905	15.5716	13.8309	14.5611	14.6672	14.9302	76	P03	Patient7-9
14.7191	14.5862	16.1616	15.2949	15.5935	15.4315	14.2501	14.6576	14.171	14.731	14.1508	14.9945	15.002	14.4337	15.7213	14.3606	14.4159	17.1198	15.2351	14.908	14.4905	13.9671	13.9722	14.3617	14.663	15.5933	13.9037	14.5545	14.6489	14.8982	77	P03	Patient7-9
14.6976	14.5871	16.2181	15.2794	15.5654	15.3208	14.1692	14.6163	14.1852	14.7484	14.1393	14.9818	14.9902	14.3429	15.7805	14.1714	14.4877	17.0997	15.1466	14.8729	14.401	14.0103	13.8185	14.4847	14.7409	15.5771	13.7682	14.5381	14.6482	14.9484	78	P03	Patient7-9
13.51	13.4317	15.0694	13.9843	14.2963	14.3097	14.1574	13.414	13.4045	13.684	12.9639	13.875	13.8055	13.1901	14.6644	12.9704	13.2149	15.459	14.0001	13.7923	13.2698	12.881	12.8088	13.1604	13.4696	14.553	12.5497	13.2502	13.6112	13.6456	79	P04	Patient7-9
13.6409	13.5194	15.052	14.1111	14.3733	14.4131	14.1769	13.5633	13.4881	13.8216	12.9978	13.9776	13.968	13.3029	14.6841	13.1198	13.5109	15.2787	14.1025	13.926	13.4702	12.9514	12.5434	13.3044	13.6329	14.6327	12.5449	13.3304	13.6041	13.7952	80	P04	Patient7-9
13.6294	13.5359	15.0721	14.029	14.3519	14.3528	14.2621	13.4865	13.3656	13.763	12.9725	13.9225	13.877	13.1627	14.7457	13.058	13.3976	15.4544	14.046	13.7707	13.311	12.9085	12.4565	13.2178	13.5147	14.6059	12.5847	13.1729	13.6553	13.6484	81	P04	Patient7-9
12.9868	12.9625	14.5411	13.4596	13.7751	13.969	14.1579	12.9208	13.0037	13.2441	12.3238	13.3991	13.2859	12.8052	14.305	12.5449	12.8193	14.641	13.3776	13.2991	13.0891	12.4079	12.1945	12.5011	12.9931	14.0349	12.1916	12.5738	13.0493	13.0755	82	P05	Patient7-9
13.0045	12.9953	14.5483	13.4824	13.8938	13.8704	14.1286	12.9864	12.8636	13.231	12.4403	13.4674	13.3114	12.5936	14.2507	12.6928	12.8751	14.8199	13.4438	13.256	13.1403	12.3628	12.3888	12.539	13.1459	14.0326	11.9362	12.8933	12.9946	13.097	83	P05	Patient7-9
12.9342	12.881	14.5031	13.4968	13.6947	13.8226	14.1382	12.7845	13.0636	13.183	12.3275	13.4425	13.1831	12.6235	14.2467	12.5447	12.672	14.7432	13.3626	13.1833	12.8055	12.3827	12.2034	12.5204	12.965	13.9851	11.8896	12.4305	12.9438	13.1415	84	P05	Patient7-9
12.8712	12.8281	14.362	13.3048	13.6359	13.7381	14.0561	12.7173	12.9629	13.0278	12.0696	13.302	13.1243	12.5165	14.144	12.3558	12.5644	14.6051	13.2651	13.0911	12.9145	12.1844	12.2729	12.4174	12.833	13.8637	11.9474	12.2765	12.7959	12.9144	85	P06	Patient7-9
12.795	12.8097	14.3541	13.3243	13.6905	13.6469	13.9835	12.7281	12.9505	13.1051	12.2856	13.2913	13.1522	12.5457	14.2399	12.4576	12.7089	14.791	13.3173	13.1376	12.7906	12.1948	11.5857	12.2759	12.9385	13.8299	12.0641	12.5849	12.7856	12.9114	86	P06	Patient7-9
12.8172	12.8077	14.4563	13.1934	13.7303	13.7949	14.6024	12.7948	12.755	12.9248	12.1492	13.351	13.1017	12.4801	14.0487	12.3681	12.5186	15.3682	13.2926	13.1117	12.7667	12.1428	12.2291	12.5815	12.8608	13.8363	11.9139	12.6614	12.8219	12.9285	87	P06	Patient7-9
12.8716	12.867	14.491	13.3587	13.7115	13.8552	13.9525	12.7773	12.985	13.1039	12.312	13.3792	13.1738	12.5679	14.1758	12.449	12.6338	14.2948	13.2827	13.1159	12.906	12.2164	12.239	12.425	12.8784	13.9614	12.0573	12.7175	12.8377	12.9381	88	P07	Patient7-9
12.9028	12.8532	14.5098	13.2695	13.7437	13.8441	14.2327	12.8988	12.8958	13.0185	12.2024	13.3675	13.0908	12.4178	14.0578	12.48	12.6554	14.9444	13.3165	13.0409	12.9637	12.146	11.8366	12.4844	12.9443	13.8843	11.9568	12.4591	12.9065	12.9009	89	P07	Patient7-9
12.7784	12.6926	14.3682	13.0745	13.5993	13.5298	14.2985	12.6141	12.693	12.8691	12.0291	13.2301	12.9444	12.3116	13.9541	12.2488	12.3596	14.8898	13.1097	12.9645	12.784	12.0543	11.9597	12.3288	12.732	13.7529	11.7497	12.6332	12.7961	12.7663	90	P07	Patient7-9
12.8304	12.8428	14.6169	13.4461	13.7489	13.7704	14.0731	12.7428	12.9365	13.1023	12.2872	13.3663	13.123	12.4118	14.1426	12.3037	12.5347	14.9817	13.284	13.2112	12.9816	12.2067	12.0154	12.5023	12.87	13.9391	11.9323	12.6328	12.8937	13.0549	91	P08	Patient7-9
12.7713	12.8286	14.3762	13.2131	13.5768	13.7076	13.8537	12.6575	13.1033	13.0123	12.2742	13.3551	13.0472	12.5152	14.2178	12.2558	12.5461	14.2208	13.2	13.1078	12.7832	12.1813	12.1631	12.1538	12.8046	13.8768	12.1358	12.2787	12.8777	12.8804	92	P08	Patient7-9
12.8248	12.81	14.4152	13.241	13.5827	13.7472	13.8369	12.6966	12.9791	13.0618	12.3043	13.3529	13.0863	12.3492	14.2454	12.1919	12.5719	14.0286	13.1473	13.1204	12.7099	12.2421	12.0919	12.4221	12.8602	13.8608	12.0606	12.4272	12.8514	13.0247	93	P08	Patient7-9
12.8614	12.8039	14.4417	13.2274	13.8397	13.689	14.651	12.7126	12.8857	12.9448	12.1116	13.3522	13.0483	12.4815	14.1013	12.5148	12.5127	15.3679	13.2588	12.9574	12.8511	12.0612	12.2141	12.4244	12.8473	13.8159	12.0917	12.151	12.8518	12.9505	94	P09	Patient7-9
12.7937	12.798	14.4675	13.3324	13.5806	13.7135	14.0618	12.7086	12.9612	13.1071	12.138	13.3694	13.0222	12.4284	14.2006	12.3359	12.6378	14.5413	13.2333	13.0639	12.7337	12.1559	11.9907	12.4505	12.8789	13.8601	11.9725	12.3565	12.828	12.8878	95	P09	Patient7-9
12.8229	12.7329	14.4825	13.8067	13.6934	13.9953	14.1508	12.9081	13.0172	13.1184	13.2773	13.3014	13.0944	12.2842	14.075	12.7623	13.1344	14.695	13.2516	13.063	13.4184	12.1326	11.989	12.408	12.8656	13.8582	11.9097	12.6015	12.7908	12.9452	96	P09	Patient7-9
12.9213	12.8402	14.4306	13.3137	13.6956	13.7862	14.0983	12.6961	13.1373	13.1363	12.1162	13.3096	13.1716	12.3998	14.2257	12.4485	12.5182	14.9437	13.2904	13.0429	12.8089	12.2738	12.0747	12.5001	12.9427	13.912	11.8526	12.6005	12.8282	12.9622	97	P10	Patient7-9
12.7406	12.7826	14.3003	13.3058	13.5094	13.7529	13.9613	12.7331	13.069	13.0436	12.2194	13.3037	12.9588	12.3338	14.1072	12.2921	12.604	14.5327	13.1824	13.0511	12.6126	12.0916	11.6842	12.2728	12.7982	13.7812	11.6399	12.527	12.7172	12.8368	98	P10	Patient7-9
12.8131	12.8217	14.4384	13.2867	13.6052	13.7287	14.1505	12.7241	13.0987	13.0585	12.2225	13.3552	13.052	12.4174	14.2251	12.2573	12.5858	14.7558	13.2737	13.0359	12.897	12.1703	11.9619	12.5017	12.7862	13.8999	11.8303	12.5229	12.8361	13.0021	99	P10	Patient7-9
15.4599	15.4602	16.8378	16.1683	16.3039	16.1623	14.9399	15.3912	15.0276	15.4666	15.1133	15.7363	15.7719	15.1757	16.5345	14.8498	15.2409	17.7796	16.0597	15.6217	15.2804	14.6509	14.5849	15.3006	15.2926	16.1963	14.7272	15.4976	15.051	15.7043	103	P01	Patient10-12
15.4623	15.4757	16.8275	16.1457	16.3152	16.1418	15.2299	15.3795	15.0556	15.4599	15.0967	15.7665	15.7331	15.241	16.4465	14.9387	15.2001	17.8709	16.0562	15.5894	15.2971	14.6215	14.6724	15.2493	15.2716	16.2053	14.7862	15.5021	14.9834	15.6945	104	P01	Patient10-12
15.4619	15.4237	16.8568	16.1588	16.3516	16.256	15.2751	15.376	15.1319	15.4607	15.2113	15.8045	15.7416	15.3873	16.4238	15.0393	15.3183	17.9989	16.0677	15.6028	15.3596	14.6037	14.7563	15.3064	15.2719	16.1882	14.7659	15.4503	15.0075	15.764	105	P01	Patient10-12
15.0569	15.0326	16.4897	15.6731	15.9723	15.8221	14.677	14.9607	14.805	15.1032	14.5722	15.284	15.3669	14.9489	16.0687	14.6357	14.79	17.5954	15.5907	15.1905	14.904	14.2153	14.175	14.8617	14.9003	15.7682	14.3913	15.1006	14.882	15.2264	106	P02	Patient10-12
15.0473	15.0142	16.4552	15.6783	15.9642	15.8308	14.6066	14.968	14.7436	15.0874	14.4574	15.2885	15.365	14.9708	16.0719	14.6142	14.7433	17.6727	15.5732	15.1881	14.9259	14.174	14.2249	14.8513	14.9271	15.7699	14.2499	15.1472	14.9194	15.2041	107	P02	Patient10-12
14.9771	14.999	16.4477	15.7188	15.9193	15.9133	14.4029	14.979	14.7184	15.0697	14.5205	15.252	15.3024	14.914	16.0884	14.5951	14.7244	17.3888	15.5988	15.1664	14.8473	14.1519	14.1294	14.7928	14.8714	15.7801	14.2953	15.0395	14.8589	15.1666	108	P02	Patient10-12
14.7188	14.7603	16.1846	15.3412	15.6091	15.5575	14.0038	14.7317	14.5898	14.7989	14.1396	14.9801	15.0402	14.6844	15.774	14.3349	14.4706	16.6387	15.2942	15.0033	14.6301	13.9931	13.8336	14.5845	14.7138	15.5874	13.9945	14.8927	14.6276	14.9203	109	P03	Patient10-12
14.7576	14.768	16.1814	15.3635	15.7076	15.6197	14.0714	14.7474	14.5498	14.833	14.1955	14.9922	15.0525	14.6499	15.7532	14.3497	14.504	17.1485	15.3145	14.9285	14.5869	13.9418	13.8224	14.5862	14.7459	15.5869	13.9298	15.0131	14.6336	14.9008	110	P03	Patient10-12
14.6756	14.7744	16.2738	15.3777	15.7354	15.5573	14.2269	14.7386	14.4756	14.7969	14.1957	15.0198	15.0358	14.6396	15.751	14.3431	14.5567	17.3081	15.3631	14.9635	14.6983	13.9395	13.4921	14.5276	14.7124	15.601	13.9813	15.0237	14.6984	14.9978	111	P03	Patient10-12
13.4637	13.4192	14.8793	13.9594	13.9387	14.3314	13.2098	13.4014	13.4291	13.7116	12.8696	13.7023	13.6548	13.3124	14.4513	12.9056	13.1775	14.7642	13.8623	13.7282	13.5176	12.7339	12.7604	12.9896	13.3874	14.3603	12.5455	13.5283	13.5214	13.4661	112	P04	Patient10-12
13.361	13.488	14.9755	13.9894	13.9783	14.208	13.0909	13.3924	13.3391	13.5746	12.8904	13.601	13.603	13.3382	14.4648	12.9444	13.1634	14.7853	13.7959	13.5851	13.4287	12.674	12.804	13.0088	13.3264	14.3158	12.5212	13.4639	13.4285	13.614	113	P04	Patient10-12
13.2797	13.4418	14.9334	13.9563	13.9363	14.2985	13.1336	13.3896	13.2906	13.5368	12.7194	13.5807	13.6126	13.2739	14.3032	12.8399	13.1165	15.144	13.8354	13.7055	13.3244	12.5577	12.1669	13.1063	13.3006	14.2989	12.4934	13.4721	13.3777	13.553	114	P04	Patient10-12
11.2473	11.8663	13.4673	12	12.4331	12.3417	12.8843	11.3972	11.5901	11.4514	10.5135	11.6162	11.5432	11.031	12.4058	10.8152	11.0231	13.7762	11.7973	11.5586	12.1183	10.4865	11.541	11.109	11.398	12.3504	10.6978	11.7285	11.382	11.5197	115	P05	Patient10-12
11.2023	11.8586	13.4163	11.7017	12.3463	12.4155	12.5261	11.3318	11.6117	11.4757	10.405	11.7071	11.4756	11.0741	12.4149	10.85	10.9829	13.5582	11.8256	11.6828	11.9791	10.6625	10.9678	11.2948	11.3005	12.3368	11.1695	11.1546	11.3132	11.5654	116	P05	Patient10-12
10.9007	11.8027	13.3559	11.857	12.2182	12.4127	12.4376	11.3766	11.471	11.3109	10.4643	11.5436	11.3685	11.2673	12.4866	10.8447	11.0582	12.8723	11.7818	11.5932	11.7561	10.4465	11.2017	11.0125	11.0422	12.171	11.1042	11.132	11.3346	11.3563	117	P05	Patient10-12
10.3062	11.4465	13.1135	11.4772	11.721	12.5534	12.4483	11.0964	11.3166	10.8178	9.92035	11.0149	10.6108	10.4995	11.7925	10.5324	11.1655	12.5487	10.9634	10.9562	11.7915	9.87276	11.5343	10.3032	10.409	11.5709	10.9346	10.589	10.6554	10.6558	118	P06	Patient10-12
10.4256	11.428	12.8949	10.9115	11.8546	12.0958	12.1763	10.5063	11.2235	10.7011	9.5189	10.9468	10.6062	10.2035	11.7653	9.92294	9.95051	12.2597	10.8484	11.0753	11.7609	9.85396	9.3709	10.1273	10.5093	11.4311	10.5275	10.7595	10.5008	10.4886	119	P06	Patient10-12
10.8126	11.4843	12.9952	10.7638	11.8588	12.0485	12.3045	10.7658	11.2141	10.8294	9.7424	11.0878	10.6496	10.3332	11.7874	10.0009	10.0813	12.0941	10.6986	10.7432	11.7668	9.94052	11.1799	10.0365	10.3506	11.3433	10.4372	10.3511	10.5789	10.5632	120	P06	Patient10-12
10.3808	11.4479	12.9135	10.8815	11.6765	11.9327	12.5784	10.5966	11.0295	10.5022	9.43497	11.0422	10.5158	9.99298	11.5893	9.79749	10.0184	12.4816	10.7589	10.7605	11.8299	9.65993	10.5434	10.0145	10.1908	11.3769		10.4764	10.2114	10.4302	121	P07	Patient10-12
10.2768	11.533	13.1148	10.6665	11.7776	11.552	12.1085	10.5511	11.0681	10.4062	9.09967	10.8476	10.2439	10.2979	11.7997	9.60722	10.037	11.896	10.6009	10.5619	11.8792	9.56624	11.0069	9.29139	10.3193	11.3292	11.1506	10.7245	10.5804	10.3522	122	P07	Patient10-12
10.1976	11.2817	12.9148	11.0244	11.6313	11.6414	12.5209	10.4772	10.9397	10.3974	9.51419	10.8364	10.4939	9.90172	11.6738	9.80176	9.92703	12.4332	10.8831	10.8406	11.6835	9.75456	11.0935	10.0196	10.3943	11.2487	9.8707	10.6412	10.2923	10.4006	123	P07	Patient10-12
10.4613	11.3403	13.0588	10.7566	11.7002	11.6458	11.9626	10.5056	11.0907	10.2874	9.6132	10.8719	10.3028	10.218	11.6918	9.76845	10.0956	12.178	10.6563	10.6513	11.807	9.74796	10.9665	9.88814	10.0311	11.3318		10.3872	10.3119	10.2939	124	P08	Patient10-12
10.2147	11.3745	12.8674	10.8968	11.5159	11.9542	12.063	10.3504	11.1335	10.3575	9.55533	10.873	10.3723	10.4297	11.6512	9.79177	9.71497	11.8645	10.6925	10.6251	11.692	9.69621	10.7224	9.88749	10.1075	11.1621	9.65081	10.4852	10.1552	10.5204	125	P08	Patient10-12
10.4865	11.3234	13.126	10.846	11.6387	11.7926	11.7923	10.7568	10.8636	10.6894	9.31053	11.0778	10.4954	9.69899	11.7038	9.41092	9.90562	12.1973	10.5238	10.6704	11.6129	9.33641	10.4672	9.69981	10.1011	11.3276	10.3124	10.6822	10.254	10.3007	126	P08	Patient10-12
10.2003	11.4126	12.9528	10.8722	11.5562	11.8077	12.1606	10.4246	10.9328	10.3661	9.13668	10.8673	10.3587	10.2564	11.5674	9.74549	9.72982	12.1538	10.7209	10.7252	11.7082	9.61449	10.1987	9.86979	9.88816	11.2726	10.8929	10.5495	10.3784	10.3592	127	P09	Patient10-12
10.2989	11.2665	12.9125	10.6807	11.5523	12.4147	12.3521	10.6283	11.1425	10.4336	9.30671	11.0278	10.1578	10.2913	11.6327	11.308	9.9848	12.1485	10.671	10.6822	11.6668	9.60881	10.6184	9.63533	10.049	11.1547	10.9413	11.004	10.1582	10.2077	128	P09	Patient10-12
10.209	11.4508	13.2327	10.9629	11.707	11.7839	12.047	10.6683	11.0105	10.2103	9.4699	10.9404	10.3965	10.0947	11.5886	9.79368	9.94614	12.001	10.7649	10.8073	11.6546	9.58765	10.0107	9.94431	10.247	11.2673	10.479	10.2164	10.3338	10.4068	129	P09	Patient10-12
9.96493	11.2348	12.9966	11.2281	11.425	11.8304	12.1572	10.3139	11.2035	10.2703	9.65515	10.8403	10.4279	10.3553	11.6651	9.79864	9.98448	12.2411	10.5509	10.8349	11.5892	9.53406		9.82564	9.94975	11.169	10.9634	10.16	10.4396	10.4404	130	P10	Patient10-12
10.5151	11.4793	13.2065	10.732	11.4765	11.9681	12.5542	10.5013	11.1063	10.5643	9.45569	11.1297	10.4916	10.1561	11.8711	9.62283	10.0427	11.6689	10.8861	10.8386	11.5817	9.65186		10.6473	10.3312	11.2033	12.0124	10.095	9.88499	10.3217	132	P10	Patient10-12
