# Supplementary material for: Systematic evaluation of blood contamination in nanoparticle-based plasma proteomics
Source: EMBO Mol Med. 2025 Dec 5;18(1):275–96. doi: 10.1038/s44321-025-00346-9 (PMC12808129; doi:10.1038/s44321-025-00346-9)
Supplement: Supplementary file 11 — Source data Fig. 4 [file 44321_2025_346_MOESM11_ESM.zip › Figure 4/4h/Platelets_spearman_30markers_con_index_pearson_partial.xlsx]

## Sheet: Platelets_spearman_30markers_co
Sample_ID	Patient_ID	containmination_index	log10_platelet_count
4	Patient1-3	0.0673369	7.07207
5	Patient1-3	0.0683177	7.07207
6	Patient1-3	0.0677884	7.07207
7	Patient1-3	0.0607478	6.77104
8	Patient1-3	0.0610873	6.77104
9	Patient1-3	0.0612407	6.77104
37	Patient4-6	0.0804042	7.19312
38	Patient4-6	0.0714494	7.19312
39	Patient4-6	0.075444	7.19312
40	Patient4-6	0.0663513	6.89209
41	Patient4-6	0.0700478	6.89209
42	Patient4-6	0.0764969	6.89209
43	Patient4-6	0.0477458	6.59106
44	Patient4-6	0.0522425	6.59106
45	Patient4-6	0.0491021	6.59106
70	Patient7-9	0.0674786	6.98396
71	Patient7-9	0.0725646	6.98396
72	Patient7-9	0.0698577	6.98396
73	Patient7-9	0.0570161	6.68293
74	Patient7-9	0.0570494	6.68293
75	Patient7-9	0.0589925	6.68293
76	Patient7-9	0.0387787	6.3819
77	Patient7-9	0.0390517	6.3819
78	Patient7-9	0.0380827	6.3819
103	Patient10-12	0.0740494	7.20548
104	Patient10-12	0.0743954	7.20548
105	Patient10-12	0.0784514	7.20548
106	Patient10-12	0.0644453	6.90445
107	Patient10-12	0.0670218	6.90445
108	Patient10-12	0.0622616	6.90445
109	Patient10-12	0.0400529	6.60342
110	Patient10-12	0.0445249	6.60342
111	Patient10-12	0.0444242	6.60342
112	Patient10-12	0.00963912	6.20548
113	Patient10-12	0.00935816	6.20548
114	Patient10-12	0.00935505	6.20548
