# Supplementary material for: Systematic evaluation of blood contamination in nanoparticle-based plasma proteomics
Source: EMBO Mol Med. 2025 Dec 5;18(1):275–96. doi: 10.1038/s44321-025-00346-9 (PMC12808129; doi:10.1038/s44321-025-00346-9)
Supplement: Supplementary file 11 — Source data Fig. 4 [file 44321_2025_346_MOESM11_ESM.zip › Figure 4/4h/Platelets_spearman_30markers_con_index_spearman_all.xlsx]

## Sheet: Platelets_spearman_30markers_co
Sample_ID	Patient_ID	containmination_index	log10_platelet_count
4	Patient1-3	0.0673369	7.07207
5	Patient1-3	0.0683177	7.07207
6	Patient1-3	0.0677884	7.07207
7	Patient1-3	0.0607478	6.77104
8	Patient1-3	0.0610873	6.77104
9	Patient1-3	0.0612407	6.77104
10	Patient1-3	0.0457843	6.16898
11	Patient1-3	0.0503507	6.16898
12	Patient1-3	0.0449665	6.16898
13	Patient1-3	0.00987479	6.07207
14	Patient1-3	0.00876604	6.07207
15	Patient1-3	0.00968928	6.07207
16	Patient1-3	0.00175502	5.07207
18	Patient1-3	0.00176076	5.07207
19	Patient1-3	0.00141013	4.07207
20	Patient1-3	0.00126989	4.07207
21	Patient1-3	0.00145504	4.07207
22	Patient1-3	0.00134013	3.07188
23	Patient1-3	0.00153899	3.07188
25	Patient1-3	0.00107815	2.07188
26	Patient1-3	0.00160616	2.07188
27	Patient1-3	0.00127548	2.07188
28	Patient1-3	0.00120066	1.07918
29	Patient1-3	0.00116682	1.07918
30	Patient1-3	0.0011093	0.30103
31	Patient1-3	0.001185	0.30103
32	Patient1-3	0.00153397	0.30103
33	Patient1-3	0.00111184	0.30103
37	Patient4-6	0.0804042	7.19312
38	Patient4-6	0.0714494	7.19312
39	Patient4-6	0.075444	7.19312
40	Patient4-6	0.0663513	6.89209
41	Patient4-6	0.0700478	6.89209
42	Patient4-6	0.0764969	6.89209
43	Patient4-6	0.0477458	6.59106
44	Patient4-6	0.0522425	6.59106
45	Patient4-6	0.0491021	6.59106
46	Patient4-6	0.0124755	5.59106
47	Patient4-6	0.0133982	5.59106
48	Patient4-6	0.0134629	5.59106
49	Patient4-6	0.00332192	4.59106
50	Patient4-6	0.00341715	4.59106
51	Patient4-6	0.00302092	4.59106
52	Patient4-6	0.00227652	3.59106
53	Patient4-6	0.00221971	3.59106
54	Patient4-6	0.00213188	3.59106
55	Patient4-6	0.00261883	2.59106
56	Patient4-6	0.00233828	2.59106
57	Patient4-6	0.00225273	2.59106
58	Patient4-6	0.00225966	1.59106
59	Patient4-6	0.00221435	1.59106
60	Patient4-6	0.00220134	1.59106
61	Patient4-6	0.00209156	0.60206
62	Patient4-6	0.00223628	0.60206
63	Patient4-6	0.0022781	0.60206
64	Patient4-6	0.00219585	-0.39794
65	Patient4-6	0.00225743	-0.39794
66	Patient4-6	0.00350144	-0.39794
70	Patient7-9	0.0674786	6.98396
71	Patient7-9	0.0725646	6.98396
72	Patient7-9	0.0698577	6.98396
73	Patient7-9	0.0570161	6.68293
74	Patient7-9	0.0570494	6.68293
75	Patient7-9	0.0589925	6.68293
76	Patient7-9	0.0387787	6.3819
77	Patient7-9	0.0390517	6.3819
78	Patient7-9	0.0380827	6.3819
79	Patient7-9	0.0111465	5.98396
80	Patient7-9	0.0113559	5.98396
81	Patient7-9	0.0117793	5.98396
82	Patient7-9	0.00718543	4.98396
83	Patient7-9	0.00737191	4.98396
84	Patient7-9	0.00693423	4.98396
85	Patient7-9	0.00652551	3.98394
86	Patient7-9	0.00670852	3.98394
87	Patient7-9	0.00746228	3.98394
88	Patient7-9	0.00651551	2.98408
89	Patient7-9	0.0068344	2.98408
90	Patient7-9	0.00647895	2.98408
91	Patient7-9	0.00715602	1.98227
92	Patient7-9	0.00617765	1.98227
93	Patient7-9	0.00617128	1.98227
94	Patient7-9	0.00731956	1
95	Patient7-9	0.00646237	1
96	Patient7-9	0.00748644	1
97	Patient7-9	0.0070404	0
98	Patient7-9	0.00597586	0
99	Patient7-9	0.0064856	0
103	Patient10-12	0.0740494	7.20548
104	Patient10-12	0.0743954	7.20548
105	Patient10-12	0.0784514	7.20548
106	Patient10-12	0.0644453	6.90445
107	Patient10-12	0.0670218	6.90445
108	Patient10-12	0.0622616	6.90445
109	Patient10-12	0.0400529	6.60342
110	Patient10-12	0.0445249	6.60342
111	Patient10-12	0.0444242	6.60342
112	Patient10-12	0.00963912	6.20548
113	Patient10-12	0.00935816	6.20548
114	Patient10-12	0.00935505	6.20548
115	Patient10-12	0.00233484	5.20548
116	Patient10-12	0.00212276	5.20548
117	Patient10-12	0.00188926	5.20548
118	Patient10-12	0.00140364	4.20548
119	Patient10-12	0.00117373	4.20548
120	Patient10-12	0.00118878	4.20548
121	Patient10-12	0.00113012	3.20548
122	Patient10-12	0.00109838	3.20548
123	Patient10-12	0.00109707	3.20548
124	Patient10-12	0.0010702	2.20412
125	Patient10-12	0.00102102	2.20412
126	Patient10-12	0.00104687	1.20412
127	Patient10-12	0.0010084	1.20412
128	Patient10-12	0.0011207	1.20412
129	Patient10-12	0.00108304	1.20412
130	Patient10-12	0.00102674	0.30103
132	Patient10-12	0.00124491	0.30103
