# Supplementary material for: Systematic evaluation of blood contamination in nanoparticle-based plasma proteomics
Source: EMBO Mol Med. 2025 Dec 5;18(1):275–96. doi: 10.1038/s44321-025-00346-9 (PMC12808129; doi:10.1038/s44321-025-00346-9)
Supplement: Supplementary file 11 — Source data Fig. 4 [file 44321_2025_346_MOESM11_ESM.zip › Figure 4/4j/Platelets_30markers_10patients_PRP_PPP_contamination_index_boxplot.xlsx]

## Sheet: Platelets_30markers_10patients_
Sample_ID	Plasma_type	containmination_index
23	PRP	0.0137168
24	PRP	0.0213687
25	PRP	0.0388949
26	PRP	0.0184754
27	PRP	0.0492936
28	PRP	0.0300128
29	PRP	0.0147417
30	PRP	0.0183488
31	PRP	0.0234701
32	PRP	0.032543
33	PRP	0.0279406
34	PPP	0.00107358
35	PPP	0.00145288
36	PPP	0.00102472
37	PPP	0.00116908
38	PPP	0.0035267
39	PPP	0.000736809
40	PPP	0.000404198
41	PPP	0.00120429
42	PPP	0.000269789
43	PPP	0.000369908
44	PPP	0.000870183
