# Supplementary material for: Systematic evaluation of blood contamination in nanoparticle-based plasma proteomics
Source: EMBO Mol Med. 2025 Dec 5;18(1):275–96. doi: 10.1038/s44321-025-00346-9 (PMC12808129; doi:10.1038/s44321-025-00346-9)
Supplement: Supplementary file 11 — Source data Fig. 4 [file 44321_2025_346_MOESM11_ESM.zip › Figure 4/4k/4k_NP74.1_30marker_spearman_r_distribution.xlsx]

## Sheet: 4k_NP74.1_30marker_spearman_r_d
	Spearman_r	P_value
O43182_ARHGAP6	0.938875	9.05176e-10
O60610_DIAPH1	0.941893	5.80231e-10
P04899_GNAI2	0.947931	2.2102e-10
P05141_SLC25A5	0.932837	2.06642e-09
P05556_ITGB1	0.95095	1.30557e-10
P06576_ATP5F1B	0.941893	5.80231e-10
P10720_PF4V1	0.902648	5.21521e-08
P10809_HSPD1	0.941893	5.80231e-10
P14625_HSP90B1	0.926799	4.38496e-09
P16615_ATP2A2	0.938875	9.05176e-10
P21796_VDAC1	0.902648	5.21521e-08
P23229_ITGA6	0.960007	2.14962e-11
P24557_TBXAS1	0.95095	1.30557e-10
P30048_PRDX3	0.890572	1.42751e-07
P40197_GP5	0.926799	4.38496e-09
P40926_MDH2	0.884535	2.26257e-07
P45880_VDAC2	0.920761	8.7499e-09
P48059_LIMS1	0.947931	2.2102e-10
P48735_IDH2	0.926799	4.38496e-09
P61106_RAB14	0.953969	7.45291e-11
P62873_GNB1	0.95095	1.30557e-10
Q14165_MLEC	0.941893	5.80231e-10
Q15286_RAB35	0.938875	9.05176e-10
Q86YW5_TREML1	0.944912	3.62993e-10
Q8TC12_RDH11	0.941893	5.80231e-10
Q93084_ATP2A3	0.947931	2.2102e-10
Q96AP7_ESAM	0.935856	1.38138e-09
Q9BX67_JAM3	0.938875	9.05176e-10
Q9NR12_PDLIM7	0.966045	5.03796e-12
Q9Y277_VDAC3	0.941893	5.80231e-10
