# Supplementary material for: Systematic evaluation of blood contamination in nanoparticle-based plasma proteomics
Source: EMBO Mol Med. 2025 Dec 5;18(1):275–96. doi: 10.1038/s44321-025-00346-9 (PMC12808129; doi:10.1038/s44321-025-00346-9)
Supplement: Supplementary file 11 — Source data Fig. 4 [file 44321_2025_346_MOESM11_ESM.zip › Figure 4/4l/4l_NP74_platelet_containmination_index.xlsx]

## Sheet: 4l_NP74_platelet_containminatio
Sample_ID	contamination_index	Original_Sample_ID
G1	0.000497749	21
G1	0.000399664	22
G2	0.000730675	27
G2	0.000717468	28
G3	0.00153457	29
G3	0.00129465	30
G4	0.00223491	31
G4	0.00199675	32
G5	0.00253335	23
G5	0.00255588	24
G6	0.0178363	33
G6	0.017465	34
G7	0.0249508	35
G7	0.0221001	36
G8	0.0301314	37
G8	0.0245484	38
G9	0.0304228	39
G9	0.0352146	40
G10	0.033813	25
G10	0.0352166	26
