# Supplementary material for: Systematic evaluation of blood contamination in nanoparticle-based plasma proteomics
Source: EMBO Mol Med. 2025 Dec 5;18(1):275–96. doi: 10.1038/s44321-025-00346-9 (PMC12808129; doi:10.1038/s44321-025-00346-9)
Supplement: Supplementary file 11 — Source data Fig. 4 [file 44321_2025_346_MOESM11_ESM.zip › Figure 4/4m/4m_NP81_30marker_spearman_r_distribution.xlsx]

## Sheet: 4m_NP81_30marker_spearman_r_dis
	Spearman_r	P_value
O43182	0.935856	1.38138e-09
O60610	0.938875	9.05176e-10
P04899	0.911705	2.24046e-08
P05141	0.908686	2.99805e-08
P05556	0.914723	1.65674e-08
P06576	0.929818	3.03539e-09
P10720	0.86944	6.45583e-07
P10809	0.938875	9.05176e-10
P14625	0.92378	6.23814e-09
P16615	0.935856	1.38138e-09
P21796	0.932837	2.06642e-09
P23229	0.89661	8.76225e-08
P24557	0.935856	1.38138e-09
P30048	0.920761	8.7499e-09
P40197	0.905667	3.97248e-08
P40926	0.914723	1.65674e-08
P45880	0.920761	8.7499e-09
P48059	0.914723	1.65674e-08
P48735	0.920761	8.7499e-09
P61106	0.941893	5.80231e-10
P62873	0.911705	2.24046e-08
Q14165	0.938875	9.05176e-10
Q15286	0.899967	6.59277e-08
Q86YW5	0.917742	1.21134e-08
Q8TC12	0.932837	2.06642e-09
Q93084	0.932837	2.06642e-09
Q96AP7	0.933188	1.97383e-09
Q9BX67	0.906007	3.85013e-08
Q9NR12	0.920761	8.7499e-09
Q9Y277	0.920761	8.7499e-09
