# Supplementary material for: Systematic evaluation of blood contamination in nanoparticle-based plasma proteomics
Source: EMBO Mol Med. 2025 Dec 5;18(1):275–96. doi: 10.1038/s44321-025-00346-9 (PMC12808129; doi:10.1038/s44321-025-00346-9)
Supplement: Supplementary file 11 — Source data Fig. 4 [file 44321_2025_346_MOESM11_ESM.zip › Figure 4/4n/4n_NP81_platelet_containmination_index.xlsx]

## Sheet: 4n_NP81_platelet_containminatio
Sample_ID	contamination_index
G1	0.00116668
G1	0.000936993
G2	0.00532236
G2	0.00478081
G3	0.0105781
G3	0.00735545
G4	0.0169007
G4	0.0183772
G5	0.0191774
G5	0.0188943
G6	0.0394974
G6	0.0384586
G7	0.0436454
G7	0.0432768
G8	0.0436748
G8	0.0450634
G9	0.0522743
G9	0.0541071
G10	0.0538321
G10	0.0584213
