# Supplementary material for: Systematic evaluation of blood contamination in nanoparticle-based plasma proteomics
Source: EMBO Mol Med. 2025 Dec 5;18(1):275–96. doi: 10.1038/s44321-025-00346-9 (PMC12808129; doi:10.1038/s44321-025-00346-9)
Supplement: Supplementary file 12 — Source data Fig. 5 [file 44321_2025_346_MOESM12_ESM.zip]

Archive with 14 entries (7 files):
- Figure 5/
- Figure 5/5b/
- Figure 5/5b/5b_RBC_PPP_mix_precursor_identifications.xlsx
- Figure 5/5c/
- Figure 5/5c/5c_RBC_PPP_mix_protein_identifications.xlsx
- Figure 5/5d/
- Figure 5/5d/5d_RBC_marker_spearman correlation_logged abundace.xlsx
- Figure 5/5e/
- Figure 5/5e/5e_RBC_30marker_Spearman Correlation.xlsx
- Figure 5/5g/
- Figure 5/5g/5g_RBC_spearman_30markers_prot_abundance_distribution_mean.xlsx
- Figure 5/5h/
- Figure 5/5h/5h_RBC_spearman_30markers_con_index_spearman_all.xlsx
- Figure 5/5h/5h_RBC_spearman_30markers_con_index_spearman_partial.xlsx
