# Supplementary material for: Systematic evaluation of blood contamination in nanoparticle-based plasma proteomics
Source: EMBO Mol Med. 2025 Dec 5;18(1):275–96. doi: 10.1038/s44321-025-00346-9 (PMC12808129; doi:10.1038/s44321-025-00346-9)
Supplement: Supplementary file 12 — Source data Fig. 5 [file 44321_2025_346_MOESM12_ESM.zip › Figure 5/5b/5b_RBC_PPP_mix_precursor_identifications.xlsx]

## Sheet: Sheet1
variable	value	type	p	species	x
np23_pre_HUMAN	9973	np23	pre	HUMAN	1
np23_pre_HUMAN	9284	np23	pre	HUMAN	1
np23_pre_HUMAN	9601	np23	pre	HUMAN	1
np23_pre_HUMAN	10052	np23	pre	HUMAN	6
np23_pre_HUMAN	10948	np23	pre	HUMAN	6
np23_pre_HUMAN	11874	np23	pre	HUMAN	6
np23_pre_HUMAN	14202	np23	pre	HUMAN	2
np23_pre_HUMAN	12224	np23	pre	HUMAN	2
np23_pre_HUMAN	11887	np23	pre	HUMAN	2
np23_pre_HUMAN	17569	np23	pre	HUMAN	3
np23_pre_HUMAN	19427	np23	pre	HUMAN	3
np23_pre_HUMAN	19813	np23	pre	HUMAN	3
np23_pre_HUMAN	23972	np23	pre	HUMAN	4
np23_pre_HUMAN	23914	np23	pre	HUMAN	4
np23_pre_HUMAN	24165	np23	pre	HUMAN	4
np23_pre_HUMAN	19229	np23	pre	HUMAN	5
np23_pre_HUMAN	19366	np23	pre	HUMAN	5
np23_pre_HUMAN	20701	np23	pre	HUMAN	5
neat_pre_HUMAN	5042	neat	pre	HUMAN	1
neat_pre_HUMAN	4888	neat	pre	HUMAN	1
neat_pre_HUMAN	4801	neat	pre	HUMAN	1
neat_pre_HUMAN	4887	neat	pre	HUMAN	6
neat_pre_HUMAN	4885	neat	pre	HUMAN	6
neat_pre_HUMAN	4775	neat	pre	HUMAN	6
neat_pre_HUMAN	5348	neat	pre	HUMAN	2
neat_pre_HUMAN	5175	neat	pre	HUMAN	2
neat_pre_HUMAN	5364	neat	pre	HUMAN	2
neat_pre_HUMAN	6219	neat	pre	HUMAN	3
neat_pre_HUMAN	5842	neat	pre	HUMAN	3
neat_pre_HUMAN	6237	neat	pre	HUMAN	3
neat_pre_HUMAN	9299	neat	pre	HUMAN	4
neat_pre_HUMAN	9067	neat	pre	HUMAN	4
neat_pre_HUMAN	9095	neat	pre	HUMAN	4
neat_pre_HUMAN	7377	neat	pre	HUMAN	5
neat_pre_HUMAN	7766	neat	pre	HUMAN	5
np23_pre_HUMAN	29019	np23	pre	HUMAN	7
neat_pre_HUMAN	11660	neat	pre	HUMAN	7
