# Supplementary material for: Systematic evaluation of blood contamination in nanoparticle-based plasma proteomics
Source: EMBO Mol Med. 2025 Dec 5;18(1):275–96. doi: 10.1038/s44321-025-00346-9 (PMC12808129; doi:10.1038/s44321-025-00346-9)
Supplement: Supplementary file 12 — Source data Fig. 5 [file 44321_2025_346_MOESM12_ESM.zip › Figure 5/5c/5c_RBC_PPP_mix_protein_identifications.xlsx]

## Sheet: Sheet1
variable	value	type	p	species	x
np23_pro_HUMAN	1586	np23	pro	HUMAN	1
np23_pro_HUMAN	1497	np23	pro	HUMAN	1
np23_pro_HUMAN	1567	np23	pro	HUMAN	1
np23_pro_HUMAN	1578	np23	pro	HUMAN	6
np23_pro_HUMAN	1800	np23	pro	HUMAN	6
np23_pro_HUMAN	1970	np23	pro	HUMAN	6
np23_pro_HUMAN	2454	np23	pro	HUMAN	2
np23_pro_HUMAN	2032	np23	pro	HUMAN	2
np23_pro_HUMAN	1992	np23	pro	HUMAN	2
np23_pro_HUMAN	2773	np23	pro	HUMAN	3
np23_pro_HUMAN	2973	np23	pro	HUMAN	3
np23_pro_HUMAN	3005	np23	pro	HUMAN	3
np23_pro_HUMAN	3366	np23	pro	HUMAN	4
np23_pro_HUMAN	3341	np23	pro	HUMAN	4
np23_pro_HUMAN	3365	np23	pro	HUMAN	4
np23_pro_HUMAN	2937	np23	pro	HUMAN	5
np23_pro_HUMAN	2952	np23	pro	HUMAN	5
np23_pro_HUMAN	3041	np23	pro	HUMAN	5
neat_pro_HUMAN	800	neat	pro	HUMAN	1
neat_pro_HUMAN	751	neat	pro	HUMAN	1
neat_pro_HUMAN	738	neat	pro	HUMAN	1
neat_pro_HUMAN	743	neat	pro	HUMAN	6
neat_pro_HUMAN	744	neat	pro	HUMAN	6
neat_pro_HUMAN	734	neat	pro	HUMAN	6
neat_pro_HUMAN	835	neat	pro	HUMAN	2
neat_pro_HUMAN	808	neat	pro	HUMAN	2
neat_pro_HUMAN	813	neat	pro	HUMAN	2
neat_pro_HUMAN	1064	neat	pro	HUMAN	3
neat_pro_HUMAN	1004	neat	pro	HUMAN	3
neat_pro_HUMAN	1055	neat	pro	HUMAN	3
neat_pro_HUMAN	1475	neat	pro	HUMAN	4
neat_pro_HUMAN	1455	neat	pro	HUMAN	4
neat_pro_HUMAN	1467	neat	pro	HUMAN	4
neat_pro_HUMAN	1317	neat	pro	HUMAN	5
neat_pro_HUMAN	1327	neat	pro	HUMAN	5
np23_pro_HUMAN	3597	np23	pro	HUMAN	7
neat_pro_HUMAN	1666	neat	pro	HUMAN	7
