# Supplementary material for: Systematic evaluation of blood contamination in nanoparticle-based plasma proteomics
Source: EMBO Mol Med. 2025 Dec 5;18(1):275–96. doi: 10.1038/s44321-025-00346-9 (PMC12808129; doi:10.1038/s44321-025-00346-9)
Supplement: Supplementary file 12 — Source data Fig. 5 [file 44321_2025_346_MOESM12_ESM.zip › Figure 5/5d/5d_RBC_marker_spearman correlation_logged abundace.xlsx]

## Sheet: 5d_RBC_marker_spearman correlat
Sample_ID	Vol.%	O75955_FLOT1	P00558_PGK1	P00915_CA1	P02042_HBD	P02549_SPTA1	P02730_SLC4A1	P04406_GAPDH	P11142_HSPA8	P11171_EPB41	P11277_SPTB	P13987_CD59	P16157_ANK1	P16452_EPB42	P23528_CFL1	P27105_STOM	P30043_BLVRB	P35611_ADD1	P35612_ADD2	P37840_SNCA	P48426_PIP4K2A	P53396_ACLY	P60891_PRPS1	P61224_RAP1B	P62826_RAN	P62937_PPIA	P68871_HBB	P69905_HBA1	Q00013_MPP1	Q9NTK5_OLA1	Q9UQ80_PA2G4
106	0	7.79945	12.0305	8.39264	9.86506	10.0328	12.0196	13.1181	10.8245	8.9184	10.0845	9.07959	9.77365	9.40679	11.7746	8.94092	11.0745	8.92254	8.58868	9.77136	9.41338	9.37746	8.24571	11.0449	10.1984	9.89763	13.7772	12.062	8.95207	10.1236	9.63324
107	0	0	11.7785	8.8974	9.6575	9.75513	11.5215	12.7448	10.6191	7.81999	9.8816	8.96771	9.34313	9.12544	11.7318	9.0908	11.0674	8.52888	8.04584	9.03419	8.86716	9.51365	8.39539	11.0024	10.3189	10.2463	13.6294	11.9276	8.24225	10.0751	9.23006
108	0	7.70357	11.697	8.87441	10.059	9.70745	11.4853	12.7858	11.0209	8.73427	9.80952	9.03355	9.50722	8.78183	11.614	8.98404	10.9229	8.86579	7.74612	9.11077	8.797	9.34239	8.45316	10.8572	10.0426	10.3411	13.5005	11.9287	8.55181	10.1856	9.28493
109	0.0001	9.29474	12.315	8.95419	10.0214	10.41	13.7166	13.2819	11.1175	10.6013	10.8046	9.69313	11.3692	11.168	11.9702	10.2404	11.7688	10.3147	10.5284	10.1083	9.1397	9.84089	9.54568	11.3235	11.6383	10.283	13.8916	12.2412	10.2607	10.8913	10.0597
110	0.0001	9.65853	12.3553	8.88732	10.3268	10.7586	14.1566	13.6464	11.1306	10.9838	10.8732	9.84047	11.603	11.3557	12.0106	11.0584	12.1264	10.5589	10.7759	10.4402	10.1078	10.4876	10.0255	11.7988	11.54	10.6676	14.1211	12.4659	10.5502	11.1321	10.4909
111	0.0001	9.59555	12.1464	9.22207	10.87	10.596	14.0719	13.7032	11.191	11.0293	10.7485	9.41951	11.5664	11.3812	12.0843	10.775	12.2251	10.5328	10.6597	10.3795	10.0619	10.3825	9.85842	11.6374	11.5723	10.7837	14.2197	12.7241	10.3431	11.1113	10.6255
112	0.001	11.7261	13.6094	10.5716	11.5017	11.9717	15.976	15.1408	12.7519	13.2727	12.0587	11.214	13.433	13.3899	13.2072	12.6826	14.0177	12.4307	12.7003	12.0528	11.7417	12.2693	11.3843	13.0488	13.7424	12.7539	15.0761	13.7556	12.5201	12.791	12.5829
113	0.001	11.71	13.469	10.2839	11.217	12.4604	16.0537	14.8971	12.1022	13.1471	12.5246	11.3748	13.6131	13.4371	13.2854	12.867	14.0521	12.4121	12.7956	12.2825	11.8504	12.2302	11.4753	12.8445	13.5732	11.6581	15.0503	13.6415	12.5592	12.8116	12.3495
114	0.001	11.4934	13.3415	10.0131	11.491	12.1229	15.8378	14.7434	11.9296	12.8641	12.1342	11.3917	13.3224	13.1474	13.1956	12.5889	14.0819	12.1848	12.5041	12.3028	11.6785	12.1118	11.7956	12.459	13.4459	11.9148	15.2253	13.7276	12.4162	12.6674	12.2906
115	0.01	14.1106	15.2663	12.3779	14.0668	14.6467	17.8872	16.6933	13.8489	15.3903	14.6134	13.6657	15.8008	15.5691	15.3064	15.0454	15.8978	14.5447	15.0928	14.9395	14.1198	14.6209	14.1286	14.5857	15.9144	13.707	17.5069	15.819	14.8322	15.0059	14.7157
116	0.01	14.0888	15.3211	12.3525	14.0433	14.704	17.8097	16.6836	13.8468	15.2064	14.669	13.6438	15.7492	15.5614	15.3039	14.8996	16.012	14.6495	15.0256	14.7649	14.114	14.6019	14.1287	14.66	15.9579	13.6855	17.4273	15.7101	14.7125	15.0901	14.7471
117	0.01	14.1022	15.3952	12.2819	14.0552	14.5406	17.8103	16.6173	13.9015	15.2296	14.5551	13.8164	15.7611	15.5647	15.2452	14.8358	15.8848	14.7166	15.0318	14.5938	14.0443	14.5632	14.167	14.5529	15.9866	13.7147	17.3726	15.7342	14.683	15.1981	14.7872
118	0.1	15.7487	16.177	15.0996	16.2358	15.8162	19.3602	17.7423	15.1128	16.9244	16.1649	15.7764	17.386	17.3506	17.1543	16.5266	17.2386	16.464	16.7591	16.2522	15.8492	16.0981	15.8091	16.6847	17.7271	15.7447	19.6388	17.5995	16.2397	16.8773	16.5835
119	0.1	15.809	16.0911	15.1351	16.1172	15.819	19.3335	17.7524	15.0954	16.8788	16.1392	15.8217	17.4051	17.2862	17.1516	16.4736	17.252	16.4291	16.8288	16.3319	15.8235	16.1046	15.8906	16.5426	17.6889	15.6898	19.66	17.6263	16.1857	16.8679	16.6415
120	0.1	15.817	16.0078	15.2065	16.1285	15.8841	19.3002	17.7078	15.0887	16.9078	16.206	15.817	17.4385	17.4282	17.1798	16.5088	17.2559	16.4339	16.795	16.3143	15.882	16.0852	15.8608	16.5576	17.7032	15.7125	19.6934	17.6976	16.2472	16.9117	16.6545
121	1	16.5364	16.2905	19.3886	19.4858	17.909	19.7744	17.8403	16.7518	17.5437	18.2111	16.6814	18.236	17.8875	17.4697	16.8342	18.332	16.9581	17.4144	16.9767	16.3807	16.2295	16.5508	16.9031	18.2026	17.2134	22.5101	20.4138	16.7098	17.414	17.1837
122	1	16.5406	16.4011	19.4311	19.1961	18.0419	19.7418	17.8608	16.8428	17.5819	18.2342	16.6385	18.2807	17.965	17.4813	16.7632	18.3367	17.0528	17.4346	17.0652	16.4139	16.4402	16.6179	16.9394	18.342	17.2364	22.3696	20.4813	16.757	17.5212	17.122
123	1	17.0695	16.1872	19.1192	19.0306	17.7391	20.0545	17.9261	16.795	18.0538	18.2928	17.3334	18.6416	18.5066	17.9121	17.2927	18.1042	17.4972	17.9366	17.2544	17.097	16.6134	16.8771	17.3065	19.0274	17.0061	22.2684	20.3032	17.0939	17.8354	17.7193
