# Supplementary material for: Systematic evaluation of blood contamination in nanoparticle-based plasma proteomics
Source: EMBO Mol Med. 2025 Dec 5;18(1):275–96. doi: 10.1038/s44321-025-00346-9 (PMC12808129; doi:10.1038/s44321-025-00346-9)
Supplement: Supplementary file 12 — Source data Fig. 5 [file 44321_2025_346_MOESM12_ESM.zip › Figure 5/5e/5e_RBC_30marker_Spearman Correlation.xlsx]

## Sheet: 5e_RBC_30marker_Spearman Correl
Protein	Correlation
O75955_FLOT1	0.987538
P00558_PGK1	0.987538
P00915_CA1	0.981268
P02042_HBD	0.981268
P02549_SPTA1	0.987538
P02730_SLC4A1	0.987538
P04406_GAPDH	0.987538
P11142_HSPA8	0.987538
P11171_EPB41	0.987538
P11277_SPTB	0.987538
P13987_CD59	0.987538
P16157_ANK1	0.987538
P16452_EPB42	0.987538
P23528_CFL1	0.987538
P27105_STOM	0.987538
P30043_BLVRB	0.987538
P35611_ADD1	0.987538
P35612_ADD2	0.987538
P37840_SNCA	0.987538
P48426_PIP4K2A	0.981268
P53396_ACLY	0.987538
P60891_PRPS1	0.987538
P61224_RAP1B	0.987538
P62826_RAN	0.987538
P62937_PPIA	0.981268
P68871_HBB	0.987538
P69905_HBA1	0.987538
Q00013_MPP1	0.987538
Q9NTK5_OLA1	0.987538
Q9UQ80_PA2G4	0.987538
