# Supplementary material for: Systematic evaluation of blood contamination in nanoparticle-based plasma proteomics
Source: EMBO Mol Med. 2025 Dec 5;18(1):275–96. doi: 10.1038/s44321-025-00346-9 (PMC12808129; doi:10.1038/s44321-025-00346-9)
Supplement: Supplementary file 12 — Source data Fig. 5 [file 44321_2025_346_MOESM12_ESM.zip › Figure 5/5g/5g_RBC_spearman_30markers_prot_abundance_distribution_mean.xlsx]

## Sheet: 5g_RBC_spearman_30markers_prot_
O75955_FLOT1	P00558_PGK1	P00915_CA1	P02042_HBD	P02549_SPTA1	P02730_SLC4A1	P04406_GAPDH	P11142_HSPA8	P11171_EPB41	P11277_SPTB	P13987_CD59	P16157_ANK1	P16452_EPB42	P23528_CFL1	P27105_STOM	P30043_BLVRB	P35611_ADD1	P35612_ADD2	P37840_SNCA	P48426_PIP4K2A	P53396_ACLY	P60891_PRPS1	P61224_RAP1B	P62826_RAN	P62937_PPIA	P68871_HBB	P69905_HBA1	Q00013_MPP1	Q9NTK5_OLA1	Q9UQ80_PA2G4	Sample_ID	Concentration_ID	Patient_ID
16.4875	15.5948	18.3688	17.7165	17.4851	20.0491	17.6149	15.9818	18.2011	17.7163	16.2125	18.5455	18.1731	17.5205	17.6977	17.331	16.8793	17.2381	16.8006	16.3645	14.7048	16.8942	17.1046	18.1366	15.9235	21.4784	20.5139	16.7379	16.4413	16.8589	135	P01	Patient1-3
16.4003	15.7166	18.2753	17.7765	17.3724	19.998	17.5631	15.9926	18.1383	17.5773	15.9719	18.3992	18.0792	17.4948	17.6389	17.3613	16.8046	17.1036	16.9525	16.2355	14.9124	16.8548	17.0898	18.1072	15.8837	21.5026	20.5573	16.6329	16.5155	16.6863	136	P01	Patient1-3
16.3969	15.3325	17.8535	17.8754	17.511	20.0022	17.5237	15.8365	18.0627	17.7099	15.8897	18.4341	18.1511	17.5106	17.5348	17.1096	16.794	17.0951	17.0306	16.4396	14.9253	16.8896	16.9693	18.1289	15.6933	21.4344	20.3893	16.7657	16.6031	16.6381	137	P01	Patient1-3
16.2101	15.4169	17.1345	17.0785	16.8694	19.9262	17.4379	15.5564	17.864	17.0914	15.9688	18.271	17.9505	17.7518	17.5077	17.1032	16.6542	16.9517	16.9107	16.2854	15.2514	16.8282	16.8861	18.0788	15.5019	20.9082	19.8191	16.691	16.7283	16.7123	138	P02	Patient1-3
16.2972	15.5651	17.2822	17.1446	16.9202	20.1126	17.5053	15.6475	17.8971	17.137	16.0893	18.2865	17.9816	17.7243	17.5285	17.1408	16.6419	16.9861	16.8831	16.3258	15.1818	16.5865	16.89	18.0321	15.7333	20.761	19.7855	16.6731	16.6604	16.761	139	P02	Patient1-3
16.1674	15.6769	17.1623	17.2149	16.8857	19.965	17.5549	15.606	17.8581	17.078	15.9999	18.2407	17.8705	17.639	17.4757	17.1323	16.6581	17.0108	17.0038	16.3118	15.3616	16.6551	17.0471	17.9463	15.6442	20.848	19.8265	16.5927	16.686	16.6959	140	P02	Patient1-3
15.9507	15.6765	17.1804	17.025	17.3629	19.7228	17.6349	15.6969	17.7744	17.5286	15.428	18.2351	17.8285	17.6867	17.3403	17.2302	16.5253	16.9018	16.7119	15.973	15.4778	16.7083	16.5201	17.8976	15.606	20.8386	19.825	16.5967	16.6564	16.6196	141	P03	Patient1-3
16.0306	15.6122	17.0832	17.0873	17.3652	19.7474	17.7305	15.8332	17.7896	17.5268	15.4549	18.1822	17.7353	17.7822	17.3703	17.1861	16.5292	16.8101	16.8373	16.0714	15.167	16.7118	16.6817	17.7746	15.6342	20.817	19.8775	16.587	16.5525	16.6638	142	P03	Patient1-3
16.0069	15.5883	17.2525	17.0179	17.4448	19.8189	17.6424	15.7558	17.8308	17.6136	15.5547	18.204	17.8224	17.7781	17.3811	16.9999	16.5619	16.9067	16.6537	16.2093	15.2055	16.6538	16.6125	17.9708	15.5205	20.7107	19.69	16.5423	16.6538	16.6515	143	P03	Patient1-3
14.6368	15.1571	14.5937	15.3496	16.3529	18.493	17.5587	15.0724	16.4931	16.4626	14.0339	17.0769	16.4455	16.4629	16.036	16.439	15.2642	15.5954	15.5734	14.9001	14.1501	15.2675	15.0883	16.5188	14.1476	19.0991	18.0878	15.6143	15.4524	15.3182	144	P04	Patient1-3
14.6416	15.0864	14.4862	15.3234	16.3434	18.5404	17.3626	15.1023	16.5527	16.4669	13.8519	16.9881	16.3585	16.5169	15.8456	16.2694	15.1784	15.5077	15.6373	14.7383	14.2496	15.2901	15.2982	16.681	14.1898	19.0514	18.033	15.6205	15.4442	15.2703	145	P04	Patient1-3
14.6898	15.0453	14.5497	15.2398	16.3237	18.4405	17.491	15.0735	16.4553	16.4291	13.7596	16.9704	16.2859	16.4101	15.9798	16.6836	15.1694	15.5092	15.6348	14.8155	14.2399	15.2618	15.3028	16.6952	14.1744	19.0521	18.0517	15.5404	15.3977	15.3911	146	P04	Patient1-3
12.2313	13.76	11.5749	12.2613	13.8213	16.4524	15.8823	13.1021	14.3725	14.0808	11.5877	14.8331	14.2968	14.5822	13.4485	14.6034	13.0531	13.3317	13.6408	12.5656	11.5805	12.9816	13.7961	14.4417	12.0807	15.8225	15.0833	13.3992	13.297	13.1951	147	P05	Patient1-3
12.3443	13.9629	11.3135	12.2743	13.9068	16.6564	16.0387	13.2692	14.3818	14.1821	11.6439	14.9646	14.2753	14.8428	13.8421	14.9027	13.0665	13.2941	13.372	12.7036	11.6935	12.9365	13.5432	14.414	12.3177	16.1463	15.4655	13.671	13.4093	13.0983	148	P05	Patient1-3
12.2449	14.0875	11.4193	12.5482	14.1228	16.4537	15.9372	13.2031	14.3191	14.2967	12.1945	14.8455	14.2349	14.5918	13.8151	14.643	13.0331	13.2965	13.4425	12.6455	11.5462	12.9856	13.5298	14.2855	12.4076	16.0876	15.3269	13.4717	13.3044	13.2147	149	P05	Patient1-3
10.6464	12.9164	10.3023	11.2679	12.5174	15.1958	14.8243	11.8972	12.6096	12.6832	10.7152	13.243	12.5501	13.8201	12.2852	13.091	11.4924	11.6551	11.6788	11.5932	10.0861	10.6863	13.5205	12.354	11.4382	14.9217	14.1325	11.7998	11.794	12.0684	150	P06	Patient1-3
10.4391	12.925	10.0691	11.0229	12.3483	14.8316	14.6372	11.7517	12.3416	12.5761	10.5747	13.0904	12.4436	13.5357	12.3463	13.1658	11.2199	11.4049	11.7763	11.4425	10.2778	11.0822	13.2545	12.4077	11.1039	14.8144	14.0722	11.7832	11.7212	11.8588	151	P06	Patient1-3
10.6487	12.9279	10.1179	10.9082	12.4244	14.9655	14.6386	11.8136	12.4545	12.6152	10.8008	13.1179	12.5341	13.8525	12.3117	13.1303	11.3602	11.5382	11.6004	11.3472	10.1249	11.0885	13.3077	12.4883	11.2712	14.9653	14.0168	11.6849	11.8465	11.9303	152	P06	Patient1-3
9.95301	12.5753	10.1881	11.1647	12.0641	14.342	14.3828	11.4817	11.9499	12.2407	10.6182	12.5342	11.9336	13.9406	11.6894	12.664	10.8009	10.894	11.1716	11.1174	9.36474	10.5142	13.3708	11.5877	11.1442	14.8454	13.948	10.9672	11.3996	11.7171	153	P07	Patient1-3
9.83272	12.6334	10.5034	11.0838	11.8494	14.4246	14.5175	11.5793	11.8226	12.1052	9.8814	12.3658	11.6148	13.3649	11.6818	12.8423	10.4859	10.6845	11.1103	11.0471	9.57035	10.7006	13.3123	11.3062	11.1716	14.8605	14.0266	11.0091	11.5908	11.6908	154	P07	Patient1-3
9.79889	12.7313	10.1252	10.9938	11.9863	14.3819	14.4632	11.5772	11.7406	12.206	10.3613	12.4204	11.7155	13.78	11.8757	12.781	10.4117	10.7751	11.4227	11.0893	9.79279	10.751	13.1574	11.607	10.6721	14.7717	13.929	11.0953	11.3999	11.6736	155	P07	Patient1-3
10.098	12.5207	10.4299	11.0178	11.9962	14.3238	14.5909	11.5599	11.7801	12.0895	10.5758	12.2997	11.7581	13.7323	11.5926	12.5725	10.4573	10.6113	11.2348	11.1103	9.32702	10.0855	13.1607	11.3323	11.1198	14.8269	14.1388	11.1711	11.319	11.7904	156	P08	Patient1-3
9.84192	12.638	10.705	10.8699	11.8989	14.218	14.3945	11.465	11.6292	12.0868	10.0682	12.3488	11.7147	13.7675	11.6544	12.7757	10.681	10.6415	11.2363	11.1196	9.53433	10.5865	13.1299	11.2608	11.2251	14.7662	14.0387	11.0385	11.2761	11.5645	157	P08	Patient1-3
9.96687	12.8227	10.3602	11.0723	11.7712	14.1319	14.4094	11.5853	11.6642	12.0226	10.4298	12.3177	11.6291	13.9042	11.958	12.8798	10.5014	10.7018	11.4362	11.1461	9.9547	10.3388	13.0521	11.287	11.1786	14.8467	14.1429	11.1268	11.2986	11.4131	158	P08	Patient1-3
10.1248	12.9265	10.6197	11.218	11.986	14.1004	14.4955	11.622	11.7778	12.1711	10.3984	12.523	11.6821	13.8659	11.9257	12.7375	10.8344	10.8581	11.4622	11.2029	9.62757	10.7373	13.1734	11.4638	11.1971	14.8959	14.0504	10.95	11.377	11.5105	159	P09	Patient1-3
9.9061	12.7813	10.8124	11.2182	12.0229	14.2167	14.5573	11.6846	11.8122	12.1743	9.97715	12.4813	11.7614	13.8836	11.7573	12.57	10.6207	10.7003	11.2829	11.2004	9.74653	10.5745	12.7168	11.5368	11.1447	14.9619	14.162	11.2457	11.3198	11.4937	160	P09	Patient1-3
9.8772	12.5471	11.0844	11.344	11.9878	14.2021	14.5513	11.4143	11.7417	12.2319	10.0512	12.4069	11.8079	13.8977	11.7299	12.5366	10.5632	10.7445	11.2798	10.9563	9.57974	10.322	13.0819	11.3443	11.262	15.0898	14.3415	11.1398	11.2571	11.6312	161	P09	Patient1-3
9.94569	12.6102	11.6617	11.5496	11.9646	14.2784	14.4246	11.5283	11.9309	12.0774	10.2164	12.5083	11.7157	13.9255	11.7851	12.8535	10.7602	10.8104	11.4652	11.1357	9.79898	10.4824	13.1724	11.3242	11.3731	15.1339	14.4928	11.0849	11.2321	11.7818	162	P10	Patient1-3
10.2532	12.5724	12.2164	11.8898	11.9055	14.4013	14.3691	11.6034	11.8486	12.1845	10.4046	12.5319	11.7225	13.995	11.8489	12.9029	10.7519	10.8791	11.3898	11.2959	9.63518	10.1303	13.3672	11.3014	10.9661	15.4051	14.5868	11.128	11.2575	11.5221	163	P10	Patient1-3
10.458	12.66	13.2704	12.3935	12.1319	14.5026	14.558	11.5687	12.0168	12.3561	10.1699	12.6826	12.0228	13.7627	12.0056	12.8867	10.8093	10.8992	11.7029	11.3225	9.53688	10.3095	13.4954	11.8333	11.3748	16.0585	15.1931	11.2613	11.423	11.5633	164	P10	Patient1-3
16.4352	15.6492	18.6704	18.5719	18.0544	19.7726	17.5487	16.432	18.0878	18.1652	15.6282	18.6709	18.0266	17.1502	17.5556	17.4489	16.645	17.0639	17.1875	16.0873	14.9649	16.5778	16.9148	17.9355	16.1786	21.9168	20.9765	16.8353	16.3208	16.4441	168	P01	Patient4-6
16.6403	15.6312	18.8789	18.8162	18.175	19.9507	17.5535	16.4153	18.1232	18.1688	15.3839	18.6779	18.0561	16.9771	17.7259	17.5817	16.7876	17.1095	17.0367	16.2004	15.0655	16.3606	16.9215	17.8987	15.7591	22.2383	21.4973	16.9506	16.244	16.4557	169	P01	Patient4-6
16.3973	15.5916	18.4161	18.7924	17.8929	19.5367	17.4647	16.4058	17.9157	17.9823	15.241	18.5622	17.8941	16.8004	17.5392	17.3658	16.4822	16.9111	17.1508	16.1238	15.045	16.4617	16.399	17.8013	15.7434	21.8658	21.2753	16.8578	16.4284	16.1343	170	P01	Patient4-6
15.9024	15.706	18.5827	18.569	17.9118	19.0841	17.2448	16.82	17.3811	17.9562	15.0841	18.2136	17.2154	16.4969	17.0899	17.0706	16.1729	16.7939	16.9145	15.8327	15.469	15.8105	16.215	17.7943	15.8134	21.8646	21.161	16.6896	16.2723	15.8633	171	P02	Patient4-6
15.8922	16.0327	18.9648	19.1451	17.8931	19.1963	17.2565	16.8783	17.4476	17.9404	14.7902	18.1575	17.1742	16.4215	17.0182	17.5918	16.2254	16.7194	17.1425	15.6673	15.5364	15.8147	16.338	17.6551	15.6576	22.0849	21.5473	16.6818	16.1626	15.7216	172	P02	Patient4-6
15.8375	15.7885	18.6422	18.7933	18.1353	19.3046	17.1981	16.8437	17.55	18.0971	14.9033	18.2069	17.2963	16.7102	16.9135	17.4426	16.3492	16.7906	17.0515	15.7817	15.4876	16.2463	16.4011	17.8291	15.6897	21.9258	21.0776	16.7671	16.4338	16.1141	173	P02	Patient4-6
15.9033	15.0641	16.9572	17.143	17.6408	19.3994	17.3962	16.246	17.5203	17.763	14.8913	18.1589	17.5538	17.103	17.0871	16.7802	16.3466	16.7936	16.8436	16.0206	15.1058	16.3065	16.2379	17.9693	15.0175	20.5067	19.7084	16.6794	16.5546	16.2799	174	P03	Patient4-6
15.8344	15.0909	16.8318	17.2063	17.6767	19.396	17.4324	16.1628	17.4487	17.7319	14.9515	18.1396	17.4855	17.0687	17.1412	16.9222	16.3384	16.7139	16.7972	15.9623	15.0811	16.2232	16.6915	17.9696	14.7926	20.6169	19.7287	16.645	16.5199	16.2581	175	P03	Patient4-6
15.7042	15.1503	16.8723	17.2565	17.5416	19.2928	17.2669	16.0798	17.4644	17.5914	15.1328	18.0488	17.3966	17.2921	16.8984	16.8219	16.2136	16.716	16.69	15.7965	14.9692	16.3377	16.3185	17.8034	15.1286	20.5947	19.7026	16.5903	16.4596	16.2196	176	P03	Patient4-6
14.7255	14.8565	14.1573	15.0691	16.4282	18.3792	17.3944	15.3866	16.4529	16.5359	13.9925	17.0867	16.4384	15.9566	15.9193	16.2774	15.1397	15.5728	15.5127	14.6344	13.5458	14.8838	15.3212	16.4536	14.0172	18.7016	17.7414	15.704	15.2402	14.9936	177	P04	Patient4-6
14.487	14.7815	14.0281	14.9569	16.1793	18.0735	17.3413	15.1863	16.3272	16.2971	13.7599	16.8884	16.2175	16.1343	15.7316	15.9804	14.899	15.351	15.644	14.5621	13.5541	15.0197	15.4222	16.4684	13.8962	18.5268	17.7445	15.4839	15.304	15.0633	178	P04	Patient4-6
14.1523	14.6713	13.8628	15.1309	15.9874	18.2663	17.174	14.9041	15.9879	16.0252	12.5706	16.5336	15.9112	16.0347	15.5316	16.1535	14.7523	15.012	15.348	14.7873	13.0659	14.4559	15.3787	16.2161	13.8054	18.4329	17.5342	15.2051	15.1293	15.1849	179	P04	Patient4-6
13.0382	13.4874	12.3379	13.7128	15.1956	17.0168	16.1369	14.0957	14.9485	15.313	12.5057	15.6305	14.9796	15.0719	14.4771	14.8597	13.6698	14.0369	13.7666	13.1763	12.0339	13.198	14.8771	14.7235	12.5426	17.1862	16.2881	14.2255	13.7186	13.4214	180	P05	Patient4-6
12.4571	13.3891	11.8444	13.2465	14.6248	16.4405	16.0987	13.4736	14.2413	14.5348	12.051	15.0609	14.2448	15.5994	13.8152	14.6844	13.2066	13.4166	13.6453	13.0983	11.5445	12.7615	14.7681	14.6214	12.5563	16.6713	15.9039	13.6999	13.6453	13.2912	181	P05	Patient4-6
12.6296	13.1447	11.7787	13.0271	14.6778	16.6827	16.0062	13.4932	14.3062	14.7913	12.027	15.037	14.3526	15.1279	14.024	14.5959	13.2865	13.4761	13.6254	13.0807	11.5878	12.7762	14.7911	14.6543	12.4307	16.6407	15.7546	13.6847	13.6471	13.3399	182	P05	Patient4-6
11.0691	12.5214	10.3261	11.254	12.1589	15.0254	15.0797	12.3781	12.6711	12.4617	10.5549	13.3353	12.7511	14.4068	12.6814	13.3095	11.3871	11.5639	12.252	11.8961	10.0227	11.2664	14.63	12.6507	11.9639	14.91	14.0784	12.0892	12.1504	11.909	183	P06	Patient4-6
10.9223	12.3687	10.0829	11.5202	12.0971	14.9885	15.2712	12.371	12.5954	12.4482	10.4345	13.2427	12.6101	14.5985	12.6533	13.0984	11.5243	11.3548	12.003	11.8963	9.68616	11.3714	14.6255	12.7038	12.0722	15.0174	14.0765	12.1102	12.1596	12.1277	184	P06	Patient4-6
10.964	12.4864	10.4983	11.683	11.8601	14.8821	15.1825	12.4297	12.3457	12.2563	10.4149	13.0768	12.5113	14.2908	12.5716	13.3232	11.2987	11.3473	12.0866	11.9867	10.1331	11.1181	14.58	12.7168	11.836	15.2125	14.7118	12.0487	12.1032	11.877	185	P06	Patient4-6
10.1906	12.2745	9.9315	10.9085	11.616	13.8186	14.9397	12.2122	11.4315	11.854	9.93101	12.0462	11.437	14.3419	11.9354	12.5256	10.6249	10.5286	11.5587	11.6271	9.60538	10.4601	14.5253	11.7734	11.5316	14.593	13.7245	11.5025	11.525	11.5783	186	P07	Patient4-6
10.0722	12.2864	10.2373	10.9334	11.5346	13.8145	14.8605	12.1482	11.4515	11.8053	9.43996	12.1262	11.3346	14.3983	12.1595	12.7364	10.7802	10.5472	11.4345	11.6588	9.64444	10.4919	14.4214	11.9137	11.5361	14.604	13.7268	11.3271	11.6039	11.5816	187	P07	Patient4-6
10.2677	11.7904	10.5707	11.1692	11.7158	14.0037	14.9615	12.245	11.4952	11.9311	10.1567	12.1857	11.5641	14.3757	12.2355	12.5844	10.9514	10.3528	11.7014	11.6559	9.31674	10.4683	14.6787	11.579	11.6459	14.6348	14.0082	11.5194	11.695	11.3606	188	P07	Patient4-6
10.0781	12.275	10.54	10.9628	11.7101	13.9051	15.0153	12.2265	11.4013	11.9018	9.64958	12.0794	11.4283	14.461	12.0689	12.5438	10.5605	10.4774	11.5439	11.6511	9.34962	10.5762	14.7523	11.8167	11.5027	14.6742	13.7005	11.3166	11.6917	11.8326	189	P08	Patient4-6
9.97028	11.906	10.4952	11.2282	11.498	13.7	14.8236	12.4642	11.2783	11.7762	9.66751	11.9117	11.2164	13.766	12.0068	12.7704	10.453	10.173	11.7347	11.3723	9.65048	10.4376	14.3748	11.3737	11.8553	14.8719	14.0564	11.2508	11.3649	11.3322	190	P08	Patient4-6
10.0896	11.9391	10.5003	11.3011	11.6928	13.9063	14.9526	12.2053	11.4117	11.8654	9.39915	12.1133	11.2967	14.3585	12.0501	12.5975	10.6251	10.3146	11.5394	11.6351	9.37446	10.0428	14.6705	11.4729	11.6778	14.8302	14.1005	11.4311	11.6317	11.8167	191	P08	Patient4-6
10.1505	12.2299	11.0676	11.2615	11.6912	13.7543	14.7769	12.1984	11.5664	11.9141	9.67557	12.024	11.2631	14.4868	12.1717	12.7687	10.4789	10.4887	11.6422	11.4989	9.66274	10.5388	14.3696	11.3991	11.5216	14.8786	14.0954	11.4106	11.476	11.5196	192	P09	Patient4-6
10.2088	12.2478	11.064	11.447	11.6943	13.8015	14.8766	12.3357	11.4755	11.8681	9.49319	12.1082	11.1884	14.3125	12.1248	12.7088	10.4699	10.5865	11.6042	11.7113	9.73337	10.2592	14.5479	11.511	11.8899	15.0018	14.1515	11.389	11.48	11.4456	193	P09	Patient4-6
10.1308	12.2492	10.9194	11.4935	11.5356	13.7117	14.8505	12.2312	11.3258	11.7234	9.63453	11.8767	11.234	14.2905	12.1266	12.5138	10.3977	10.3044	11.4549	11.4786	9.66124	10.36	14.3846	11.5181	11.6791	14.9395	14.1708	11.188	11.5924	11.5318	194	P09	Patient4-6
10.3022	12.2995	11.2348	11.4214	11.6515	13.8788	14.845	12.2102	11.4427	11.9743	9.65704	12.1515	11.3576	14.1681	12.0934	12.6697	10.5748	10.4167	11.6316	11.6777	9.53549	10.5321	14.6336	11.7243	11.5694	15.0011	14.2797	11.4463	11.6091	11.5122	195	P10	Patient4-6
10.4638	12.3727	12.4258	12.7529	11.8964	14.0491	14.847	12.2709	11.7111	12.1103	9.65647	12.2625	11.3755	14.2026	12.2142	12.6549	10.9895	10.6902	11.688	11.6485	9.75057	10.4614	14.6612	11.7912	11.7528	16.1651	15.4165	11.3855	11.7051	11.4327	196	P10	Patient4-6
10.4275	12.1844	13.1824	12.4361	11.9698	14.2228	14.9669	12.208	11.7452	12.3106	9.77722	12.36	11.5072	14.293	12.1042	12.7031	10.8633	10.5697	11.6359	11.6695	9.81367	10.2926	14.6192	12.3111	11.7872	16.0968	15.408	11.4037	11.5617	11.6713	197	P10	Patient4-6
