# Supplementary material for: Systematic evaluation of blood contamination in nanoparticle-based plasma proteomics
Source: EMBO Mol Med. 2025 Dec 5;18(1):275–96. doi: 10.1038/s44321-025-00346-9 (PMC12808129; doi:10.1038/s44321-025-00346-9)
Supplement: Supplementary file 12 — Source data Fig. 5 [file 44321_2025_346_MOESM12_ESM.zip › Figure 5/5h/5h_RBC_spearman_30markers_con_index_spearman_all.xlsx]

## Sheet: 5h_RBC_spearman_30markers_con_i
Sample_ID	Patient_ID	containmination_index	log10_RBC_count
135	Patient1-3	0.655664	7.66885
136	Patient1-3	0.649317	7.66885
137	Patient1-3	0.650225	7.66885
138	Patient1-3	0.534184	7.36782
139	Patient1-3	0.5231	7.36782
140	Patient1-3	0.521242	7.36782
141	Patient1-3	0.492677	7.06679
142	Patient1-3	0.494506	7.06679
143	Patient1-3	0.475885	7.06679
144	Patient1-3	0.185856	6.66885
145	Patient1-3	0.18241	6.66885
146	Patient1-3	0.178774	6.66885
147	Patient1-3	0.0239868	5.66885
148	Patient1-3	0.0295786	5.66885
149	Patient1-3	0.0281505	5.66885
150	Patient1-3	0.0087838	4.66885
151	Patient1-3	0.00719825	4.66885
152	Patient1-3	0.00752583	4.66885
153	Patient1-3	0.00600643	3.66885
154	Patient1-3	0.00600603	3.66885
155	Patient1-3	0.00580722	3.66885
156	Patient1-3	0.00598666	2.66932
157	Patient1-3	0.00553414	2.66932
158	Patient1-3	0.00567608	2.66932
159	Patient1-3	0.0057159	1.6721
160	Patient1-3	0.00584956	1.6721
161	Patient1-3	0.00624529	1.6721
162	Patient1-3	0.00639189	0.69897
163	Patient1-3	0.00736408	0.69897
164	Patient1-3	0.0110174	0.69897
168	Patient4-6	0.688375	7.63094
169	Patient4-6	0.752135	7.63094
170	Patient4-6	0.714762	7.63094
171	Patient4-6	0.679197	7.32991
172	Patient4-6	0.721975	7.32991
173	Patient4-6	0.674351	7.32991
174	Patient4-6	0.420916	7.02888
175	Patient4-6	0.430331	7.02888
176	Patient4-6	0.424489	7.02888
177	Patient4-6	0.14937	6.63094
178	Patient4-6	0.130186	6.63094
179	Patient4-6	0.122494	6.63094
180	Patient4-6	0.0415143	5.63094
181	Patient4-6	0.030547	5.63094
182	Patient4-6	0.0302852	5.63094
183	Patient4-6	0.00800387	4.63094
184	Patient4-6	0.00811122	4.63094
185	Patient4-6	0.00918428	4.63094
186	Patient4-6	0.00578989	3.63094
187	Patient4-6	0.00559761	3.63094
188	Patient4-6	0.00586535	3.63094
189	Patient4-6	0.00597505	2.63144
190	Patient4-6	0.00537359	2.63144
191	Patient4-6	0.0060729	2.63144
192	Patient4-6	0.00575955	1.63347
193	Patient4-6	0.00623844	1.63347
194	Patient4-6	0.00598262	1.63347
195	Patient4-6	0.00667503	0.60206
196	Patient4-6	0.0115224	0.60206
197	Patient4-6	0.0116208	0.60206
