# Supplementary material for: Systematic evaluation of blood contamination in nanoparticle-based plasma proteomics
Source: EMBO Mol Med. 2025 Dec 5;18(1):275–96. doi: 10.1038/s44321-025-00346-9 (PMC12808129; doi:10.1038/s44321-025-00346-9)
Supplement: Supplementary file 12 — Source data Fig. 5 [file 44321_2025_346_MOESM12_ESM.zip › Figure 5/5h/5h_RBC_spearman_30markers_con_index_spearman_partial.xlsx]

## Sheet: 5h_RBC_spearman_30markers_con_i
Sample_ID	Patient_ID	containmination_index	log10_RBC_count
135	Patient1-3	0.655664	7.66885
136	Patient1-3	0.649317	7.66885
137	Patient1-3	0.650225	7.66885
138	Patient1-3	0.534184	7.36782
139	Patient1-3	0.5231	7.36782
140	Patient1-3	0.521242	7.36782
141	Patient1-3	0.492677	7.06679
142	Patient1-3	0.494506	7.06679
143	Patient1-3	0.475885	7.06679
144	Patient1-3	0.185856	6.66885
145	Patient1-3	0.18241	6.66885
146	Patient1-3	0.178774	6.66885
168	Patient4-6	0.688375	7.63094
169	Patient4-6	0.752135	7.63094
170	Patient4-6	0.714762	7.63094
171	Patient4-6	0.679197	7.32991
172	Patient4-6	0.721975	7.32991
173	Patient4-6	0.674351	7.32991
174	Patient4-6	0.420916	7.02888
175	Patient4-6	0.430331	7.02888
176	Patient4-6	0.424489	7.02888
177	Patient4-6	0.14937	6.63094
178	Patient4-6	0.130186	6.63094
179	Patient4-6	0.122494	6.63094
