# Supplementary material for: Systematic evaluation of blood contamination in nanoparticle-based plasma proteomics
Source: EMBO Mol Med. 2025 Dec 5;18(1):275–96. doi: 10.1038/s44321-025-00346-9 (PMC12808129; doi:10.1038/s44321-025-00346-9)
Supplement: Supplementary file 13 — Source data Fig. 6 [file 44321_2025_346_MOESM13_ESM.zip]

Archive with 15 entries (7 files):
- Figure 6/
- Figure 6/6a/
- Figure 6/6a/6a_omnitprot.xlsx
- Figure 6/6b/
- Figure 6/6b/6b_upset.xlsx
- Figure 6/6c/
- Figure 6/6c/6c_blood_collection_tube_comparison.xlsx
- Figure 6/6d/
- Figure 6/6d/6d_serum_plasma_protein_identifications.xlsx
- Figure 6/6e/
- Figure 6/6e/6e_serum_plasma_heatmap.xlsx
- Figure 6/6f/
- Figure 6/6f/6f_coagulation_neat_prot_volcano_plot.xlsx
- Figure 6/6g/
- Figure 6/6g/6g_coagulation_NP23_prot_volcano_plot.xlsx
