# Supplementary material for: Systematic evaluation of blood contamination in nanoparticle-based plasma proteomics
Source: EMBO Mol Med. 2025 Dec 5;18(1):275–96. doi: 10.1038/s44321-025-00346-9 (PMC12808129; doi:10.1038/s44321-025-00346-9)
Supplement: Supplementary file 13 — Source data Fig. 6 [file 44321_2025_346_MOESM13_ESM.zip › Figure 6/6a/6a_omnitprot.xlsx]

## Sheet: omnitprot_fig6a
Group_ID	mean	sd
1	975.2	41.2736
4	2842.9	416.258
2	1048.7	52.1196
5	3507	325.284
3	1016.6	76.4914
6	3427.3	266.175
