# Supplementary material for: Systematic evaluation of blood contamination in nanoparticle-based plasma proteomics
Source: EMBO Mol Med. 2025 Dec 5;18(1):275–96. doi: 10.1038/s44321-025-00346-9 (PMC12808129; doi:10.1038/s44321-025-00346-9)
Supplement: Supplementary file 13 — Source data Fig. 6 [file 44321_2025_346_MOESM13_ESM.zip › Figure 6/6c/6c_blood_collection_tube_comparison.xlsx]

## Sheet: omnitprot_fig6b_6c
ms_name	A0A075B6H7	A0A075B6H9	A0A075B6I0	A0A075B6I6.P01703	A0A075B6I9	A0A075B6I9.P04211	A0A075B6J2	A0A075B6J9	A0A075B6J9.P01704	A0A075B6K0	A0A075B6K0.A0A075B6K4	A0A075B6K0.P01717.P01718	A0A075B6K2	A0A075B6K4	A0A075B6K5	A0A075B6K5.P80748	A0A075B6K5.P80748.A0A075B6K2	A0A075B6K6	A0A075B6Q5	A0A075B6Q5.P0DP02	A0A075B6R2	A0A075B6R9.A0A0C4DH68	A0A075B6S2.A2NJV5	A0A075B6S2.A2NJV5.A0A0A0MRZ7	A0A075B6S4	A0A075B6S5	A0A075B767.F5H284.P0DN26.A0A075B759.A0A0B4J2A2.Q9Y536.P62937	A0A087WSX0	A0A087WSY4.A0A075B6R2	A0A087WSY4.P06331.A0A075B6R2.A0A0C4DH41.P0DP07.P0DP08.P01824.P0DP06.P01825	A0A087WSY6	A0A087WSZ0	A0A087WW87.P01614	A0A0A0MRZ8.P04433	A0A0A0MRZ9	A0A0A0MS14	A0A0A0MS15	A0A0A0MS15.A0A0B4J1V6	A0A0A0MS15.A0A0B4J1V6.A0A0B4J1Y9.A0A0B4J1V0	A0A0A0MT36.A0A0C4DH26	A0A0A0MT89	A0A0B4J1U3	A0A0B4J1U7	A0A0B4J1V0	A0A0B4J1V2	A0A0B4J1V6	A0A0B4J1V6.A0A0B4J1Y9.A0A0B4J1V0	A0A0B4J1X5	A0A0B4J1X8
WAN20241021gaohh_OmniprotV2_contamination_059	296222	96849.1	12112900	26848.8	967433	373243	82864.7	1609060	NA	7543.85	571588	3734050	3743.4	297232	108539	1783080	NA	21082.8	125719	14995.7	NA	721090	1005830	NA	NA	54876.8	NA	53256.7	21572.6	170518	2263550	50611.6	207410	3775350	15018.2	233698	2244020	245429	57114	751678	724752	106106	1838580	292668	25224.6	369308	420721	6222540	131327
WAN20241021gaohh_OmniprotV2_contamination_060	398630	75009.3	5403490	37675.7	701595	422247	35801.9	1507500	NA	NA	545351	4329120	24862	444395	148664	2088650	2499.25	20079.3	369591	22691.1	NA	837992	1633680	23712.7	8428.23	115299	NA	51088.2	24953.6	200592	5040660	34934.6	268832	10264400	14317.6	566889	8449720	383128	103770	1763580	1193960	93491.6	1321160	689513	59403.6	516885	295879	8497640	253640
WAN20241021gaohh_OmniprotV2_contamination_061	424009	62299.5	41017.4	27305.5	255690	113221	340528	1451230	NA	22012.9	589958	2498760	18652	341576	193060	2303990	NA	7548.48	338593	38405.6	NA	736373	388994	19222.9	NA	78534.8	NA	42597.3	19410.6	121473	3636930	69875.7	116855	7956400	5171.9	316170	4435430	495646	71920.5	687937	1276010	67027.5	1124940	285736	NA	367348	127095	4611560	233736
WAN20241021gaohh_OmniprotV2_contamination_062	263508	52767.4	1605500	36018.9	579415	103206	332843	926170	NA	31061.5	509297	5204600	128111	183260	175762	3686050	4419.67	7450	384207	44139.8	NA	526268	972029	NA	NA	83363.5	NA	NA	31382.5	175075	3695820	39923.2	155068	5702020	25572.3	377699	6602800	329077	44334	489749	1049950	74029.4	611637	208760	23150.1	581433	79699.3	4459860	408035
WAN20241021gaohh_OmniprotV2_contamination_063	245171	73272.3	5361700	97220.7	264234	152478	198812	812652	NA	12580.1	194927	4501460	84121.5	101943	59425.6	4225080	NA	125194	415696	38547.5	NA	496304	523342	NA	NA	69751.7	NA	15406.9	8510.09	124421	2460850	45786.6	124388	4344290	30064.2	632803	7439640	408735	57250.1	503617	648603	91810.6	460863	291079	27255.7	226100	385798	3831960	347143
WAN20241021gaohh_OmniprotV2_contamination_064	414143	23718.7	1490400	14216.3	195754	178308	203172	1214150	NA	NA	564037	3224070	33414.8	169597	64303.3	2392200	6386.6	5121.43	369106	13846.4	3043.22	643857	841677	NA	NA	67068.4	NA	32917.6	13531.4	124697	4659670	30719.6	249869	6378420	2346.82	350054	4841290	422948	74226.5	677063	725697	72411	487353	246809	52840.1	204283	389232	5645180	317977
WAN20241021gaohh_OmniprotV2_contamination_065	512339	66464.2	4630290	19362.4	316059	344774	149085	1079120	NA	14056.5	933796	2005970	13954.4	554485	126280	3341830	4053.67	23360.1	624472	50394.7	22426.3	988463	628874	15251	6248.23	54611.2	NA	55282.4	26452.4	146068	3331340	48219.2	330014	7263680	8026.68	343024	8538180	522868	62840.3	655856	728592	66963.9	1516830	559054	46932.7	409269	327668	9182900	547278
WAN20241021gaohh_OmniprotV2_contamination_066	431935	60057.8	4848870	NA	413810	173126	66114.4	623483	NA	19045.2	462113	3046670	1463.89	319633	107311	1881640	NA	24702.7	231512	25238.7	NA	1063690	921978	NA	NA	54630.3	NA	65744.5	44824	122199	3879230	39809.9	168094	6738990	7140.1	257133	2176730	497334	46193.5	452267	1105060	45987.8	981629	365515	44275.3	296840	768206	5201140	206062
WAN20241021gaohh_OmniprotV2_contamination_067	377282	63850.8	4396400	25684.2	561340	140507	64043.6	615468	NA	60369.9	476216	3324460	NA	376506	114271	1691940	NA	26651.1	217596	NA	26560.8	895482	730952	8526.66	NA	51804.5	NA	45442.5	32188.1	129949	3824920	65730.9	164944	7704850	10728.6	544478	2281540	469582	47192	460587	833475	43634.3	823925	341154	46308.6	320494	365578	4432720	280461
WAN20241021gaohh_OmniprotV2_contamination_068	414328	93526.3	8085730	40943.9	991929	236093	227149	1075100	NA	32886.1	557226	2784320	20341.3	340473	85143.2	1683070	NA	26197.1	369490	NA	NA	700360	661652	6245.92	NA	69961.2	3114.2	38891.9	37173.4	159100	6923630	54740.1	195678	10061300	30960.9	241631	3672480	437358	54278.5	315246	1168330	64742.3	1015650	306292	32081	392967	152053	8211980	494406
WAN20241021gaohh_OmniprotV2_contamination_069	343686	52718.4	7972720	45805.2	503459	293165	70731.7	1283840	NA	21202.1	716764	2503370	NA	335296	118105	1354130	NA	23410.4	206546	NA	NA	731948	923084	NA	NA	119483	NA	49119.3	12671.1	179273	1767250	74601	322696	3240650	17314.4	229019	2442140	313917	6144.69	666633	677458	28477.1	1736210	238224	32516.4	398974	236811	4152220	168328
WAN20241021gaohh_OmniprotV2_contamination_070	508672	42418.9	3754780	41684.2	322680	217308	26920.5	1180240	NA	15335.6	688314	3616210	35295	501424	153921	1523310	NA	33519	367048	38904.5	NA	774129	1400330	NA	NA	131438	NA	41026.9	13822.7	193681	3986670	60326.3	296619	9592000	11514	573765	7829790	687983	19643.6	1588270	987132	108987	1053710	539189	54902.2	527094	741245	5476990	312766
WAN20241021gaohh_OmniprotV2_contamination_071	409368	33745.3	27394.5	37632	107424	233989	381974	1544160	NA	17399.4	401635	3181780	21137.1	433966	199232	1686030	NA	NA	316442	NA	NA	783412	383875	NA	46598.7	73928.7	3949.95	21830.7	13704.8	121917	2744790	42543	143559	7934950	NA	125463	4054760	650768	14830.9	791710	1410740	53518	1047190	250189	16955.8	458824	398821	4106260	225099
WAN20241021gaohh_OmniprotV2_contamination_072	337312	20441.8	1189160	44011.5	487950	170376	363366	822989	NA	22668.8	554775	3619870	132801	299706	155952	3819000	10135.5	9598.98	383333	22755.1	NA	661389	862886	NA	NA	67594.7	NA	37313.8	27095.3	167111	3127580	60756	153899	5096320	31221.2	461649	5902650	384792	15290.4	502535	833114	89337.7	587900	159304	16181.1	646533	82765.9	3891720	323571
WAN20241021gaohh_OmniprotV2_contamination_073	412096	44057.7	4400640	18609	253724	187647	125005	841578	NA	15563.7	916016	2724650	13771.2	552558	136402	3492680	NA	28830.2	628538	NA	NA	936054	613818	NA	NA	46401.9	NA	62042.7	18115.7	144938	2666000	53078.8	407437	6642350	5371.29	411236	8411520	735761	18231.6	675972	701410	48774.7	897189	495885	43220.2	421549	345339	6888620	543379
WAN20241021gaohh_OmniprotV2_contamination_074	450884	NA	1387160	17137.6	234843	266904	203040	1035780	NA	NA	345685	3730840	42823.6	149486	76565.5	2656230	4516.24	4371.99	348046	14199.5	42046.4	800654	682461	NA	NA	79449.6	NA	61209.8	5253.49	138934	3945290	27508.5	336920	3313630	2672.53	146692	5634710	716851	8663.32	602065	885445	54465.9	554301	250672	47965.2	263895	360859	1815480	262139
WAN20241021gaohh_OmniprotV2_contamination_075	245305	40604.1	4292020	73960.1	124057	217076	228986	480481	NA	18781	149860	4286760	101392	153000	76171.1	3868310	NA	121677	340773	21552.5	NA	552292	461749	NA	NA	95185.7	NA	67120.8	4003.78	78863.4	2471720	62636.3	163234	4774470	21168.1	1172660	6701880	463086	7900.13	410386	600841	48191.6	429415	262719	24706	228710	503191	4108840	366428
WAN20241021gaohh_OmniprotV2_contamination_076	365283	30831	2606060	212833	215403	86132.8	83974.6	826308	21908.5	NA	437928	2578350	57962.5	211408	126237	2376320	NA	18115.6	588684	28166.5	NA	997245	416967	NA	NA	93575.3	NA	54907.3	4432.78	91255.8	2140510	45865.9	455137	6065880	8597.61	181851	5073120	556899	NA	595021	521827	17820.3	482750	279395	26765.4	326390	253216	2778650	377217
WAN20241021gaohh_OmniprotV2_contamination_077	373099	41069.6	3768690	25037.3	329358	194371	65191.9	513857	NA	38976.3	324305	2925640	NA	388814	146570	2014340	NA	38000.3	276327	17820.9	17236.4	1119500	597310	NA	NA	84370.3	NA	38964.4	19123.7	106101	2845680	37592.8	252828	2417700	7766.49	79275.5	2248570	660753	10241.8	382471	1049770	18751	851379	292798	39080.9	313965	542137	3134430	260987
WAN20241021gaohh_OmniprotV2_contamination_078	622623	59326.3	6125930	47859.5	747267	322100	238910	942878	NA	19382.3	528304	2679710	28879.3	448695	102304	1584420	NA	42630.4	381741	14603.5	NA	903950	560031	NA	NA	136240	NA	61399.9	19889.9	162206	5461310	97001.4	204345	7808150	26391.6	218167	3224370	462386	15307.7	343198	1130070	25559.9	984221	316433	36208.8	324565	310594	6367920	438028
WAN20241021gaohh_OmniprotV2_contamination_079	286329	59193.9	10077500	39437.7	384184	264552	67389.1	1443400	NA	15706.8	678881	3796930	NA	387880	110449	1628530	NA	26493.4	193894	22629.9	NA	837197	1031970	NA	NA	134804	NA	41970.2	17403.1	154494	1654580	69186.6	238525	3491440	15165.7	103577	2654960	209331	10556.7	795140	762736	53550.2	1961840	282518	30054.6	338829	51625.6	3062870	186840
WAN20241021gaohh_OmniprotV2_contamination_080	437614	48448.2	4124530	41529.3	272939	153209	29494.2	1285220	NA	16885.9	574470	4123180	32149.6	433672	144950	1752910	1471.97	32739	417216	28651.8	NA	752704	1942310	NA	8561.37	154633	NA	52702	16283.3	228881	3864430	50634.1	360723	8984680	14358.8	292393	8366040	539906	25755.3	1772830	1021820	102408	1043950	577587	71261.1	462279	278238	6208250	358734
WAN20241021gaohh_OmniprotV2_contamination_081	343088	37188.4	27369.6	34144.3	174348	159594	334406	1487120	NA	26256.2	321743	2672030	14252.3	332448	206855	1884450	NA	NA	356669	11174.1	NA	782613	377728	NA	NA	50401.7	NA	53610.7	16327.1	163944	2502110	52576.8	142625	7033650	2034.48	123520	3981930	525216	29277.4	665202	1301320	68965	1048160	260579	23743.5	334331	110437	3337180	230642
WAN20241021gaohh_OmniprotV2_contamination_082	370723	38629.4	1460230	33330.1	341255	211098	348624	735435	NA	42925.6	340088	3902510	113849	201012	137230	3564360	11449.7	15726.2	370779	27123	NA	656277	1079020	13000.9	NA	49988.1	NA	55744	36555.8	223134	3673910	47601.5	165215	5982370	22184	391932	5643720	325650	45886.4	408714	943027	44047	673592	181064	25264.5	619465	116914	3386080	433358
WAN20241021gaohh_OmniprotV2_contamination_083	220564	66238	5009900	98753.3	212637	148617	266688	726253	NA	14342.2	195860	3935140	117586	104254	61596	3787250	5364.93	137600	459819	34076.1	NA	451890	501595	NA	NA	57750.1	NA	11696.6	8295.96	91368.9	2792380	44861.1	136700	4901120	17832.5	840339	8268530	380843	77378.9	473266	570797	68670.8	525666	302675	21847.7	271529	440305	4815350	383815
WAN20241021gaohh_OmniprotV2_contamination_084	444093	36992.1	1764280	8806.72	303571	189080	178036	1110620	NA	NA	346074	2743280	31272.6	130413	64549.9	2010570	5518.02	11282.9	299492	NA	NA	360395	772794	13219.4	NA	41055.6	NA	34770	10006.9	113777	4469900	27371.5	262593	6344460	1904.22	103488	4462840	276192	219169	709069	934491	97869.8	579824	202109	66471.4	153958	418703	8154110	286134
WAN20241021gaohh_OmniprotV2_contamination_085	437667	77239.7	4223930	21417.6	375304	175794	143086	1157020	7335.77	16778.9	882932	2000040	11944.3	483632	93945.7	3140420	NA	25346.1	613142	32829.8	NA	829682	587585	8117.23	NA	43363.5	NA	79681.9	13446	156014	3211940	38502.7	347933	7734330	10925.3	228895	8309920	581289	99275.9	709494	794742	71377.1	1371870	563722	48428.1	429402	405324	8128710	739863
WAN20241021gaohh_OmniprotV2_contamination_086	347771	31610.7	2624360	211283	231571	105157	106314	871238	20395.5	13359.1	340015	2791370	53862.1	178379	109728	1938090	6343.1	NA	495004	31069.8	NA	812308	462855	NA	NA	93637.1	NA	52058.8	13059.5	121998	2193330	23387.8	403684	7718330	6185.39	229059	4646580	522921	22125.9	576159	546738	46326.2	767023	306260	32572.3	343607	308792	3020650	441879
WAN20241021gaohh_OmniprotV2_contamination_087	317594	40946.1	4437290	25166.2	290814	120079	59166.9	729449	24310.6	67580.4	437285	3041800	4584.91	357212	110976	1654800	8113.29	17848.3	272758	17399	6510.83	763951	905146	NA	NA	54193.8	7889.59	45004.5	32760	134858	3588160	54216.9	324881	6050500	6297.93	579247	1973920	484247	26425.2	386043	854274	62261.9	673111	326361	36936.5	390314	182611	3769860	214032
WAN20241021gaohh_OmniprotV2_contamination_088	496726	69638.2	5580920	56474.7	620789	427073	204686	883278	NA	24250.6	460120	2989790	27296.9	347128	80361.8	1169480	NA	29040.8	479508	23128.2	7570.16	625200	630773	NA	NA	88032.4	NA	68884.1	19371.9	221135	5452880	61849.1	252453	8407810	23148	169363	3310510	422627	15041.3	313210	904706	85510.2	874510	313318	24740.1	401720	400959	6167960	586367
WAN20241021gaohh_OmniprotV2_contamination_089	36109.8	27687.7	1076230	NA	148543	70743.8	1100.69	166497	NA	NA	91364.7	226995	NA	23025.7	14233.9	141030	NA	4334.73	9328.3	NA	5078.38	118405	44837.8	NA	NA	NA	79635.3	3245.31	9115.92	15648.1	106317	NA	37637.7	1018680	NA	77092	114944	14349.1	36152.5	50998.3	38588.1	20766.6	437851	91996.6	27775.6	30799.4	72150.8	355183	NA
WAN20241021gaohh_OmniprotV2_contamination_090	96294.2	67313.2	407200	NA	71671.9	50868.2	NA	120184	NA	NA	132162	379105	NA	48065.9	15270.1	145063	NA	8128.9	23135	NA	NA	74390.7	62884.2	NA	NA	NA	42059	3135.15	NA	13079.2	304506	NA	NA	2847590	7156.17	22275.1	417476	32610.6	17899.2	81109	61652.4	3034.66	209162	151542	34223.7	56703.1	76710.7	469207	NA
WAN20241021gaohh_OmniprotV2_contamination_091	27067.3	57365.8	11731.9	NA	26915.6	28877.8	27439.7	145734	NA	NA	87633.9	487905	NA	34787.7	35488.2	144840	NA	NA	22533.6	NA	NA	132795	25826.4	NA	NA	NA	37729.2	NA	15239.9	14468.4	298362	NA	12273	3431040	NA	7620.29	335231	56111	20254.2	63657.6	239395	NA	243718	67952.9	10800.1	54230.6	189358	461559	3286.19
WAN20241021gaohh_OmniprotV2_contamination_092	12587.7	47671.6	137517	NA	51005	30639.5	11839.5	58739.1	NA	NA	77031.1	477440	NA	51063.2	55338	408849	6487.84	38659.3	23919.7	NA	NA	82886.4	116477	NA	NA	NA	72938.3	NA	13064.5	34470.7	206752	NA	10436.7	1938650	7485.56	9595.47	411528	39054.6	5490.77	33282.9	64254.8	NA	146436	51927.6	29374.2	104855	46863.2	277928	5585.62
WAN20241021gaohh_OmniprotV2_contamination_093	24694.9	48985.4	524183	4915.24	87167	42448.7	23655.1	74831.3	NA	NA	39077	407875	NA	NA	27942.2	387973	2341.96	11657	20112.2	NA	NA	97197.4	23210.4	NA	NA	NA	56220.9	NA	3868.19	14244.6	211027	NA	NA	2464800	2590.36	106003	276593	21488	43217.1	45846.2	79419.4	15033	116057	37804.1	40075.8	16082.1	118538	446751	NA
WAN20241021gaohh_OmniprotV2_contamination_094	20077.1	38900.5	121127	NA	21880.8	14019.2	NA	166703	NA	NA	48521.3	341130	NA	8418.41	15921.1	197104	NA	NA	15537.5	NA	NA	85791.9	25683.7	NA	NA	NA	48410.7	NA	NA	5366.18	203150	NA	945.246	1753150	NA	46438.8	208377	7520.13	34768.6	31827.3	56692.3	NA	172052	53395.5	23329.7	12343.6	99601	264219	8145.62
WAN20241021gaohh_OmniprotV2_contamination_095	25341.6	15490.3	499833	NA	62959.8	61056.7	9282.27	127042	NA	NA	210506	231177	NA	35549.2	22185.4	387208	1818.7	NA	39111.6	NA	NA	169747	48758	NA	NA	NA	55385.9	7794.3	4315.1	6772.16	277469	NA	3796.44	3963300	NA	126674	398211	23113.8	53818.4	69304.3	65202.9	9115.09	413833	133752	21288.4	49445.1	40332.8	884484	26721.1
WAN20241021gaohh_OmniprotV2_contamination_096	64092.9	73153.9	411803	4863.08	69634.7	4925.96	NA	157077	NA	NA	57095.3	518566	NA	19495.2	34032.9	244365	NA	NA	23644.2	NA	NA	389156	20418	NA	NA	NA	124778	NA	11829	7152.78	169396	NA	8252.77	5566750	NA	158387	191820	18045.1	33926.5	43922.4	54437	NA	401299	119413	5718.04	78761.9	27995	449122	15824.1
WAN20241021gaohh_OmniprotV2_contamination_097	25612.9	60079	404585	NA	71906	39567.6	NA	99354.4	NA	NA	99879.2	651696	NA	39164	28521	213431	1143.33	NA	13064	NA	3763.61	186839	40668.7	NA	NA	NA	152684	NA	10599	11203	265329	NA	3789.9	2395370	7026.06	105881	174232	18876.6	32199.5	28006.8	107980	NA	332817	178462	25233.3	24671.3	34861.9	558604	13906.3
WAN20241021gaohh_OmniprotV2_contamination_098	25462.3	57595.6	669098	NA	1191040	55257.6	NA	111927	NA	NA	NA	275151	NA	32514.3	19786.8	94347	NA	NA	36547.1	NA	3199.44	114353	25715.3	NA	NA	NA	104273	NA	7058.78	13333.6	333182	NA	7873.66	2974000	18333.7	129780	234147	25471.7	35771.2	18955.5	135671	NA	242036	79738.3	33845.6	27372.5	66599.8	642850	1382.22
WAN20241021gaohh_OmniprotV2_contamination_099	32403.7	66765.3	1255220	NA	167478	95121.6	NA	148204	NA	NA	123017	354178	NA	90794.9	26561.3	166379	6632.2	NA	21375.2	NA	NA	113543	53360.3	NA	NA	NA	204696	NA	12114.5	7907.19	146895	NA	NA	1315890	NA	34232.2	194988	26387.4	9369.91	59559.5	50563.3	NA	586605	133687	24316.1	76865.6	110269	440268	NA
WAN20241021gaohh_OmniprotV2_contamination_100	59112.3	89616.2	396827	2745.68	96016.7	72545.2	NA	119796	NA	NA	572235	681709	NA	304489	36882.6	154427	NA	9333.75	26309.1	NA	NA	92591.9	111935	NA	NA	NA	161839	NA	8529.47	NA	418747	4103.07	4378.07	3599770	NA	76732	557209	33681	11700.6	118626	70292	NA	299861	199214	32723.8	88149.4	87632.9	607609	10646.7
WAN20241021gaohh_OmniprotV2_contamination_101	17811.6	59003.9	NA	NA	27964	21122.7	13271.3	116458	NA	NA	85266.1	319920	NA	27796.2	30279.5	127025	NA	NA	28258.3	NA	NA	106379	23545.4	NA	NA	NA	253642	NA	8048.17	7929.59	228537	NA	9090.01	1900800	NA	51490.2	180558	45575.5	24992.1	33237.5	225732	NA	156004	55910.2	11545.5	34218.8	109277	373488	20426.6
WAN20241021gaohh_OmniprotV2_contamination_102	19652.3	55201.9	149631	NA	66351	117415	25015.7	91167.3	NA	NA	116920	615025	NA	69082.1	60939.5	538951	9357.51	NA	46074.2	NA	6980.27	155765	142348	NA	NA	NA	219984	NA	19163.3	10792.4	392546	NA	6571.96	3513180	NA	102472	517309	39233.5	10338.6	34639.2	98401.3	NA	261466	85706.1	29075.9	127664	10403.1	405949	NA
WAN20241021gaohh_OmniprotV2_contamination_103	12523.3	50066.1	477890	NA	63679.1	117520	14504.4	114573	NA	NA	161053	332314	NA	117889	23669.3	269276	NA	10736.7	45188.8	NA	NA	122893	42944.9	NA	NA	NA	366281	NA	NA	5479.07	197484	NA	19305.1	3110010	NA	46529.5	520336	60764.1	NA	39808.1	51327.1	NA	388743	144271	16747.2	114315	76438.5	574635	33046.2
WAN20241021gaohh_OmniprotV2_contamination_104	14034.1	42401.9	94683.9	NA	24420.5	19086.6	10497.6	139724	NA	NA	54790.1	546050	NA	21121.9	12511.5	164782	3891.73	NA	27445.6	NA	NA	85595.7	43862.1	NA	NA	NA	153282	NA	NA	11113.2	189881	NA	NA	1371600	NA	NA	280692	44321.5	3677.93	34526.4	49837.3	NA	265350	75732.9	22087.9	22506.1	28827.4	229431	NA
WAN20241021gaohh_OmniprotV2_contamination_105	19294.7	78590.2	725020	NA	121169	94327.5	18440.4	56380.7	NA	NA	53473.4	556449	NA	NA	24239.3	313141	4036.58	NA	30926	NA	NA	67890.3	22254.6	NA	NA	NA	883005	NA	NA	7847.39	192689	NA	NA	1797180	11705.7	45971.1	297132	23176.5	8221.49	29341.6	54370.8	NA	114953	69717.2	17435.3	31846.2	38308.3	281629	10229.2
WAN20241021gaohh_OmniprotV2_contamination_106	68671.3	97405.8	425180	19687.2	42725.6	23166.9	NA	173557	NA	NA	68622.7	522290	NA	31638.6	29209.9	210463	NA	NA	46373.3	5144.9	2103.9	233027	31221.9	NA	NA	NA	332105	NA	10653.5	7798.46	152704	NA	11538.5	4682130	6371.89	85682	263915	18385.6	15176.8	41222.2	62497.9	NA	302218	113640	7288.32	102962	34497	419359	18577.9
WAN20241021gaohh_OmniprotV2_contamination_107	29984.9	86685.7	357020	NA	63365.6	66833.2	NA	120499	NA	NA	146081	505883	NA	18146.5	37592.7	197747	NA	NA	13364.1	NA	NA	171345	30762.3	NA	NA	NA	253165	NA	7160.57	NA	296250	1999.89	NA	3515650	NA	103155	198310	28303.9	19598.8	23852.5	82182.2	NA	238996	110983	38011.4	34755.9	41923.6	395143	NA
WAN20241021gaohh_OmniprotV2_contamination_108	55482.2	NA	688940	NA	991445	45766.6	7785.91	102353	NA	NA	93122.4	403441	NA	46998.9	17799.7	118374	NA	2502.48	24281.4	NA	NA	89184.7	23542.8	NA	NA	NA	208679	9859.75	4031.21	23199.1	426946	NA	NA	2597980	15269	9174.64	252621	13680.8	27950.4	24979.3	108293	NA	263216	85648.9	19813.4	29755.8	91189.6	488809	1879.96
WAN20241021gaohh_OmniprotV2_contamination_109	34816.4	101077	1078830	NA	137665	62005.4	NA	136538	NA	NA	161520	469117	NA	38710.4	31550.8	175897	3479.95	8286.51	8233.73	NA	NA	118423	60400.8	NA	NA	NA	222907	NA	NA	20489.3	159185	NA	12890.1	1401290	NA	31750.3	187123	27179	11765.9	68584.9	44785.5	14405.8	504474	105198	26973.2	48458.1	94554.2	449810	NA
WAN20241021gaohh_OmniprotV2_contamination_110	43605.6	52037.7	388970	NA	62326.3	51631	NA	120593	NA	NA	221358	301728	NA	83264	17890.6	114328	NA	3133.17	16376.3	NA	NA	54251.7	64754.3	NA	NA	NA	180267	NA	10321.1	24566.9	273193	NA	12268.8	2893270	NA	153231	484130	49934.6	27984.3	77742.9	50558.9	2814.68	145980	102743	22075.4	47051	87905.6	422539	12295.5
WAN20241021gaohh_OmniprotV2_contamination_111	17262.2	62978.8	NA	NA	28609.5	5012.77	NA	88735.8	NA	NA	80023.5	392915	NA	27045.3	41850	135845	NA	NA	19037.9	NA	NA	105600	18717.6	NA	NA	NA	176261	4754.41	7778.66	9565.1	207910	NA	11480	2289630	NA	17752.9	202690	43284.6	11105.4	24333.2	206912	NA	132595	55576.1	7904.6	28207.5	65444.6	338526	15049.5
WAN20241021gaohh_OmniprotV2_contamination_112	15946.1	64008.2	141758	1613.42	57924	57418.2	6346.64	89689.6	NA	NA	87972.3	581023	NA	38931	48628.4	470188	3021.35	NA	19806.3	NA	3090.95	125630	106969	NA	NA	NA	249047	NA	7174.04	28609.4	260660	NA	NA	3104630	NA	140443	452861	31690.5	12353.7	36050.1	70160.5	NA	196550	68945.9	22338.6	68145.9	48919.7	294287	3161.19
WAN20241021gaohh_OmniprotV2_contamination_113	10548.2	45131.9	688400	NA	165688	102532	21579.8	66941.4	NA	NA	44207.1	480807	NA	12847.3	14592.6	347482	NA	14290	34574.4	NA	NA	61223.8	22138.3	NA	NA	NA	196798	NA	3790.63	12993	199742	NA	NA	1952950	NA	14914	348458	30387.5	10487.1	26335.9	79442.5	NA	104202	69893.8	32001.1	47354.7	71697.6	363958	17815.8
WAN20241021gaohh_OmniprotV2_contamination_114	13379.4	40368	121882	NA	30451.3	14610.8	NA	140771	NA	NA	57985.3	450710	NA	NA	13592.7	202438	2487.11	NA	16400.4	NA	NA	82210.5	49984.3	NA	NA	NA	224142	NA	1614.44	12447	259962	NA	NA	1860630	NA	54847.6	306838	20066.9	12283.8	31025.6	65638.8	NA	174648	48601	16225.4	26315	49272.4	277346	NA
WAN20241021gaohh_OmniprotV2_contamination_115	26581.3	37814.8	488801	NA	69820.6	70995.5	NA	101917	NA	NA	154496	345408	NA	73457.7	22467.8	280380	4773.69	NA	75424.9	NA	NA	177597	38881.1	NA	NA	NA	495546	NA	NA	19298	210634	NA	11173.1	2769860	NA	24797.9	494310	80573.9	12097.7	49231.4	60073.5	NA	426660	148121	13946.1	118023	62089.9	637508	53158.2
WAN20241021gaohh_OmniprotV2_contamination_116	103318	73288.8	530064	8191.62	60690.4	15141.5	NA	167401	NA	NA	60227	386354	NA	49519.1	34526.7	186809	1774.28	NA	51477.5	NA	1041.45	301377	38805.4	NA	NA	NA	321587	NA	1895.03	34357.8	149854	5428.91	9278.49	7208380	NA	NA	302574	57497.7	6101.28	34071	64504.9	NA	294753	110848	NA	93727.7	23834.3	376618	27823.2
WAN20241021gaohh_OmniprotV2_contamination_117	16080.4	71978.6	276038	NA	30694.6	27806.2	NA	51858.9	NA	NA	82645	329306	NA	18660.8	28779.8	110687	NA	NA	6070.91	NA	NA	121050	33255.1	NA	NA	NA	427964	NA	2971.8	5528.74	188113	NA	NA	2075080	NA	13054.5	141002	25296	12280.1	17931	58246.4	NA	220081	77216.9	18990	29852.3	74211	326099	12169.7
WAN20241021gaohh_OmniprotV2_contamination_118	47655	157109	1422300	5559.77	989387	56845.7	13110.7	146142	NA	NA	125042	638308	NA	37848.3	24121	336087	2296.85	11671.5	44201.3	NA	5164.95	184257	76844.8	NA	NA	NA	214795	7017.95	11111.3	49656.8	1165680	NA	NA	7054940	5687.06	70858.2	305967	36458.2	62320.2	32382.5	193552	NA	328928	107122	54363.4	45172.7	59725.1	1227820	41645.8
[truncated: 4,690 more columns]
