# Supplementary material for: Systematic evaluation of blood contamination in nanoparticle-based plasma proteomics
Source: EMBO Mol Med. 2025 Dec 5;18(1):275–96. doi: 10.1038/s44321-025-00346-9 (PMC12808129; doi:10.1038/s44321-025-00346-9)
Supplement: Supplementary file 13 — Source data Fig. 6 [file 44321_2025_346_MOESM13_ESM.zip › Figure 6/6d/6d_serum_plasma_protein_identifications.xlsx]

## Sheet: omnitprot_fig6d
group	group1	mean	sd
7	prot	614.9	94.8899
3	prot	2458.18	189.651
8	prot	711.636	15.9265
4	prot	2659.73	126.49
