# Supplementary material for: Systematic evaluation of blood contamination in nanoparticle-based plasma proteomics
Source: EMBO Mol Med. 2025 Dec 5;18(1):275–96. doi: 10.1038/s44321-025-00346-9 (PMC12808129; doi:10.1038/s44321-025-00346-9)
Supplement: Supplementary file 13 — Source data Fig. 6 [file 44321_2025_346_MOESM13_ESM.zip › Figure 6/6e/6e_serum_plasma_heatmap.xlsx]

## Sheet: 6e_serum_plasma_heatmap
ms_name	A0A075B6H7	A0A075B6H9	A0A075B6I0	A0A075B6I9	A0A075B6J9	A0A075B6K2	A0A075B6K4	A0A075B6K5	A0A075B6Q5	A0A087WSX0	A0A087WSY6	A0A0A0MS14	A0A0A0MS15	A0A0A0MT36	A0A0A0MT89	A0A0B4J1U3	A0A0B4J1U7	A0A0B4J1V0	A0A0B4J1V6	A0A0B4J1X5	A0A0B4J1X8	A0A0B4J1Y8	A0A0B4J1Y9	A0A0B4J2H0	A0A0C4DH24	A0A0C4DH25	A0A0C4DH31	A0A0C4DH33	A0A0C4DH35	A0A0C4DH36	A0A0C4DH43	A0A0C4DH67	A0A0C4DH68	A0A0J9YX35	A0A0J9YXX1	A0AV96	A0AVT1	A0M8Q6	A1A4S6	A1L4H1	A1X283	A2NJV5	A4D1P6	A6NDG6	A6NMZ7	A8K2U0	B0I1T2	B2RUZ4	E9PAV3
WAN20240826gaohh_zhengyx_OmniProtV2_LungCa_24minDIA_67	8233510	55888.9	4168530	695228	344607	NA	301654	2824870	84775.6	NA	1630440	192455	2721860	343924	886396	NA	1217460	771088	296280	9825930	205262	532676	663586	49486.3	194334	2421390	291124	NA	636737	509417	NA	137347	1233310	2627550	877091	NA	NA	227561	NA	NA	NA	198256	NA	NA	750767	NA	NA	NA	NA
WAN20240826gaohh_zhengyx_OmniProtV2_LungCa_24minDIA_68	10486500	14999.4	935771	74932.5	467019	NA	131622	1124890	130087	NA	2419130	430596	1980030	279640	407899	13883.3	754064	629090	305876	5897620	306528	881534	365785	182326	90358	1785190	146107	62844.7	1125210	610696	42494.9	154451	533950	938610	696855	NA	NA	262092	NA	NA	NA	502705	NA	NA	22015.7	NA	NA	NA	NA
WAN20240826gaohh_zhengyx_OmniProtV2_LungCa_24minDIA_69	12832000	NA	12832.1	243057	526672	NA	133207	866732	130197	12865.5	2668150	236901	2182930	399164	425607	80619.6	844622	224465	238390	5094800	157486	197609	518236	242504	186078	3073500	220182	86761.2	745524	541888	48136.7	239831	671894	1200440	585175	NA	NA	272019	NA	NA	NA	469557	NA	NA	72384.6	NA	NA	NA	NA
WAN20240826gaohh_zhengyx_OmniProtV2_LungCa_24minDIA_70	11208000	130237	448367	182961	346539	NA	54342.2	1386120	105653	NA	2260860	151523	2736290	185349	326680	91043.1	1249260	228543	69867.5	1982500	195327	379785	336833	102325	100998	2413380	326490	71354.2	545247	281814	NA	156173	428653	671372	564034	NA	NA	201854	NA	NA	NA	265656	NA	NA	88657.7	NA	NA	NA	NA
WAN20240826gaohh_zhengyx_OmniProtV2_LungCa_24minDIA_71	11270300	43087.8	3211530	280531	506024	32136.9	159006	1109540	218518	5879.61	2087520	47224.9	4387200	502001	819351	22894.9	891414	297518	321319	6012600	350682	762412	456742	49794.7	61745	2507540	176101	80613	1026160	589157	100071	161184	255952	2213070	719972	NA	NA	378625	NA	NA	NA	929900	NA	NA	NA	NA	NA	NA	NA
WAN20240826gaohh_zhengyx_OmniProtV2_LungCa_24minDIA_72	8241330	39957.2	2482370	130016	328965	10454.6	347812	1337410	332598	9658.18	1512900	117269	2899840	350457	725994	28334.2	770990	438803	345530	5669610	334437	456930	319591	130764	53981	1605240	185082	213764	1319240	623551	44923.2	167223	280781	2342140	901059	NA	NA	375915	NA	NA	NA	372563	NA	NA	NA	NA	NA	NA	NA
WAN20240826gaohh_zhengyx_OmniProtV2_LungCa_24minDIA_73	11145800	37719.2	10770.4	88899.7	594899	10342.3	151557	2519430	396598	8477.04	1434880	162665	5951000	303963	565890	18435.9	627894	361034	304708	6753760	161070	560854	271372	17069	271535	1749520	216126	96972.8	1376460	615777	66985.9	173443	586977	2821160	1348470	NA	NA	300103	NA	21112.6	NA	844052	NA	NA	NA	NA	NA	NA	NA
WAN20240826gaohh_zhengyx_OmniProtV2_LungCa_24minDIA_74	8635970	78340.9	2617660	327493	578576	7164.65	319552	1347370	620080	60577	1782350	215891	6554750	269400	806954	34318.4	1069730	751161	631199	6060950	314643	1473960	425575	NA	211061	1715440	248415	266427	1128520	700040	144761	159139	840611	3932660	1094210	NA	NA	366851	NA	7071.71	NA	424189	NA	NA	1874.57	NA	NA	NA	NA
WAN20240826gaohh_zhengyx_OmniProtV2_LungCa_24minDIA_75	15154800	34419.4	1249670	188744	694560	39773.9	127047	1174150	537595	14638.7	2279570	376496	8177330	570587	818662	17316.2	1328740	544310	454701	5004820	250695	646464	494475	26628.6	71258.7	2747330	290312	98706.2	1116100	639714	112349	237619	568841	1684470	1247660	NA	NA	513902	NA	NA	NA	410690	NA	NA	NA	NA	NA	NA	NA
WAN20240826gaohh_zhengyx_OmniProtV2_LungCa_24minDIA_76	12547900	71544.4	4843800	336396	874503	5309.47	140419	2333820	268234	13044.4	2370370	105686	3710240	185563	1057790	34112	1469420	158989	406662	7639190	397733	709840	760882	39229.5	162340	2844330	185254	61787.9	2040710	662820	26535.6	252907	746715	1921400	505503	NA	NA	411223	NA	19373.9	NA	510081	NA	NA	NA	NA	NA	NA	NA
WAN20240826gaohh_zhengyx_OmniProtV2_LungCa_24minDIA_78	8085840	43751	3583470	177343	290602	66764.1	227814	3576130	381500	11212	1213320	133640	4641300	651878	845098	27392.6	625605	629686	757157	3559460	420584	1436690	515781	95610.7	420308	1689430	140415	72148.9	1741860	592052	59900.9	223641	1142630	3752540	1063290	NA	NA	164573	NA	14672.9	NA	450735	NA	NA	NA	NA	NA	NA	NA
WAN20240826gaohh_zhengyx_OmniProtV2_LungCa_24minDIA_79	6518200	15223.6	911252	41839.3	441177	5585.72	111884	1407630	192699	13041.9	2148600	518534	2306140	358760	339937	NA	460230	721321	341054	4461590	199020	1407940	244891	173609	143974	1543320	151019	91886.7	705818	471746	49555.7	180377	540589	985420	460793	NA	NA	71489.1	NA	25614.6	NA	299282	NA	NA	NA	NA	NA	NA	NA
WAN20240826gaohh_zhengyx_OmniProtV2_LungCa_24minDIA_80	12964000	30134.7	NA	130676	470459	10538.2	83998.9	797376	277319	12058.6	1739970	98946.4	3414930	431393	430985	96984.9	623121	345652	325385	3668500	276105	227616	388216	111447	276076	2513470	249387	74391.2	980154	643419	89623.4	231132	816287	2103120	700360	NA	NA	124287	NA	NA	NA	581791	NA	NA	NA	NA	NA	NA	NA
WAN20240826gaohh_zhengyx_OmniProtV2_LungCa_24minDIA_81	10299700	39170.2	741143	91575.9	377186	7442.99	192145	734016	340539	17276.9	1621940	355093	4546770	256912	505979	55900.1	701456	488901	628391	4357460	289996	1157620	333179	30737.8	301281	2417030	200881	60553.7	822344	542531	75919.6	236764	397515	1930530	859559	NA	NA	97813.5	NA	NA	NA	330331	NA	NA	NA	NA	NA	NA	NA
WAN20240826gaohh_zhengyx_OmniProtV2_LungCa_24minDIA_82	10585400	36949.3	3124440	222071	381600	34670.6	224575	1247110	279077	11313.9	1731190	235455	5261280	440728	786345	12503.2	936881	428443	502891	5279630	308653	1156820	423576	67027.2	54984.7	1983290	187697	76253.2	1420920	526623	124026	187155	516694	2069240	691984	NA	NA	83782.5	NA	22309.4	NA	952444	NA	NA	NA	NA	NA	NA	NA
WAN20240826gaohh_zhengyx_OmniProtV2_LungCa_24minDIA_83	8357700	39489.7	2627190	137602	354815	13662.5	353793	1671540	316386	8443.95	1508270	338881	3376670	300247	667019	30778.4	762269	544419	365845	6858010	201622	644788	299345	110658	58407.3	1594970	145701	202364	903103	491449	43229.6	198403	292403	2352220	834383	NA	NA	110263	NA	7565.02	NA	654297	NA	NA	NA	NA	NA	NA	NA
WAN20240826gaohh_zhengyx_OmniProtV2_LungCa_24minDIA_84	12014400	33895.9	34091	98930.3	586885	7096.81	226225	2676850	297521	10743.6	1702030	322156	4967590	247332	407845	30880.7	863423	442677	277361	5796340	158588	500767	393790	91407.5	225421	1858980	162017	127503	1340350	543145	66166	258520	694082	3140310	1440260	NA	NA	111694	NA	NA	NA	992270	NA	NA	NA	NA	NA	NA	NA
WAN20240826gaohh_zhengyx_OmniProtV2_LungCa_24minDIA_85	8064430	60271.3	2296780	239789	536434	5946.13	323380	1215010	691595	7279.58	1517370	177469	6792570	343524	741681	47686.4	841078	719998	788817	6699870	403983	1769360	426467	9414.58	222185	1519600	222342	193362	1405860	708330	163475	152119	713664	3715190	1022160	NA	NA	128607	NA	12599	NA	336454	NA	NA	NA	NA	NA	NA	NA
WAN20240826gaohh_zhengyx_OmniProtV2_LungCa_24minDIA_86	11677300	23946.1	961370	147480	689357	42016.9	155632	1004210	527075	19723.4	1774510	299009	8831820	497577	927471	36637.8	1270380	595513	473539	4487950	323404	869134	476765	17164.5	96489.4	2319530	212429	100084	1461450	590619	153909	201390	570041	2312410	1351380	NA	NA	105769	NA	24616.4	NA	723124	NA	NA	NA	NA	NA	NA	NA
WAN20240826gaohh_zhengyx_OmniProtV2_LungCa_24minDIA_87	10443100	47297.8	3454430	173865	731978	5616.41	127064	2107900	348479	5824.26	2307690	61828.1	4236860	177888	822683	43935.5	1268890	178789	363534	5074200	362690	1085640	718453	50939.3	225943	2378100	204220	72747.1	1970300	557087	43127.4	250754	885896	2392870	543916	NA	NA	99233.9	NA	NA	NA	550815	NA	NA	NA	NA	NA	NA	NA
WAN20240826gaohh_zhengyx_OmniProtV2_LungCa_24minDIA_88	11798800	20083.5	3122680	188594	431330	7594.64	304408	1376660	535689	15569.2	1372240	322093	7447620	220205	1460540	30595.2	877523	322477	540195	3450560	258322	1957460	556920	30918.2	199992	2200090	203420	101678	1281420	598971	101416	215556	919031	3446210	843616	NA	NA	142998	NA	NA	NA	827890	NA	NA	NA	NA	NA	NA	NA
WAN20240826gaohh_zhengyx_OmniProtV2_LungCa_24minDIA_23	1837050	NA	292576	43269.9	NA	NA	22694.4	145619	NA	NA	39184.1	33277.7	85920.9	34055.5	28536.1	NA	49988.2	41968.6	15693.4	759458	1146.07	30780.7	28452.4	NA	19390.2	99558.4	NA	NA	16925.3	41771.4	NA	5018.12	NA	54652.7	16531.2	NA	4579.33	NA	NA	165218	5135.7	398359	10855.1	13542.3	215858	17530.5	25758	4371.68	36767.4
WAN20240826gaohh_zhengyx_OmniProtV2_LungCa_24minDIA_24	3109910	NA	74061.9	11750.1	9879.25	NA	14637.5	78684.6	NA	NA	97455.4	NA	70468.7	11616.9	17003.8	NA	107156	43415	15169.6	806829	4750.7	38285.2	11692.9	NA	NA	64263.7	NA	NA	17323.5	13361.8	NA	8885.89	NA	30491.5	7410.19	4201.08	3943.75	1214.06	NA	125262	11354.3	450540	5527.19	14279.5	103046	20326.3	21825.3	4919.41	29007.6
WAN20240826gaohh_zhengyx_OmniProtV2_LungCa_24minDIA_25	4615570	NA	8895.7	49391.7	21508.4	NA	29711.7	105567	4712.73	NA	123467	NA	140002	33666.5	31778.8	NA	119281	56841.3	10553.7	1149340	6391.06	4630.33	59368.5	NA	13431.7	268420	NA	6624.6	35523	20502.4	NA	20953.9	NA	106110	29060.7	9432.64	NA	NA	NA	196925	6629.95	934952	NA	17421.3	141431	14644.9	21614.9	NA	24594
WAN20240826gaohh_zhengyx_OmniProtV2_LungCa_24minDIA_26	3501240	NA	148606	102442	17901.4	NA	33455.6	109286	NA	NA	81837.1	29064.4	196113	20508.5	18722.7	NA	115409	73109.1	16626.9	1062250	11164.4	57084.3	26624.3	NA	6195.81	214813	NA	NA	31930.9	25343	NA	16470.8	NA	79476.1	38917.7	NA	1056.81	1531.61	NA	128282	7701.63	323381	NA	30704.7	98690.8	11916.5	70496.2	NA	31076.1
WAN20240826gaohh_zhengyx_OmniProtV2_LungCa_24minDIA_27	3110530	NA	410359	71279.1	16126.8	NA	37219.1	90098.3	3578.41	NA	119843	4938.88	249110	28176.3	56682.9	NA	135540	54736.3	26061.6	1175400	9707.03	52642.1	64778.1	NA	NA	261253	NA	NA	52453.1	46610.4	NA	18423.3	NA	134531	42440.1	NA	2535.18	NA	NA	231991	5034.93	920600	4453.1	20488.1	93621.4	10751	30497.2	2534.13	11183.7
WAN20240826gaohh_zhengyx_OmniProtV2_LungCa_24minDIA_28	2974090	NA	466983	51164	12951.8	NA	96773.6	130386	NA	NA	126481	6929.28	176619	42382.4	50381.8	NA	180417	77159.7	17961.3	1348750	4695.29	68476.4	31193.1	NA	NA	238757	NA	12343.4	37684.7	52838.2	NA	25614.4	NA	131178	72107.9	NA	NA	855.718	NA	203621	5060.04	997310	NA	17337.7	41286.2	16785.6	28724.3	10349.9	25340.5
WAN20240826gaohh_zhengyx_OmniProtV2_LungCa_24minDIA_29	2739980	NA	58643.5	12668.3	15141.5	NA	46804	117508	14742	NA	48167.5	7972.34	148772	16294.5	26641.7	NA	79641	36446.4	12436	686803	13302.7	18158.2	27458.5	NA	8038.26	166485	NA	3216.61	31255.8	12820.9	NA	8320.55	NA	119661	50513.8	NA	925.12	NA	NA	173868	5769.72	473515	10753.1	24191.1	43894.5	11281.7	41419.5	7834.38	47505.5
WAN20240826gaohh_zhengyx_OmniProtV2_LungCa_24minDIA_30	2344600	NA	230170	130298	21389.9	NA	80974.3	109774	32797.8	NA	98019.2	7976.16	268412	20595.8	21386.3	NA	185490	44624.2	32433.6	1924100	NA	63890.3	38721.3	NA	5993.78	135237	NA	12250.8	33766	24841.2	NA	4461.42	NA	158838	30442.1	12766.5	1320.73	NA	NA	164903	5847.76	1007290	14537.1	37340.7	31014.2	66530.1	40809.6	12496.2	40278.7
WAN20240826gaohh_zhengyx_OmniProtV2_LungCa_24minDIA_31	3500960	NA	146439	40465.5	36389.7	NA	30678.7	76576	19175.5	NA	141171	8836.59	368076	52511.3	48185	NA	206438	54890.1	28491.8	1125220	14402.1	62156.5	75653.7	NA	NA	210625	NA	7542.63	63516.3	26893.1	NA	10026.2	NA	265391	70857.7	9337.07	3110.89	1666.06	NA	228935	4766.89	1335950	3811.8	27593.9	31029.4	8550.03	40842.1	7186.04	41249.9
WAN20240826gaohh_zhengyx_OmniProtV2_LungCa_24minDIA_32	3822630	NA	686120	37793	25850.7	NA	44439.9	102295	NA	NA	159804	5130.21	202123	22050.6	48209.3	NA	135611	33021.6	30989.8	1037430	25653.6	63866.4	88619.5	NA	4850.03	161136	NA	NA	66478.8	34481.9	NA	8730.06	NA	89274.9	18262.1	5665.64	NA	930.662	NA	227562	6186.47	607814	5603.38	19478.4	20831.8	10614.1	38740.4	19960.9	21839.8
WAN20240826gaohh_zhengyx_OmniProtV2_LungCa_24minDIA_33	2984430	NA	374584	16231.1	16038.1	NA	26312.8	98993.9	8214.77	NA	39415.2	10408.9	228912	7864.22	55729.4	NA	57944.5	36213.1	25469.5	974094	6595.84	50938.4	42559.6	NA	NA	119538	NA	2527.63	47685.5	44416.3	NA	5488.18	NA	227979	20871	NA	1422.89	NA	NA	192369	2180.2	391380	NA	14193.5	45826.9	16522	51027.4	NA	17654.6
WAN20240826gaohh_zhengyx_OmniProtV2_LungCa_24minDIA_34	1771770	NA	299462	26179.2	4874.36	NA	39389.4	180446	8214.25	NA	40556.7	7804.99	128777	51080.5	32084.8	NA	72112.2	48113.4	20624.5	908925	7200.84	41240.8	36185.8	NA	15549.4	96472.4	NA	NA	33170	23841.1	NA	9374.61	NA	107500	22537.9	NA	3452.58	997.455	690.255	74919.6	9269.45	449551	7448.07	11581.7	16476.5	7797.75	29519.8	11073.7	44564.1
WAN20240826gaohh_zhengyx_OmniProtV2_LungCa_24minDIA_35	3319370	NA	122013	14004.4	22683.7	NA	34782.3	85881.8	6875.82	NA	156005	6372.34	159380	17804.2	26324.8	NA	119574	69236.3	22399.7	1331520	14359.8	58889.3	37158.9	NA	NA	129708	NA	2837.22	59058.3	31132.3	NA	14707.2	NA	145567	43034.7	3155.86	1543.42	NA	NA	96004.4	6599.63	683813	7056.8	16948.6	11741.9	17456	40920.6	8523.26	22087.2
WAN20240826gaohh_zhengyx_OmniProtV2_LungCa_24minDIA_36	2271680	NA	5763.28	19716.9	15183	NA	25200	58494.3	2571.68	NA	84930.5	25625.1	69456.2	21912	15504.5	NA	62819.2	24544.9	4887.76	742193	3083.35	NA	35416.6	NA	9119.98	181294	NA	1272.3	22281.6	12800	NA	13266.1	NA	60802.9	14281.5	6236.02	NA	3047.49	NA	76073.4	3369.58	747511	13830.4	18497.5	9610.93	9868.11	27204.6	30011.3	64995.3
WAN20240826gaohh_zhengyx_OmniProtV2_LungCa_24minDIA_37	2437080	NA	134130	63001	15304.8	NA	30091.7	79077.1	8138.64	NA	85209.2	5947.45	226571	18528.8	17450	NA	83593.9	63194.3	25482.8	871324	10886	64738.8	35901.7	NA	6509.17	158157	NA	3441.57	24312	17062.1	NA	12558.4	NA	94145	47400.8	4405.93	NA	NA	NA	39680.7	8017.75	280047	8092.04	24396.1	11484.6	29336.5	53093.5	9449.73	30191.3
WAN20240826gaohh_zhengyx_OmniProtV2_LungCa_24minDIA_38	3484210	NA	324464	38122.4	7058.86	NA	49475.2	56426.8	10166.5	NA	82138.8	3228.26	216662	21749.2	42418.5	NA	135995	52506.3	29940.9	886846	6536.61	53840.1	50379.9	NA	NA	205868	NA	NA	40084.9	35386.6	NA	11467.7	NA	102666	34684.5	NA	3745.8	1290.95	NA	81558.9	6715.18	649028	8695.57	24666.4	12619.5	8857.4	52107.6	32398.8	29993
WAN20240826gaohh_zhengyx_OmniProtV2_LungCa_24minDIA_39	1651320	NA	215976	17020.4	7135.11	NA	46616.8	72055.2	NA	NA	59537.2	4566.81	122072	13070.3	13347.2	NA	72646.9	18791.9	6120.37	594886	11395.3	36912.3	22127.3	NA	NA	128977	NA	6442.06	30900.3	26112.5	NA	7940.65	NA	119451	58269.4	NA	NA	1704.3	NA	249553	2549.36	441006	8216.45	19330.8	9048.79	51504	16002.2	1525.82	13462.5
WAN20240826gaohh_zhengyx_OmniProtV2_LungCa_24minDIA_40	1438930	NA	5434.33	8131.02	5264.1	NA	46026.4	102458	11216	NA	31782.9	3927.09	91077.8	11844.8	9492.57	NA	43716.3	24058.9	6877.99	445244	29198.2	9625.25	15176.6	NA	5997.49	127523	NA	1343.79	23189.9	12211.1	NA	5218.24	NA	84198.3	34820.1	5774.15	NA	2020.84	2766.46	101021	13439.9	434979	17971.6	21904.7	5598.11	12257.5	32284.7	15656.4	66994.1
WAN20240826gaohh_zhengyx_OmniProtV2_LungCa_24minDIA_41	1983920	NA	174275	72064.2	7729.64	NA	58725.1	66024.1	10670.5	NA	78201.9	11910.3	176440	15959.4	18968.8	NA	355385	25581.6	28129.8	1036230	2370.05	51859.9	38855.8	NA	4870.3	96288	NA	9435.93	29094.6	14769.8	NA	2148.51	NA	148922	22098.4	5599.24	NA	2639.74	NA	83203.3	7253.65	1302220	NA	22383.2	13266.9	11755.6	28152.2	21437.1	33895.6
WAN20240826gaohh_zhengyx_OmniProtV2_LungCa_24minDIA_42	3744860	NA	113201	21611.9	37907.3	NA	30823.9	79938.2	28857.2	NA	140980	9383.81	320789	60360.6	44071.4	NA	206286	51722.9	25029.5	1038920	10509	48102	65153.7	NA	NA	222182	NA	2821.33	57526.9	23285.7	NA	19797.7	NA	194473	52604	2372.28	NA	NA	NA	123633	5954.61	1339010	8128.68	35237	10233.6	26312.8	41555.7	7080.68	30887.6
WAN20240826gaohh_zhengyx_OmniProtV2_LungCa_24minDIA_43	2527900	NA	545503	35365.3	21039.1	NA	43350.2	90380.1	8343.46	NA	145687	17224.7	181530	30319.8	39034	NA	111903	32140.3	20959.8	1062610	12737.3	52522.1	80037.5	NA	4437.71	151597	NA	NA	49988	21793.1	NA	14917.9	NA	94858.5	19441.4	NA	2438.57	1414.51	NA	122743	3786.87	550127	NA	17931.7	12775	10629.2	33650.7	14157.2	28192.6
WAN20240826gaohh_zhengyx_OmniProtV2_LungCa_24minDIA_44	3563570	NA	345239	27075.3	22015.2	NA	28186.2	105507	6390.52	NA	71256.4	11023.7	226205	17174.3	68233.3	NA	132030	16057.5	28829.6	994529	5851.83	47121.2	52154.8	NA	1166.33	175379	NA	6429.91	68281.3	26507.2	NA	7594.51	NA	224187	28981	1502.71	NA	2894.12	NA	203094	NA	415322	5039.71	23755.8	3532.46	11670.1	28055.2	6712.69	29963.6
[truncated: 3,133 more columns]
