# Supplementary material for: Systematic evaluation of blood contamination in nanoparticle-based plasma proteomics
Source: EMBO Mol Med. 2025 Dec 5;18(1):275–96. doi: 10.1038/s44321-025-00346-9 (PMC12808129; doi:10.1038/s44321-025-00346-9)
Supplement: Supplementary file 13 — Source data Fig. 6 [file 44321_2025_346_MOESM13_ESM.zip › Figure 6/6f/6f_coagulation_neat_prot_volcano_plot.xlsx]

## Sheet: 6f_coagulation_neat_prot_list1_
Protein.Group	Fold Change	p-value	adjusted p-value
A0A075B6H7_IGKV3-7	1.08955	0.343906	0.618309
A0A075B6H9_IGLV4-69	1.42695	0.211742	0.507111
A0A075B6I0_IGLV8-61	1.05382	0.882392	0.943657
A0A075B6I9_IGLV7-46	1.69908	0.082687	0.338479
A0A075B6J2_IGLV2-33	0.913039	0.891271	0.944567
A0A075B6J9_IGLV2-18	1.09388	0.515783	0.75013
A0A075B6K2_IGLV3-12	0.559113	0.294687	0.577882
A0A075B6K4_IGLV3-10	0.8807	0.544221	0.776981
A0A075B6K5_IGLV3-9	0.989465	0.960801	0.975035
A0A075B6K6_IGLV4-3	0.27716	0.0511736	0.270134
A0A075B6Q5_IGHV3-64	0.741848	0.193015	0.489687
A0A075B6S5_IGKV1-27	0.746751	0.019043	0.15168
A0A087WSX0_IGLV5-45	1.039	0.933049	0.964009
A0A087WSY4_IGHV4-30-2	1.01643	0.977621	0.989173
A0A087WSY6_IGKV3D-15	1.20677	0.0442861	0.25906
A0A087WSZ0_IGKV1D-8	0.619846	0.0693989	0.317833
A0A0A0MRZ9_IGLV5-52	0.199474	0.220027	0.512801
A0A0A0MS14_IGHV1-45	0.782499	0.322109	0.592533
A0A0A0MS15_IGHV3-49	0.813843	0.295908	0.577882
A0A0A0MT36_IGKV6D-21	0.949728	0.760885	0.906446
A0A0A0MT89_IGKJ1	0.948304	0.76574	0.909067
A0A0B4J1U3_IGLV1-36	0.907472	0.772269	0.91171
A0A0B4J1U7_IGHV6-1	1.2183	0.134671	0.428731
A0A0B4J1V0_IGHV3-15	0.894354	0.553742	0.780139
A0A0B4J1V2_IGHV2-26	0.954691	0.788764	0.915552
A0A0B4J1V6_IGHV3-73	0.691996	0.0472738	0.25906
A0A0B4J1X5_IGHV3-74	1.228	0.133183	0.428312
A0A0B4J1X8_IGHV3-43	0.918289	0.527858	0.760944
A0A0B4J1Y8_IGLV9-49	0.594594	0.0339737	0.227885
A0A0B4J1Y9_IGHV3-72	1.06217	0.670915	0.852647
A0A0B4J2H0_IGHV1-69D	1.17138	0.672557	0.853151
A0A0C4DH24_IGKV6-21	0.693939	0.152194	0.439987
A0A0C4DH25_IGKV3D-20	1.14222	0.171753	0.465024
A0A0C4DH29_IGHV1-3	0.855445	0.68737	0.859213
A0A0C4DH30_IGHV3-16	0.623762	0.263439	0.54912
A0A0C4DH31_IGHV1-18	1.20879	0.0745444	0.32115
A0A0C4DH33_IGHV1-24	0.974579	0.924139	0.960599
A0A0C4DH34_IGHV4-28	2.39406	0.00249534	0.0390021
A0A0C4DH35_IGHV3-35	0.866913	0.355382	0.626741
A0A0C4DH36_IGHV3-38	1.01379	0.851283	0.93079
A0A0C4DH43_IGHV2-70D	0.664589	0.151343	0.439987
A0A0C4DH67_IGKV1-8	0.866187	0.0971342	0.36965
A0A0C4DH68_IGKV2-24	0.903005	0.578798	0.792954
A0A0G2JS06_IGLV5-39	1.05935	0.795304	0.915602
A0A0J9YVY3_IGHV7-4-1	0.904005	0.718332	0.877107
A0A0J9YX35_IGHV3-64D	0.793905	0.202261	0.498378
A0A0J9YXX1_IGHV5-10-1	0.957432	0.776397	0.913801
A0A1W2PQ73_ERFL	0.781697	0.265236	0.54912
A0M8Q6_IGLC7	2.93521	6.3803e-07	4.85612e-05
A2CJ06_DYTN	0.486617	0.00562034	0.0735635
A2NJV5_IGKV2-29	0.809085	0.27923	0.565896
O00187_MASP2	0.875664	0.377067	0.638919
O00299_CLIC1	0.384781	0.0197274	0.15356
O00391_QSOX1	0.860325	0.117842	0.409531
O00533_CHL1	0.822753	0.130935	0.425073
O14498_ISLR	0.832775	0.317886	0.590294
O14786_NRP1	0.785772	0.199161	0.496093
O14791_APOL1	1.13692	0.20162	0.498378
O15031_PLXNB2	0.867106	0.549923	0.779912
O15144_ARPC2	0.714159	0.596392	0.805776
O15204_ADAMDEC1	0.806127	0.504023	0.734586
O15335_CHAD	0.392102	0.0824388	0.338479
O43157_PLXNB1	0.762325	0.287378	0.577123
O43866_CD5L	1.05119	0.870824	0.939184
O43895_XPNPEP2	0.587736	0.122008	0.4158
O60312_ATP10A	1.09018	0.787669	0.915552
O75015_FCGR3B	0.787293	0.485923	0.717365
O75083_WDR1	3.93488	0.292353	0.577123
O75144_ICOSLG	0.920493	0.555441	0.780139
O75339_CILP	0.628344	0.080032	0.332254
O75356_ENTPD5	0.664257	0.342257	0.616963
O75594_PGLYRP1	0.52766	0.0791201	0.332254
O75636_FCN3	0.792048	0.0883425	0.349795
O75874_IDH1	0.956314	0.912688	0.95595
O75882_ATRN	0.934632	0.444521	0.693614
O94985_CLSTN1	0.719885	0.152588	0.439987
O95445_APOM	0.794483	0.0272875	0.198851
O95479_H6PD	0.712057	0.126839	0.420501
O95497_VNN1	0.721491	0.440716	0.689366
O95954_FTCD	1.50355	0.485863	0.717365
O95980_RECK	0.925541	0.472634	0.711548
P00325_ADH1B	7.12007	0.100637	0.378333
P00338_LDHA	0.985039	0.947884	0.970553
P00352_ALDH1A1	0.727326	0.47776	0.71212
P00390_GSR	0.567671	0.0856259	0.34574
P00450_CP	0.952621	0.456723	0.703045
P00451_F8	1.91659	0.145034	0.435989
P00488_F13A1	3.04782	2.71985e-07	3.10516e-05
P00491_PNP	0.267872	0.0410625	0.253227
P00558_PGK1	2.3744	0.212468	0.507111
P00734_F2	0.97692	0.770855	0.91171
P00736_C1R	0.926567	0.434938	0.688066
P00738_HP	1.04828	0.805217	0.919289
P00739_HPR	1.14027	0.44049	0.689366
P00740_F9	0.89134	0.220841	0.512801
P00742_F10	0.818436	0.0593754	0.288455
P00746_CFD	0.98215	0.903459	0.950645
P00747_PLG	0.934199	0.309492	0.587264
P00748_F12	1.02078	0.894423	0.944567
P00751_CFB	0.979499	0.80472	0.919289
P00915_CA1	1.32677	0.387339	0.645564
P00918_CA2	0.768285	0.45628	0.703045
P01008_SERPINC1	1.42692	0.000308858	0.00705225
P01009_SERPINA1	0.986055	0.830249	0.926639
P01011_SERPINA3	1.08114	0.222011	0.513559
P01019_AGT	0.647723	0.000865299	0.0174332
P01023_A2M	0.915726	0.439374	0.689366
P01024_C3	0.864404	0.0171471	0.146822
P01031_C5	0.848107	0.0713505	0.317833
P01033_TIMP1	0.388158	2.72054e-05	0.000980828
P01034_CST3	1.018	0.899163	0.94758
P01042_KNG1	0.978398	0.758537	0.905223
P01137_TGFB1	0.155626	8.62325e-06	0.000393795
P01344_IGF2	0.91259	0.614077	0.816783
P01591_JCHAIN	0.987853	0.952023	0.973337
P01599_IGKV1-17	0.974534	0.846414	0.93079
P01601_IGKV1D-16	1.19725	0.553817	0.780139
P01602_IGKV1-5	0.496346	0.00202371	0.0338108
P01619_IGKV3-20	1.22934	0.0486968	0.264741
P01699_IGLV1-44	1.47128	0.440792	0.689366
P01700_IGLV1-47	0.981485	0.768972	0.911325
P01701_IGLV1-51	0.992557	0.956901	0.973963
P01703_IGLV1-40	0.915139	0.72954	0.883491
P01705_IGLV2-23	0.960952	0.886923	0.944445
P01706_IGLV2-11	1.06113	0.851979	0.93079
P01709_IGLV2-8	1.52745	0.12708	0.420501
P01714_IGLV3-19	0.562923	0.0185851	0.151225
P01715_IGLV3-1	0.573598	0.0701547	0.317833
P01717_IGLV3-25	1.05058	0.829988	0.926639
P01718_IGLV3-27	0.278965	0.0565901	0.278758
P01721_IGLV6-57	0.328754	0.000255049	0.00623959
P01742_IGHV1-69	0.955575	0.779118	0.91543
P01743_IGHV1-46	0.89712	0.604224	0.811661
P01764_IGHV3-23	0.89795	0.255496	0.548025
P01766_IGHV3-13	0.959467	0.850253	0.93079
P01780_IGHV3-7	0.830875	0.0428822	0.253227
P01782_IGHV3-9	0.942929	0.682289	0.858651
P01817_IGHV2-5	0.620427	0.0516607	0.270134
P01824_IGHV4-39	1.48354	0.00141665	0.0262272
P01833_PIGR	1.07016	0.743943	0.894036
P01834_IGKC	1.25592	0.0464426	0.25906
P01859_IGHG2	1.26813	0.0791167	0.332254
P01860_IGHG3	1.2073	0.498419	0.729523
P01861_IGHG4	1.13352	0.623111	0.823599
P01871_IGHM	1.12781	0.678942	0.858072
P01876_IGHA1	1.08393	0.411977	0.664011
P01889_HLA-B	0.371034	0.0464287	0.25906
P02042_HBD	1.89226	0.101625	0.378333
P02144_MB	0.589121	0.174318	0.469245
P02533_KRT14	1.79127	0.269528	0.553528
P02647_APOA1	1.00988	0.887916	0.944445
P02649_APOE	1.13123	0.398214	0.653197
P02652_APOA2	0.959641	0.544632	0.776981
P02654_APOC1	0.920172	0.643485	0.830107
P02655_APOC2	1.16754	0.41155	0.664011
P02656_APOC3	0.991576	0.956734	0.973963
P02671_FGA	17.0029	2.62126e-14	1.79556e-11
P02675_FGB	22.1731	2.30305e-12	5.25862e-10
P02679_FGG	24.2783	1.30574e-13	4.47217e-11
P02730_SLC4A1	2.11063	0.301968	0.582993
P02741_CRP	0.626141	0.302672	0.582993
P02743_APCS	0.737314	0.270306	0.553528
P02745_C1QA	1.10809	0.240982	0.530781
P02746_C1QB	0.877633	0.0448728	0.25906
P02747_C1QC	0.982741	0.857499	0.933268
P02748_C9	1.00136	0.987209	0.994468
P02749_APOH	0.916096	0.478212	0.71212
P02750_LRG1	0.90058	0.357466	0.627858
P02751_FN1	1.1884	0.0993979	0.376174
P02753_RBP4	0.97272	0.838903	0.929852
P02760_AMBP	1.06105	0.556733	0.780139
P02763_ORM1	1.20625	0.120524	0.412793
P02765_AHSG	0.979508	0.725462	0.882667
P02766_TTR	1.15301	0.168355	0.463146
P02768_ALB	1.161	0.00224708	0.0366488
P02774_GC	0.93019	0.16991	0.463697
P02775_PPBP	0.144581	1.02193e-07	1.75006e-05
P02776_PF4	0.0913704	7.36001e-07	5.04161e-05
P02786_TFRC	0.65973	0.00352754	0.0512424
P02787_TF	0.984753	0.818568	0.922974
P02788_LTF	0.463553	0.0019122	0.0327621
P02790_HPX	0.896731	0.0469767	0.25906
P03950_ANG	0.556171	0.0121874	0.127475
P03951_F11	1.08713	0.559377	0.780139
P03952_KLKB1	0.897354	0.109844	0.399702
P04003_C4BPA	0.883862	0.203028	0.498475
P04004_VTN	0.817226	0.0132772	0.129927
P04040_CAT	1.01691	0.946864	0.970553
P04066_FUCA1	0.652133	0.0721817	0.317833
P04070_PROC	0.927553	0.348912	0.620792
P04075_ALDOA	1.49597	0.477152	0.71212
P04114_APOB	0.787345	0.0187652	0.151225
P04180_LCAT	0.861559	0.0537455	0.274744
P04196_HRG	0.977006	0.851332	0.93079
P04211_IGLV7-43	1.54223	0.156218	0.444022
P04217_A1BG	1.04212	0.278126	0.565374
P04264_KRT1	1.51262	0.264867	0.54912
P04275_VWF	1.13958	0.400109	0.653197
P04278_SHBG	0.796613	0.439682	0.689366
P04406_GAPDH	1.66591	0.474736	0.711606
P04430_IGKV1-16	0.953514	0.731067	0.883491
P04439_HLA-A	1.57642	0.470347	0.709665
P04632_CAPNS1	0.461106	0.0126719	0.127651
P04746_AMY2A	0.871314	0.584096	0.797023
P04899_GNAI2	1.93454	0.474751	0.711606
P05023_ATP1A1	0.807394	0.638093	0.827829
P05062_ALDOB	2.74353	0.310583	0.587706
P05067_APP	0.313357	0.00649285	0.0808654
P05090_APOD	0.995431	0.953756	0.973655
P05109_S100A8	1.88637	0.0288089	0.207727
P05121_SERPINE1	0.453134	0.110283	0.399702
P05154_SERPINA5	1.51409	0.000190243	0.00504945
P05155_SERPING1	0.912835	0.189381	0.489504
P05156_CFI	0.926707	0.323749	0.592852
P05160_F13B	0.953944	0.690709	0.859837
P05164_MPO	0.675949	0.0858041	0.34574
P05362_ICAM1	1.00378	0.980796	0.990922
P05451_REG1A	0.767057	0.591632	0.802534
P05452_CLEC3B	0.852483	0.112604	0.403843
P05543_SERPINA7	0.904202	0.309087	0.587264
P05546_SERPIND1	0.795305	0.0382615	0.244945
P05556_ITGB1	1.49062	0.434415	0.688066
P05787_KRT8	11.834	0.240747	0.530781
P06276_BCHE	0.781296	0.0164323	0.146183
P06310_IGKV2-30	2.40568	0.0113702	0.125622
P06312_IGKV4-1	0.890011	0.155396	0.443527
P06396_GSN	0.911611	0.296368	0.577882
P06681_C2	0.841266	0.0168755	0.146326
P06702_S100A9	1.41849	0.316608	0.590294
P06727_APOA4	0.952752	0.7281	0.883491
P06733_ENO1	4.64429	0.136134	0.428731
P07195_LDHB	0.781258	0.040113	0.252016
P07225_PROS1	1.04558	0.39	0.648423
P07237_P4HB	1.9932	0.380923	0.642689
P07307_ASGR2	0.559154	0.0420861	0.253227
P07333_CSF1R	0.807871	0.363634	0.634441
P07339_CTSD	2.46741	0.21633	0.510985
P07357_C8A	1.09922	0.0771435	0.329731
P07358_C8B	0.858804	0.0331657	0.227506
P07359_GP1BA	0.498751	1.35231e-05	0.000544901
P07360_C8G	0.903404	0.153025	0.439987
P07437_TUBB	2.23214	0.339143	0.613799
P07602_PSAP	0.491469	0.00715822	0.0875604
P07686_HEXB	0.689899	0.211458	0.507111
P07737_PFN1	3.94016	0.346566	0.619837
P07858_CTSB	1.14386	0.786453	0.915552
P07900_HSP90AA1	18.5561	0.222667	0.513559
P07911_UMOD	0.799353	0.266105	0.54912
P07942_LAMB1	0.897113	0.654443	0.837932
P07988_SFTPB	1.75399	0.236755	0.525497
P07996_THBS1	0.162477	7.48825e-05	0.00249491
P07998_RNASE1	0.852177	0.737723	0.889683
P08174_CD55	1.20077	0.674061	0.853479
P08185_SERPINA6	0.623398	8.31487e-06	0.000393795
P08195_SLC3A2	0.916958	0.703979	0.868874
P08253_MMP2	1.23079	0.0428605	0.253227
P08294_SOD3	0.625304	0.0566228	0.278758
P08311_CTSG	0.05903	0.00135183	0.0257223
P08319_ADH4	0.92638	0.873457	0.939275
P08493_MGP	1.7917	0.00737521	0.0886319
P08514_ITGA2B	0.343714	0.0126381	0.127651
P08519_LPA	0.952453	0.879619	0.94294
P08571_CD14	0.985071	0.905506	0.951337
P08581_MET	0.713784	0.254247	0.548025
P08603_CFH	1.02713	0.636467	0.827286
P08637_FCGR3A	0.959127	0.669651	0.852622
P08648_ITGA5	0.908765	0.715016	0.876182
P08670_VIM	4.92745	0.138553	0.428776
P08697_SERPINF2	0.996884	0.971541	0.984475
P08709_F7	0.853321	0.0900211	0.350533
P08779_KRT16	1.61759	0.307389	0.586522
P09172_DBH	0.917338	0.604348	0.811661
P09211_GSTP1	6.42838	0.178183	0.474923
P09382_LGALS1	3.51965	0.187928	0.487615
P09486_SPARC	0.11964	1.73077e-07	2.37116e-05
P09619_PDGFRB	0.7193	0.546289	0.776981
P09668_CTSH	0.684661	0.176177	0.471411
P09871_C1S	0.894716	0.201243	0.498378
P09960_LTA4H	1.7738	0.335691	0.609942
P0C0L4_C4A	0.396744	8.38521e-06	0.000393795
P0C0L5_C4B	0.926196	0.469986	0.709665
P0DJI8_SAA1	0.933275	0.817209	0.922974
P0DJI9_SAA2	0.888113	0.77329	0.91171
	0.899545	0.192346	0.489687
	0.908426	0.804061	0.919289
	0.92043	0.625946	0.823599
	1.22895	0.00574585	0.0735635
	1.20555	0.37032	0.638396
	1.17257	0.0465333	0.25906
	1.21667	0.232584	0.522081
P0DOY3_IGLC3	1.377	0.00151054	0.0272295
P0DP01_IGHV1-8	1.07503	0.870718	0.939184
P10124_SRGN	0.0158095	5.32846e-07	4.56249e-05
P10321_HLA-C	0.540815	0.115425	0.409531
P10586_PTPRF	0.952718	0.836792	0.929852
P10619_CTSA	0.0566112	7.64863e-05	0.00249491
P10643_C7	0.988871	0.872001	0.939184
P10645_CHGA	1.21698	0.753982	0.902933
P10646_TFPI	0.474383	0.0297735	0.212446
P10721_KIT	0.673584	0.0889939	0.35035
P10909_CLU	0.999869	0.997863	0.999172
P11021_HSPA5	1.11149	0.134374	0.428731
P11142_HSPA8	2.53795	0.232779	0.522081
P11150_LIPC	0.257848	0.00838033	0.097881
P11215_ITGAM	0.928827	0.893621	0.944567
P11226_MBL2	0.877787	0.498357	0.729523
P11277_SPTB	0.65882	0.0359001	0.234206
P11279_LAMP1	1.32456	0.128913	0.420501
P11362_FGFR1	0.571668	0.257527	0.548025
P11586_MTHFD1	1.28509	0.327166	0.596035
P11597_CETP	0.751475	0.0535633	0.274744
P11717_IGF2R	0.827709	0.490457	0.722502
P12109_COL6A1	2.97435	0.16931	0.463697
P12110_COL6A2	2.00009	0.185953	0.486174
P12111_COL6A3	1.55755	0.118375	0.409531
P12259_F5	0.942781	0.522232	0.756298
P12318_FCGR2A	0.593357	0.137835	0.428776
P12814_ACTN1	0.224671	0.00332962	0.0495824
P12821_ACE	0.543512	0.0120131	0.127475
P12830_CDH1	0.847786	0.372783	0.638396
P12955_PEPD	0.962689	0.696653	0.862943
P13489_RNH1	2.49805	0.289747	0.577123
P13497_BMP1	0.913536	0.784147	0.915552
P13591_NCAM1	0.860928	0.157962	0.447123
P13598_ICAM2	0.826685	0.251571	0.545336
P13611_VCAN	0.899991	0.692891	0.859837
P13645_KRT10	1.97939	0.0567237	0.278758
P13647_KRT5	2.71471	0.148742	0.439987
P13671_C6	0.958955	0.466128	0.707192
P13727_PRG2	1.03636	0.922202	0.960043
P13796_LCP1	0.89854	0.291847	0.577123
P14151_SELL	0.91422	0.407822	0.661986
P14174_MIF	4.08272	0.218476	0.512521
P14314_PRKCSH	0.917782	0.751013	0.900952
P14543_NID1	2.78315	0.382746	0.642706
P14618_PKM	3.08485	0.255039	0.548025
P14625_HSP90B1	3.28105	0.183092	0.48251
P14780_MMP9	0.12786	8.77528e-05	0.0027323
P15090_FABP4	466.537	0.2114	0.507111
P15144_ANPEP	0.796351	0.0900638	0.350533
P15151_PVR	1.02495	0.793924	0.915552
P15169_CPN1	0.956145	0.629817	0.823599
P15291_B4GALT1	0.961088	0.810496	0.922242
P15814_IGLL1	0.991689	0.921593	0.960043
P16070_CD44	1.06144	0.605487	0.811661
P16152_CBR1	1.45997	0.62851	0.823599
P16157_ANK1	0.728745	0.491716	0.722802
P16930_FAH	0.77496	0.355191	0.626741
P17174_GOT1	0.918777	0.836008	0.929852
P17301_ITGA2	0.558705	0.033747	0.227885
P17931_LGALS3	0.737854	0.191931	0.489687
P17936_IGFBP3	1.04967	0.635945	0.827286
P18065_IGFBP2	1.00088	0.99881	0.999172
P18206_VCL	1.13997	0.790207	0.915552
P18428_LBP	0.686971	0.000815801	0.0174332
P18850_ATF6	1.03682	0.944917	0.970418
P19021_PAM	2.33402	0.215679	0.510985
P19022_CDH2	0.499544	0.00250524	0.0390021
P19320_VCAM1	0.984045	0.878737	0.94294
P19652_ORM2	1.2807	0.00941524	0.107491
P19823_ITIH2	1.07526	0.218084	0.512521
P19827_ITIH1	1.0406	0.39399	0.651892
P19971_TYMP	24.092	0.231258	0.522081
P20023_CR2	0.747172	0.528819	0.760944
P20742_PZP	0.765999	0.377755	0.638919
P20774_OGN	2.67106	0.0914981	0.353664
P20851_C4BPB	1.02172	0.792823	0.915552
P21333_FLNA	1.07134	0.849817	0.93079
P22105_TNXB	1.05765	0.555995	0.780139
P22352_GPX3	1.08852	0.355916	0.626741
P22626_HNRNPA2B1	143.136	0.231547	0.522081
P22692_IGFBP4	1.37526	0.285832	0.575867
P22792_CPN2	0.952302	0.450804	0.700229
P22891_PROZ	0.94528	0.731299	0.883491
P22894_MMP8	0.669367	0.546722	0.776981
P22897_MRC1	0.801187	0.317983	0.590294
P23083_IGHV1-2	1.09327	0.685668	0.858651
P23142_FBLN1	0.980525	0.867797	0.939086
P23284_PPIB	0.139213	1.00192e-05	0.000428947
P23467_PTPRB	0.591992	0.0454298	0.25906
P23470_PTPRG	0.989261	0.943979	0.970418
P23528_CFL1	6.04945	0.15075	0.439987
P24158_PRTN3	0.545577	0.220812	0.512801
P24298_GPT	0.531113	0.15073	0.439987
P24592_IGFBP6	1.03453	0.88442	0.943657
P24593_IGFBP5	0.905002	0.632952	0.825851
P24821_TNC	1.25494	0.668319	0.852511
P24844_MYL9	18.5066	0.163277	0.454654
P25311_AZGP1	0.764012	0.0196668	0.15356
P25788_PSMA3	0.755407	0.599436	0.808294
P26038_MSN	1.99333	0.224964	0.517115
P26572_MGAT1	3.64464	0.385206	0.643576
P26927_MST1	0.842117	0.0200588	0.15416
P27169_PON1	1.0336	0.684809	0.858651
P27487_DPP4	0.967273	0.91892	0.959543
P27797_CALR	3.59967	0.297799	0.577882
P27918_CFP	0.986042	0.930948	0.964009
P28066_PSMA5	12.4711	0.167414	0.462413
P28799_GRN	0.188358	0.00290115	0.0441619
P28827_PTPRM	0.370215	0.00191311	0.0327621
P29122_PCSK6	0.651109	0.142414	0.43357
P29401_TKT	1.33037	0.64053	0.82942
P29622_SERPINA4	0.650897	0.000225906	0.00573131
P30041_PRDX6	1.37032	0.456145	0.703045
P30043_BLVRB	0.999657	0.999172	0.999172
P30049_ATP5F1D	63.9213	0.143995	0.435989
P30086_PEBP1	1.7266	0.428282	0.683853
P30101_PDIA3	0.564313	0.0377443	0.243913
P30740_SERPINB1	0.310699	0.0157967	0.142378
P31146_CORO1A	0.197126	0.00359071	0.0512424
P32119_PRDX2	3.09436	0.088237	0.349795
P32754_HPD	1.61148	0.409387	0.662955
P32942_ICAM3	0.649731	0.0513447	0.270134
P33151_CDH5	1.048	0.567944	0.781208
P33908_MAN1A1	0.746254	0.0317426	0.221874
P34096_RNASE4	0.607539	0.0342659	0.227885
P35443_THBS4	0.587773	0.111446	0.401793
P35527_KRT9	1.24131	0.563083	0.780139
P35542_SAA4	0.827736	0.0180675	0.151211
P35555_FBN1	2.7196	0.195695	0.492835
P35579_MYH9	13.7169	0.263007	0.54912
P35590_TIE1	0.242798	0.0182523	0.151211
P35858_IGFALS	0.820029	0.125945	0.420501
P35908_KRT2	2.02052	0.0150617	0.142378
P35916_FLT4	0.801401	0.289837	0.577123
P36222_CHI3L1	0.616994	0.260133	0.548281
P36955_SERPINF1	1.12813	0.264255	0.54912
P36980_CFHR2	1.09854	0.561419	0.780139
P37802_TAGLN2	0.38192	0.0427134	0.253227
P37837_TALDO1	0.887873	0.681739	0.858651
P37840_SNCA	0.478531	0.0739088	0.320427
P39060_COL18A1	0.735676	0.145823	0.436197
P40189_IL6ST	0.834681	0.450463	0.700229
P40197_GP5	0.0854803	2.44558e-06	0.000139602
P40925_MDH1	1.15962	0.78648	0.915552
P41222_PTGDS	1.01309	0.937008	0.966643
P42704_LRPPRC	0.613083	0.0219287	0.163274
P42765_ACAA2	4.88147	0.322649	0.592533
P42785_PRCP	0.437153	0.25784	0.548025
P43121_MCAM	1.26864	0.383823	0.642834
P43251_BTD	0.891183	0.0678757	0.316292
P43652_AFM	1.04616	0.683162	0.858651
P46781_RPS9	1.44981	0.757049	0.905024
P48637_GSS	0.852393	0.559238	0.780139
P48740_MASP1	1.08618	0.763272	0.907711
P48960_ADGRE5	0.690933	0.50148	0.732438
P49257_LMAN1	3.94775	0.41966	0.673226
P49641_MAN2A2	0.618778	0.187342	0.487615
P49747_COMP	0.99687	0.984737	0.993438
P49908_SELENOP	0.891191	0.457784	0.703099
P49913_CAMP	0.643117	0.1053	0.387799
P50395_GDI2	0.519205	0.190799	0.489504
P51512_MMP16	0.731931	0.339606	0.613799
P51884_LUM	1.01693	0.838844	0.929852
P52848_NDST1	1.39484	0.786898	0.915552
P53634_CTSC	1.0604	0.916741	0.95873
P54108_CRISP3	0.952177	0.845239	0.93079
P54289_CACNA2D1	1.10305	0.793265	0.915552
P54802_NAGLU	0.416477	0.0356057	0.234206
P55056_APOC4	0.837285	0.419452	0.673226
P55058_PLTP	0.832464	0.0660828	0.314352
P55103_INHBC	1.06373	0.827139	0.926639
P55285_CDH6	0.58105	0.052174	0.270751
P55290_CDH13	1.15442	0.205034	0.500774
P56730_PRSS12	0.641247	0.132168	0.427052
P58166_INHBE	0.701576	0.375514	0.638919
P58335_ANTXR2	0.733231	0.22846	0.522081
P59190_RAB15	0.734552	0.399089	0.653197
P59998_ARPC4	1.19438	0.830594	0.926639
P60174_TPI1	2.9635	0.12737	0.420501
P60985_KRTDAP	0.501027	0.0512535	0.270134
P61550_ERVS71-1	0.575341	0.345699	0.619837
P61586_RHOA	1.55264	0.613403	0.816783
P61626_LYZ	0.768393	0.140052	0.428776
P61769_B2M	0.828149	0.373855	0.63863
P62805_H4C1	4.90754	0.170998	0.464816
P62826_RAN	0.595154	0.313708	0.590294
P62937_PPIA	2.09056	0.292327	0.577123
P62942_FKBP1A	0.868088	0.79151	0.915552
P63104_YWHAZ	0.494651	0.0569724	0.278758
P67936_TPM4	0.163181	0.00050485	0.0111556
P68366_TUBA4A	7.37595	0.250499	0.544735
P68871_HBB	2.15377	0.162996	0.454654
P69892_HBG2	2.46092	0.137271	0.428776
P69905_HBA1	1.82538	0.206244	0.500983
P78417_GSTO1	0.622896	0.0774987	0.329731
P78509_RELN	0.849035	0.72366	0.882041
P80108_GPLD1	0.912508	0.391088	0.648657
P80188_LCN2	0.509848	0.0726632	0.317833
P80748_IGLV3-21	0.555635	0.0676592	0.316292
P81605_DCD	1.27743	0.616982	0.819056
P98160_HSPG2	1.39292	0.29138	0.577123
Q01459_CTBS	0.885712	0.581575	0.795168
Q01973_ROR1	0.43946	0.000191658	0.00504945
Q01995_TAGLN	10.8922	0.190525	0.489504
Q02985_CFHR3	0.962671	0.850119	0.93079
Q03154_ACY1	0.93908	0.907726	0.952209
Q03252_LMNB2	1.36525	0.593	0.802776
Q03468_ERCC6	0.821271	0.575703	0.790293
Q03591_CFHR1	0.878341	0.399616	0.653197
Q04756_HGFAC	0.915937	0.303716	0.582993
Q06033_ITIH3	0.838585	0.140213	0.428776
Q06830_PRDX1	3.23691	0.260013	0.548281
Q07075_ENPEP	0.502833	0.0103267	0.115964
Q07954_LRP1	1.77969	0.347662	0.620179
Q08345_DDR1	1.36501	0.382809	0.642706
Q08380_LGALS3BP	0.948492	0.6467	0.831125
Q0VF96_CGNL1	0.495515	0.128354	0.420501
Q10588_BST1	0.807565	0.368328	0.638396
Q12805_EFEMP1	1.77184	0.159546	0.449747
Q12860_CNTN1	0.75395	0.118342	0.409531
Q12884_FAP	0.806246	0.315351	0.590294
Q12907_LMAN2	0.692691	0.105168	0.387799
Q12913_PTPRJ	0.80539	0.120263	0.412793
Q13093_PLA2G7	0.889641	0.56239	0.780139
Q13103_SPP2	1.02835	0.883691	0.943657
Q13201_MMRN1	0.471935	0.0167665	0.146326
Q13228_SELENBP1	2.83339	0.117498	0.409531
Q13231_CHIT1	0.668045	0.454706	0.703045
Q13237_PRKG2	1.16643	0.466644	0.707192
Q13332_PTPRS	0.49414	0.0617363	0.29573
Q13421_MSLN	1.02038	0.959282	0.974938
Q13740_ALCAM	0.943201	0.612827	0.816783
Q13790_APOF	0.94565	0.743587	0.894036
Q13822_ENPP2	0.545702	0.00458229	0.0627774
Q14002_CEACAM7	0.700924	0.431703	0.686811
Q14118_DAG1	0.630398	0.242778	0.533022
Q14126_DSG2	0.728616	0.101593	0.378333
Q14515_SPARCL1	0.8294	0.280144	0.566072
Q14520_HABP2	0.845096	0.0512244	0.270134
Q14574_DSC3	0.745275	0.303837	0.582993
Q14623_IHH	0.757263	0.256722	0.548025
Q14624_ITIH4	0.952181	0.364065	0.634441
Q14667_BLTP2	1.79481	0.424835	0.679935
Q14697_GANAB	5.66867	0.307234	0.586522
Q14766_LTBP1	0.193548	1.4476e-05	0.000550891
Q14956_GPNMB	0.880062	0.517211	0.750613
Q15063_POSTN	0.893759	0.630023	0.823599
Q15113_PCOLCE	0.929952	0.564889	0.780139
Q15149_PLEC	14.537	0.270703	0.553528
Q15166_PON3	1.15274	0.462015	0.707192
Q15365_PCBP1	0.124554	3.61572e-07	3.53824e-05
Q15404_RSU1	0.119825	0.00131462	0.0257223
Q15485_FCN2	0.754197	0.20794	0.503317
Q15582_TGFBI	0.937819	0.532647	0.763312
Q15828_CST6	1.06814	0.851664	0.93079
Q15848_ADIPOQ	0.56267	0.194083	0.490578
Q16270_IGFBP7	0.447883	0.0156646	0.142378
Q16394_EXT1	0.628204	0.248912	0.543009
Q16610_ECM1	1.59742	0.000187582	0.00504945
Q16706_MAN2A1	1.08457	0.648595	0.832
Q16851_UGP2	0.925083	0.813983	0.922974
Q16853_AOC3	3.16525	0.233221	0.522081
Q49AJ0_FAM135B	1.23849	0.0873389	0.349795
Q4G0P3_HYDIN	0.33298	1.31921e-06	8.21508e-05
Q4LDE5_SVEP1	0.644672	0.11511	0.409531
Q5HYA8_TMEM67	0.377559	0.00415084	0.0580271
Q5K130_CLLU1-AS1	0.951828	0.858334	0.933268
Q5T5C0_STXBP5	1.38464	0.266143	0.54912
Q5VZ72_IZUMO3	0.327139	0.000291594	0.00688765
Q68DL7_C18orf63	1.05749	0.709161	0.872128
Q6EMK4_VASN	0.886895	0.370579	0.638396
Q6Q788_APOA5	0.961989	0.893332	0.944567
Q6UX71_PLXDC2	0.715668	0.0129203	0.128267
Q6UXB8_PI16	0.965759	0.866708	0.939086
Q6UXH0_ANGPTL8	1.39927	0.364919	0.634441
Q6UY14_ADAMTSL4	1.12914	0.464354	0.707192
Q6YHK3_CD109	0.893013	0.626134	0.823599
Q6ZN30_BNC2	0.696989	0.125072	0.420501
Q6ZRS2_SRCAP	0.871737	0.405018	0.658996
Q6ZS72_PEAK3	0.913689	0.816874	0.922974
Q76LX8_ADAMTS13	2.85046	0.3165	0.590294
Q7L014_DDX46	1.12376	0.61341	0.816783
Q7L2E3_DHX30	0.421544	0.236911	0.525497
Q7Z4R8_C6orf120	0.45335	0.0122822	0.127475
Q7Z7G0_ABI3BP	0.854094	0.314686	0.590294
Q7Z7M0_MEGF8	0.684384	0.0830139	0.338479
Q86SQ4_ADGRG6	0.780152	0.151245	0.439987
Q86TH1_ADAMTSL2	4.07011	0.237049	0.525497
Q86U17_SERPINA11	0.819752	0.247436	0.541514
Q86UD1_OAF	0.92972	0.562453	0.780139
Q86UN3_RTN4RL2	0.424298	0.0202545	0.15416
Q86UX7_FERMT3	0.23558	0.0152591	0.142378
Q86VB7_CD163	0.759608	0.198331	0.495828
Q8IUL8_CILP2	0.801002	0.29412	0.577882
Q8IVG5_SAMD9L	0.655374	0.0415004	0.253227
Q8IWV2_CNTN4	0.894532	0.646122	0.831125
Q8IXL6_FAM20C	0.89918	0.803479	0.919289
Q8IXV7_KLHDC8B	0.724569	0.00843063	0.097881
Q8IZF2_ADGRF5	0.622967	0.060618	0.292418
Q8N6C8_LILRA3	1.23271	0.692553	0.859837
Q8N8K9_KIAA1958	0.739028	0.479884	0.71306
Q8NBJ4_GOLM1	0.437897	0.0332126	0.227506
Q8NBP7_PCSK9	1.04325	0.812348	0.922817
Q8NDA2_HMCN2	0.90949	0.716392	0.876301
Q8NEV4_MYO3A	0.836195	0.31919	0.590933
Q8NHQ9_DDX55	0.808526	0.183143	0.48251
Q8NI99_ANGPTL6	1.71363	0.136049	0.428731
Q8TBE9_NANP	0.946189	0.867737	0.939086
Q8TDL5_BPIFB1	0.481674	0.0705346	0.317833
Q8TER0_SNED1	0.895641	0.809668	0.922242
Q8WWA0_ITLN1	0.915239	0.692163	0.859837
Q8WWZ8_OIT3	1.12135	0.591649	0.802534
Q8WYK0_ACOT12	0.916979	0.699542	0.864957
Q8WZ75_ROBO4	0.69221	0.205427	0.500774
Q92496_CFHR4	1.01416	0.939624	0.967883
Q92820_GGH	0.855551	0.184051	0.483046
Q92823_NRCAM	0.634949	0.126141	0.420501
Q92859_NEO1	0.818395	0.376665	0.638919
Q92887_ABCC2	1.0014	0.995122	0.999172
Q92954_PRG4	0.962662	0.819876	0.922974
Q93063_EXT2	0.929007	0.797915	0.917066
Q96G25_MED8	0.758028	0.567653	0.781208
Q96IY4_CPB2	0.837	0.0250567	0.184558
Q96JZ2_HSH2D	0.849777	0.372786	0.638396
Q96KN2_CNDP1	0.870153	0.324554	0.592852
Q96NZ9_PRAP1	1.0447	0.894925	0.944567
Q96PD5_PGLYRP2	0.914001	0.230388	0.522081
Q96QH2_PRAM1	1.36154	0.0728464	0.317833
Q96S96_PEBP4	1.05758	0.823657	0.924927
Q99439_CNN2	2.14485	0.145118	0.435989
Q99536_VAT1	1.22637	0.590661	0.802534
Q99650_OSMR	1.25621	0.658882	0.842041
Q99784_OLFM1	0.701588	0.136443	0.428731
Q99941_ATF6B	0.826562	0.642415	0.830107
Q99969_RARRES2	0.682653	0.0799308	0.332254
Q99972_MYOC	0.895437	0.820571	0.922974
Q99996_AKAP9	0.841343	0.396236	0.653197
Q9BQE3_TUBA1C	5.15526	0.21523	0.510985
Q9BS26_ERP44	0.455443	0.0719624	0.317833
Q9BTY2_FUCA2	0.652151	0.0566936	0.278758
Q9BUN1_MENT	0.590971	0.0157723	0.142378
Q9BWP8_COLEC11	0.898518	0.624467	0.823599
Q9BXR6_CFHR5	1.0762	0.629129	0.823599
Q9BY67_CADM1	0.957195	0.929139	0.964009
Q9GZT8_NIF3L1	0.504943	0.12873	0.420501
Q9H061_TMEM126A	1.27221	0.18197	0.48251
Q9H257_CARD9	0.700793	0.278147	0.565374
Q9H4A9_DPEP2	0.833717	0.483661	0.717116
Q9H4B7_TUBB1	0.139321	0.0149	0.142378
Q9H4G4_GLIPR2	0.665559	0.0118153	0.127475
Q9H6X2_ANTXR1	0.671305	0.321281	0.592533
Q9H799_CPLANE1	0.993092	0.989875	0.995689
Q9H8L6_MMRN2	0.745976	0.0724996	0.317833
Q9HBW9_ADGRL4	0.718879	0.19746	0.495459
Q9HCB6_SPON1	0.524972	0.117762	0.409531
Q9HCL0_PCDH18	0.498274	0.139574	0.428776
Q9HCU0_CD248	0.714021	0.153514	0.439987
Q9HDC9_APMAP	0.768776	0.0924174	0.353664
Q9NP78_ABCB9	0.979652	0.932688	0.964009
Q9NP80_PNPLA8	1.50813	0.0394694	0.250338
Q9NPG4_PCDH12	0.605023	0.106139	0.388799
Q9NPH3_IL1RAP	0.730195	0.0546492	0.277294
Q9NPR2_SEMA4B	0.856433	0.43214	0.686811
Q9NPY3_CD93	0.720284	0.0919831	0.353664
Q9NQ79_CRTAC1	0.848443	0.258412	0.548025
Q9NRC6_SPTBN5	0.587809	0.0206636	0.155545
Q9NTU7_CBLN4	0.714418	0.167365	0.462413
Q9NY97_B3GNT2	0.863088	0.529884	0.760944
Q9NZ08_ERAP1	2.06318	0.371225	0.638396
Q9NZK5_ADA2	0.719551	0.150916	0.439987
Q9NZP8_C1RL	1.09439	0.46356	0.707192
Q9P232_CNTN3	0.570428	0.0709782	0.317833
Q9UBQ6_EXTL2	0.700916	0.0307678	0.217278
Q9UBX1_CTSF	1.05278	0.85809	0.933268
Q9UBX5_FBLN5	2.64698	0.00474922	0.0637885
Q9UEW3_MARCO	0.816121	0.527668	0.760944
Q9UGM5_FETUB	0.85025	0.160202	0.449747
Q9UHG3_PCYOX1	1.02853	0.707726	0.871929
Q9UID6_ZNF639	0.831245	0.230566	0.522081
Q9UJJ9_GNPTG	0.638886	0.0467771	0.25906
Q9UK55_SERPINA10	0.939701	0.466097	0.707192
Q9ULI3_HEG1	0.50176	0.0404698	0.252016
Q9UNN8_PROCR	0.562941	0.00579916	0.0735635
Q9UNW1_MINPP1	0.513666	0.000178368	0.00504945
Q9UPG8_PLAGL2	1.99914	0.000855693	0.0174332
Q9Y240_CLEC11A	0.654117	0.400501	0.653197
Q9Y490_TLN1	1.3723	0.564502	0.780139
Q9Y4L1_HYOU1	0.476027	0.0183219	0.151211
Q9Y4R8_TELO2	0.754715	0.174683	0.469245
Q9Y5C1_ANGPTL3	0.638585	0.0673008	0.316292
Q9Y5Y7_LYVE1	5.54975	0.297656	0.577882
Q9Y646_CPQ	0.815822	0.355687	0.626741
Q9Y6R7_FCGBP	1.1349	0.712359	0.874491
Q9Y6Z7_COLEC10	0.909058	0.363719	0.634441
