# Supplementary material for: Systematic evaluation of blood contamination in nanoparticle-based plasma proteomics
Source: EMBO Mol Med. 2025 Dec 5;18(1):275–96. doi: 10.1038/s44321-025-00346-9 (PMC12808129; doi:10.1038/s44321-025-00346-9)
Supplement: Supplementary file 13 — Source data Fig. 6 [file 44321_2025_346_MOESM13_ESM.zip › Figure 6/6g/6g_coagulation_NP23_prot_volcano_plot.xlsx]

## Sheet: 6g_coagulation_NP23_prot_volcan
Protein.Group	Fold Change	p-value	adjusted p-value
A0A075B6H7_IGKV3-7	1.22509	0.101487	0.254692
A0A075B6I0_IGLV8-61	1.26777	0.488966	0.685234
A0A075B6I9_IGLV7-46	1.65576	0.125863	0.294394
A0A075B6J9_IGLV2-18	1.16235	0.561356	0.739892
A0A075B6K4_IGLV3-10	1.07173	0.734209	0.859855
A0A075B6K5_IGLV3-9	1.19259	0.172441	0.363427
A0A075B6Q5_IGHV3-64	0.820361	0.675415	0.824027
A0A087WSY6_IGKV3D-15	1.10095	0.619234	0.781916
A0A0A0MS14_IGHV1-45	1.07027	0.860371	0.926254
A0A0A0MS15_IGHV3-49	1.11234	0.566032	0.742231
A0A0A0MT36_IGKV6D-21	1.03545	0.88719	0.938892
A0A0A0MT89_IGKJ1	1.23347	0.336027	0.549816
A0A0B4J1U7_IGHV6-1	0.983421	0.946109	0.973662
A0A0B4J1V0_IGHV3-15	1.29693	0.12536	0.294271
A0A0B4J1V2_IGHV2-26	1.43311	0.515746	0.705001
A0A0B4J1V6_IGHV3-73	1.05748	0.759823	0.875688
A0A0B4J1X5_IGHV3-74	1.21551	0.136988	0.312041
A0A0B4J1X8_IGHV3-43	0.857007	0.638133	0.797666
A0A0B4J1Y8_IGLV9-49	1.09908	0.637518	0.797661
A0A0B4J1Y9_IGHV3-72	1.05671	0.793476	0.896027
A0A0C4DH24_IGKV6-21	1.2151	0.706763	0.84313
A0A0C4DH25_IGKV3D-20	1.15934	0.323304	0.536107
A0A0C4DH33_IGHV1-24	1.30806	0.592626	0.762026
A0A0C4DH35_IGHV3-35	0.992361	0.965745	0.980367
A0A0C4DH36_IGHV3-38	1.40416	0.0698639	0.197081
A0A0C4DH67_IGKV1-8	1.11262	0.648411	0.805508
A0A0G2JS06_IGLV5-39	1.13227	0.612326	0.777511
A0A0J9YX35_IGHV3-64D	1.01512	0.942299	0.97127
A0A0J9YXX1_IGHV5-10-1	1.05093	0.824667	0.906468
A0A183_LCE6A	1.49678	0.460619	0.662187
A0A1B0GTC6_C3orf85	1.95291	0.00181802	0.0140557
A0A1W2PQ73_ERFL	0.763428	0.382317	0.598621
A0AV96_RBM47	1.42542	0.502181	0.69629
A0AVT1_UBA6	1.68999	0.305085	0.520895
A0FGR8_ESYT2	0.616764	0.0953311	0.24387
A0M8Q6_IGLC7	0.387154	0.0377845	0.126351
A0MZ66_SHTN1	1.42127	0.0102119	0.0493609
A0PK05_TMEM72	1.57331	0.395991	0.610565
A1L4H1_SSC5D	1.62921	0.00354918	0.0231832
A1X283_SH3PXD2B	0.980758	0.928535	0.96354
A2A3L6_TTC24	1.42098	0.520254	0.707102
A2CJ06_DYTN	0.487667	0.12568	0.294394
A2NJV5_IGKV2-29	1.07521	0.738177	0.862486
A2RUS2_DENND3	1.93316	0.552664	0.732975
A4D1P6_WDR91	0.657448	0.245361	0.457972
A6ND91_ASPDH	0.687576	0.256006	0.470124
A6NDG6_PGP	0.999737	0.998479	0.999243
A6NEL2_SOWAHB	1.0548	0.834328	0.910968
A6NH11_GLTPD2	1.11857	0.305183	0.520895
A6NMZ7_COL6A6	7.44517	0.00115859	0.0103156
A8K2U0_A2ML1	1.04056	0.909406	0.95453
A8K7I4_CLCA1	4.08895	0.0216299	0.0845472
B0I1T2_MYO1G	1.07635	0.634431	0.794939
B2RUZ4_SMIM1	0.440765	0.0328426	0.114949
E9PAV3_NACA	0.826102	0.311528	0.526346
O00115_DNASE2	1.92509	0.21792	0.424951
O00116_AGPS	0.890645	0.786682	0.892549
O00139_KIF2A	0.332385	0.0480925	0.150975
O00151_PDLIM1	1.83152	0.0271726	0.0991689
O00154_ACOT7	1.37509	0.670084	0.820945
O00159_MYO1C	1.27606	0.211334	0.416144
O00160_MYO1F	0.684367	0.144144	0.323501
O00161_SNAP23	0.77756	0.181911	0.376641
O00175_CCL24	0.919667	0.680029	0.82557
O00178_GTPBP1	0.537715	0.115681	0.278038
O00186_STXBP3	0.453648	0.000584544	0.00644972
O00187_MASP2	3.38952	2.35244e-08	3.41758e-06
O00194_RAB27B	0.731508	0.118349	0.282634
O00203_AP3B1	0.755125	0.185221	0.381983
O00231_PSMD11	0.924452	0.661948	0.815353
O00232_PSMD12	0.992023	0.959948	0.979196
O00233_PSMD9	0.631831	0.0812663	0.219991
O00264_PGRMC1	0.962189	0.855568	0.923454
O00292_LEFTY2	1.39626	0.0123018	0.0562134
O00299_CLIC1	0.338242	2.52427e-05	0.000758732
O00303_EIF3F	1.28951	0.451824	0.655307
O00339_MATN2	1.54028	0.00067968	0.00728427
O00391_QSOX1	0.997783	0.993218	0.995503
O00410_IPO5	0.41446	0.0563197	0.168508
O00429_DNM1L	0.391875	0.00140516	0.0114895
O00442_RTCA	0.570047	0.0876011	0.231625
O00451_GFRA2	1.28241	0.106573	0.263537
O00462_MANBA	0.84564	0.700115	0.839432
O00468_AGRN	0.806345	0.129818	0.300475
O00483_NDUFA4	0.607172	0.397669	0.612068
O00487_PSMD14	0.756542	0.205681	0.409951
O00499_BIN1	1.38542	0.100765	0.2541
O00505_KPNA3	1.07545	0.803957	0.89842
O00560_SDCBP	0.410965	0.00490393	0.0288824
O00567_NOP56	1.2194	0.199308	0.399947
O00571_DDX3X	1.12147	0.797479	0.89676
O00585_CCL21	1.28644	0.773394	0.885088
O00592_PODXL	1.56283	0.142311	0.32109
O00602_FCN1	0.18446	0.0011828	0.0103793
O00622_CCN1	1.83689	0.190755	0.389706
O00626_CCL22	0.789134	0.597191	0.765517
O00743_PPP6C	0.726832	0.424474	0.6319
O00754_MAN2B1	0.408638	0.00407423	0.0256109
O14498_ISLR	0.944426	0.785888	0.892357
O14556_GAPDHS	0.841876	0.789275	0.893843
O14594_NCAN	1.39895	0.0695248	0.196646
O14617_AP3D1	0.99058	0.972366	0.983605
O14618_CCS	0.526558	0.0410126	0.133559
O14656_TOR1A	0.904157	0.633599	0.794277
O14672_ADAM10	0.294226	2.4847e-05	0.000755523
O14732_IMPA2	1.11219	0.803865	0.89842
O14744_PRMT5	1.44784	0.410136	0.619587
O14745_NHERF1	0.535776	0.0318464	0.111633
O14773_TPP1	0.96037	0.883665	0.937464
O14786_NRP1	1.14014	0.17979	0.373468
O14791_APOL1	0.451995	0.0441949	0.141977
O14818_PSMA7	0.998896	0.99581	0.996954
O14880_MGST3	0.797199	0.4278	0.634542
O14960_LECT2	1.31378	0.0586442	0.174267
O14974_PPP1R12A	0.534208	0.306178	0.521939
O14979_HNRNPDL	1.17931	0.44061	0.646211
O14980_XPO1	0.920518	0.79426	0.896027
O14983_ATP2A1	0.388254	0.130022	0.300475
O15031_PLXNB2	0.625345	0.0261893	0.0967304
O15075_DCLK1	0.838527	0.675923	0.824027
O15117_FYB1	0.197478	4.73895e-05	0.00114744
O15127_SCAMP2	1.35265	0.426767	0.633728
O15143_ARPC1B	0.46561	0.000809493	0.00823667
O15144_ARPC2	0.226216	7.31423e-06	0.000308495
O15145_ARPC3	0.22217	5.38134e-05	0.00127371
O15173_PGRMC2	1.21091	0.529911	0.713856
O15204_ADAMDEC1	1.03786	0.733349	0.859573
O15230_LAMA5	1.15332	0.84884	0.920112
O15260_SURF4	0.763951	0.325553	0.53847
O15335_CHAD	1.20933	0.362254	0.580094
O15347_HMGB3	0.302302	0.0200551	0.0799669
O15371_EIF3D	0.833265	0.535146	0.71875
O15400_STX7	0.699217	0.0999986	0.252898
O15417_TNRC18	3.27482	0.014425	0.0627642
O15439_ABCC4	0.615177	0.219004	0.426567
O15467_CCL16	0.886332	0.705093	0.842311
O15511_ARPC5	0.234334	9.82918e-05	0.00187615
O15533_TAPBP	0.972106	0.9153	0.956639
O43143_DHX15	1.29885	0.0506973	0.156337
O43150_ASAP2	0.383593	0.0768778	0.212025
O43157_PLXNB1	0.855182	0.555853	0.734861
O43175_PHGDH	0.747578	0.51672	0.705231
O43182_ARHGAP6	0.550064	0.375585	0.593089
O43240_KLK10	1.66243	0.143116	0.322074
O43242_PSMD3	0.791127	0.328425	0.542054
O43294_TGFB1I1	1.48711	0.28213	0.499844
O43306_ADCY6	0.733128	0.453929	0.657611
O43312_MTSS1	0.94135	0.865393	0.927841
O43323_DHH	0.978294	0.905518	0.953273
O43390_HNRNPR	1.10583	0.598609	0.766698
O43396_TXNL1	0.682215	0.369652	0.587944
O43399_TPD52L2	0.272548	0.0126487	0.0574243
O43405_COCH	0.507335	0.118508	0.282754
O43426_SYNJ1	0.526247	0.101224	0.254692
O43488_AKR7A2	0.709044	0.0162441	0.0685134
O43491_EPB41L2	0.724739	0.0914151	0.238335
O43516_WIPF1	0.668449	0.320323	0.532529
O43583_DENR	0.800995	0.380374	0.597394
O43615_TIMM44	0.837706	0.436179	0.642596
O43633_CHMP2A	0.469941	0.0100977	0.0489898
O43639_NCK2	0.312657	0.000927042	0.0088475
O43665_RGS10	0.110683	0.000205623	0.00310811
O43670_ZNF207	0.407639	0.00224926	0.0166153
O43707_ACTN4	0.607136	0.0385613	0.128129
O43747_AP1G1	0.689097	0.189631	0.388017
O43760_SYNGR2	0.267056	0.0909932	0.237752
O43768_ENSA	0.25842	0.00834461	0.0430398
O43776_NARS1	0.46828	0.0334038	0.115696
O43790_KRT86	31.0461	0.331624	0.54575
O43813_LANCL1	0.988414	0.959154	0.978996
O43815_STRN	0.385547	0.0756692	0.20917
O43865_AHCYL1	0.290371	0.00986914	0.0482311
O43866_CD5L	0.960468	0.869264	0.930084
O43895_XPNPEP2	1.78082	0.0147106	0.063689
O43915_VEGFD	1.41825	0.00365364	0.0236492
O43920_NDUFS5	1.36213	0.272948	0.488875
O60229_KALRN	0.485751	0.00220903	0.0164903
O60240_PLIN1	0.621399	0.138017	0.313567
O60243_HS6ST1	1.03027	0.939977	0.971067
O60256_PRPSAP2	0.98594	0.947785	0.973853
O60264_SMARCA5	0.744362	0.329985	0.543793
O60268_KIAA0513	0.0857145	0.0382669	0.127545
O60287_URB1	2.0829	0.0421172	0.136139
O60313_OPA1	0.740832	0.450059	0.65311
O60437_PPL	0.461781	0.398746	0.612645
O60488_ACSL4	1.14743	0.48859	0.685234
O60493_SNX3	0.445705	0.00207607	0.0158278
O60496_DOK2	0.206069	0.00409577	0.0256393
O60506_SYNCRIP	0.865481	0.389195	0.605089
O60507_TPST1	2.89793	0.0432364	0.13924
O60602_TLR5	0.37476	0.0113092	0.0528101
O60610_DIAPH1	0.678544	0.170684	0.361116
O60645_EXOC3	0.297597	0.00728956	0.038975
O60664_PLIN3	0.648693	0.0342509	0.117489
O60667_FCMR	0.484251	0.0664258	0.191937
O60701_UGDH	1.42984	0.0786889	0.215105
O60704_TPST2	1.54519	0.423713	0.631344
O60716_CTNND1	0.949073	0.885337	0.937464
O60749_SNX2	0.941553	0.738082	0.862486
O60762_DPM1	1.03577	0.868604	0.929758
O60763_USO1	2.85965	0.0673806	0.193414
O60832_DKC1	0.83581	0.707586	0.843362
O60884_DNAJA2	1.03945	0.829755	0.90916
O60888_CUTA	0.952001	0.766107	0.880215
O60911_CTSV	1.15857	0.641853	0.79926
O75083_WDR1	0.249123	4.27337e-05	0.00108162
O75093_SLIT1	1.62619	0.677443	0.824084
O75116_ROCK2	0.411926	0.0951905	0.24387
O75122_CLASP2	0.39979	0.0399865	0.130968
O75131_CPNE3	0.550305	0.0031104	0.0211265
O75144_ICOSLG	0.898678	0.774107	0.885129
O75223_GGCT	1.20628	0.585695	0.757838
O75251_NDUFS7	0.795263	0.592719	0.762026
O75326_SEMA7A	0.282263	0.0200885	0.0799669
O75339_CILP	2.60788	1.56934e-08	2.56488e-06
O75340_PDCD6	0.883594	0.521797	0.70785
O75342_ALOX12B	1.26404	0.604434	0.771399
O75347_TBCA	0.758787	0.382522	0.598621
O75348_ATP6V1G1	0.749562	0.243792	0.457328
O75356_ENTPD5	0.602124	0.205158	0.409221
O75367_MACROH2A1	0.881355	0.596256	0.765115
O75368_SH3BGRL	0.191806	0.000140436	0.00241606
O75369_FLNB	0.980916	0.894043	0.943853
O75390_CS	0.906099	0.524525	0.709083
O75396_SEC22B	1.40981	0.0920571	0.239294
O75427_LRCH4	0.292364	0.0449063	0.143806
O75436_VPS26A	1.26582	0.563645	0.740456
O75475_PSIP1	0.238541	0.00484878	0.028622
O75489_NDUFS3	0.216086	0.267399	0.481815
O75533_SF3B1	0.95547	0.889729	0.940437
O75558_STX11	0.406415	0.00109347	0.00996095
O75563_SKAP2	0.356335	0.00295977	0.02053
O75569_PRKRA	0.7875	0.505681	0.698919
O75592_MYCBP2	0.562043	0.187639	0.384543
O75608_LYPLA1	0.4494	6.38713e-05	0.00137097
O75610_LEFTY1	2.03987	0.00175232	0.0136786
O75635_SERPINB7	1.02416	0.950102	0.975085
O75636_FCN3	0.971295	0.83576	0.91177
O75695_RP2	0.508811	0.00539241	0.0307885
O75787_ATP6AP2	0.650528	0.0311884	0.109916
O75807_PPP1R15A	1.11871	0.38297	0.598964
O75821_EIF3G	0.398984	0.0452641	0.144678
O75822_EIF3J	0.504038	0.0221407	0.0857747
O75832_PSMD10	0.824031	0.552745	0.732975
O75844_ZMPSTE24	1.22259	0.637845	0.797666
O75874_IDH1	0.939223	0.665045	0.817737
O75882_ATRN	1.11837	0.510217	0.702219
O75888_TNFSF13	0.470027	0.0870188	0.230849
O75915_ARL6IP5	1.80748	0.00790641	0.0414334
O75923_DYSF	0.176598	0.00119683	0.0104673
O75947_ATP5PD	1.12586	0.529034	0.713105
O75954_TSPAN9	0.185825	1.93206e-05	0.000633586
O75955_FLOT1	1.00716	0.981215	0.988397
O75962_TRIO	0.781958	0.288063	0.506881
O75964_ATP5MG	0.434858	0.00211359	0.016067
O75995_SASH3	1.28694	0.514129	0.704371
O76031_CLPX	1.2258	0.236024	0.448876
O76061_STC2	1.61368	0.00055597	0.00626168
O76074_PDE5A	0.448926	0.0065394	0.0357752
O76076_CCN5	2.33295	0.00110278	0.00997841
O94769_ECM2	1.65681	0.000184251	0.00290251
O94804_STK10	0.499867	0.130075	0.300475
O94813_SLIT2	1.60209	0.546777	0.728387
O94819_KBTBD11	1.06834	0.83569	0.91177
O94826_TOMM70	0.998093	0.994394	0.995918
O94874_UFL1	0.958051	0.871654	0.931497
O94886_TMEM63A	0.70085	0.184119	0.380008
O94905_ERLIN2	1.03527	0.849693	0.920442
O94919_ENDOD1	1.9139	0.00947494	0.0469261
O94923_GLCE	1.23449	0.420752	0.630126
O94925_GLS	1.17985	0.7285	0.857421
O94973_AP2A2	0.647418	0.382229	0.598621
O94979_SEC31A	0.848034	0.447516	0.650141
O94985_CLSTN1	0.121517	4.94461e-09	9.84939e-07
O95084_PRSS23	2.4739	0.019569	0.0789707
O95183_VAMP5	0.970592	0.926056	0.961349
O95299_NDUFA10	1.17971	0.742538	0.862994
O95336_PGLS	1.15412	0.821091	0.905604
O95340_PAPSS2	0.781713	0.678022	0.824277
O95373_IPO7	0.529975	0.0536369	0.162496
O95379_TNFAIP8	0.26996	0.0015575	0.0124934
O95390_GDF11	1.21854	0.805921	0.89842
O95399_UTS2	10.8667	9.14152e-07	6.53454e-05
O95433_AHSA1	0.729713	0.370078	0.587944
O95445_APOM	0.883997	0.394248	0.608594
O95466_FMNL1	0.750501	0.339455	0.552036
O95479_H6PD	0.839455	0.384878	0.600244
O95497_VNN1	0.854877	0.650911	0.806698
O95715_CXCL14	2.5716	0.268477	0.482852
O95716_RAB3D	0.426613	0.0717714	0.201592
O95721_SNAP29	0.976386	0.925911	0.961349
O95747_OXSR1	0.921393	0.7417	0.862863
O95777_LSM8	0.762256	0.283154	0.501318
O95782_AP2A1	0.778759	0.11402	0.275055
O95786_RIGI	1.13551	0.710691	0.84544
O95810_CAVIN2	0.313318	0.172942	0.363427
O95834_EML2	0.291837	0.0104313	0.0499596
O95865_DDAH2	0.988034	0.954374	0.977158
O95866_MPIG6B	0.316375	0.000247691	0.00343222
O95870_ABHD16A	1.22413	0.455442	0.657637
O95954_FTCD	1.03284	0.912479	0.954835
O95967_EFEMP2	0.541985	0.399281	0.613106
O95969_SCGB1D2	1.83888	0.287024	0.505434
O95980_RECK	1.1208	0.568928	0.744991
O95994_AGR2	0.740575	0.454695	0.657637
O96000_NDUFB10	0.720906	0.167337	0.356051
O96009_NAPSA	1.5811	0.145862	0.326007
P00167_CYB5A	1.9752	0.130718	0.30117
P00325_ADH1B	1.42883	0.159645	0.345142
P00326_ADH1C	1.24269	0.51929	0.706434
P00338_LDHA	0.565675	0.00124636	0.0107922
P00352_ALDH1A1	1.27041	0.302353	0.520895
P00367_GLUD1	1.01517	0.941699	0.97127
P00387_CYB5R3	1.10527	0.611218	0.776645
P00390_GSR	1.09912	0.58612	0.757912
P00403_MT-CO2	1.04229	0.872011	0.931499
P00441_SOD1	0.450353	0.0232038	0.0886873
P00450_CP	1.29088	0.0330967	0.115397
P00451_F8	0.531144	8.96791e-05	0.00175008
P00480_OTC	1.51163	0.25071	0.462999
P00488_F13A1	1.51709	0.0019324	0.0148189
P00491_PNP	0.421759	0.0014913	0.0121487
P00492_HPRT1	0.382143	6.39612e-05	0.00137097
P00505_GOT2	0.767298	0.390882	0.606151
P00558_PGK1	0.503168	0.00460784	0.0278869
P00568_AK1	0.552166	0.0122874	0.0562134
P00734_F2	0.0340864	1.35456e-09	4.42772e-07
P00736_C1R	1.06981	0.652748	0.808209
P00738_HP	1.18031	0.403847	0.61678
P00739_HPR	0.957879	0.832074	0.910026
P00740_F9	0.106136	9.29007e-11	4.85871e-08
P00742_F10	0.52559	1.92291e-06	0.000119724
P00746_CFD	1.13224	0.441253	0.64643
P00747_PLG	1.16253	0.198817	0.399947
P00748_F12	1.20077	0.279041	0.496389
P00750_PLAT	2.16515	0.00298141	0.0205956
P00751_CFB	1.44336	0.000101815	0.00192932
P00846_MT-ATP6	0.796814	0.378771	0.596083
P00915_CA1	1.10711	0.594017	0.763319
P00918_CA2	0.864601	0.434545	0.641388
P00966_ASS1	1.08294	0.805439	0.89842
P01008_SERPINC1	0.0388149	4.57953e-08	5.4434e-06
P01009_SERPINA1	1.00793	0.961745	0.979709
P01011_SERPINA3	1.17916	0.300843	0.519838
P01019_AGT	0.853169	0.363751	0.58178
P01023_A2M	1.16975	0.407284	0.617823
P01024_C3	1.22109	0.0228974	0.0877957
P01031_C5	1.34215	0.0290147	0.10346
P01033_TIMP1	0.459227	0.00956966	0.0472163
P01034_CST3	0.750914	0.494779	0.689
P01040_CSTA	1.6251	0.244903	0.457525
P01042_KNG1	0.935987	0.480919	0.678685
P01116_KRAS	0.530269	0.00395818	0.0251229
P01127_PDGFB	0.36033	2.75274e-05	0.000783154
P01137_TGFB1	0.298982	0.00018062	0.00288001
P01344_IGF2	1.5345	0.000631069	0.0068774
P01591_JCHAIN	1.01984	0.922043	0.961349
P01599_IGKV1-17	1.9185	0.00165664	0.0130782
P01619_IGKV3-20	1.12321	0.417387	0.62692
P01700_IGLV1-47	1.35932	0.143955	0.323404
P01701_IGLV1-51	1.35262	0.107706	0.26486
P01703_IGLV1-40	1.68705	0.309925	0.525195
P01705_IGLV2-23	1.28523	0.47022	0.669001
P01706_IGLV2-11	0.99694	0.993743	0.995647
P01709_IGLV2-8	1.30462	0.121432	0.287893
P01714_IGLV3-19	0.762317	0.373995	0.592007
P01717_IGLV3-25	0.956192	0.769675	0.882119
P01721_IGLV6-57	0.999937	0.999834	0.999834
P01732_CD8A	1.34025	0.39823	0.612211
P01742_IGHV1-69	0.936064	0.693152	0.834673
P01764_IGHV3-23	0.847255	0.320332	0.532529
P01766_IGHV3-13	0.874972	0.634872	0.795111
P01780_IGHV3-7	1.27642	0.0564546	0.168719
P01817_IGHV2-5	1.5018	0.416667	0.626197
P01833_PIGR	1.35089	0.0739668	0.205332
P01834_IGKC	1.15293	0.272856	0.488875
P01859_IGHG2	1.3082	0.137893	0.313556
P01860_IGHG3	1.31908	0.242689	0.456781
P01861_IGHG4	1.02001	0.923617	0.961349
P01871_IGHM	1.21307	0.464704	0.665863
P01876_IGHA1	1.18756	0.136209	0.310951
P01889_HLA-B	0.545334	0.0178394	0.0736969
P01893_HLA-H	0.49105	0.0931617	0.241435
P01903_HLA-DRA	1.6799	0.0112117	0.0524481
P01911_HLA-DRB1	2.37002	0.0342808	0.117489
P02042_HBD	0.679031	0.0696204	0.196646
P02452_COL1A1	1.07471	0.82142	0.905604
P02461_COL3A1	1.07012	0.709358	0.844705
P02462_COL4A1	9.68272	0.00989624	0.0482311
P02511_CRYAB	1.86831	0.263062	0.478248
P02533_KRT14	1.36712	0.555255	0.734527
P02538_KRT6A	1.04858	0.953988	0.977156
P02545_LMNA	1.31397	0.251764	0.463963
P02549_SPTA1	2.03764	0.0670476	0.192721
P02647_APOA1	1.39539	0.0165397	0.069313
P02649_APOE	1.21856	0.619486	0.781916
P02652_APOA2	1.21182	0.0649121	0.187979
P02654_APOC1	1.16533	0.355636	0.5725
P02655_APOC2	1.26008	0.334348	0.54782
P02656_APOC3	1.35525	0.0874469	0.231451
P02671_FGA	16.7716	5.2731e-09	9.84939e-07
P02675_FGB	16.2874	3.02514e-08	3.89227e-06
P02679_FGG	17.1151	3.58211e-09	9.36722e-07
P02686_MBP	1.38262	0.616325	0.779724
P02730_SLC4A1	0.942366	0.863542	0.927758
P02743_APCS	1.04014	0.850617	0.921062
P02745_C1QA	1.18669	0.156051	0.338649
P02746_C1QB	1.26352	0.112999	0.273536
P02747_C1QC	1.35222	0.05047	0.155819
P02748_C9	1.07293	0.811639	0.90278
P02749_APOH	1.01039	0.951156	0.975439
P02750_LRG1	1.06251	0.797653	0.89676
P02751_FN1	0.949527	0.739916	0.862486
P02753_RBP4	1.2223	0.548013	0.72929
P02760_AMBP	1.1953	0.0899022	0.236038
P02763_ORM1	1.18891	0.411768	0.621693
P02765_AHSG	0.117762	2.70468e-12	3.32454e-09
P02766_TTR	1.17668	0.166156	0.354327
P02768_ALB	1.02935	0.861187	0.92646
P02774_GC	1.09337	0.619795	0.781916
P02775_PPBP	0.272024	2.90139e-06	0.000158065
P02776_PF4	0.145886	0.000260117	0.00350621
P02786_TFRC	5.10662	2.65823e-07	2.4826e-05
P02787_TF	0.988113	0.935078	0.967641
P02788_LTF	0.313584	0.00282711	0.0198201
P02790_HPX	1.09349	0.60903	0.775106
P02792_FTL	0.946212	0.795549	0.896663
P02794_FTH1	0.641805	0.0689169	0.196262
P02810_PRH1	0.719975	0.374557	0.592126
P03950_ANG	1.29737	0.0629614	0.184445
P03951_F11	1.3755	0.04039	0.131981
P03952_KLKB1	0.985347	0.924892	0.961349
P03973_SLPI	1.06472	0.614914	0.778315
P04003_C4BPA	0.843687	0.143699	0.323107
P04004_VTN	1.26287	0.0110526	0.0519832
P04040_CAT	0.901625	0.62666	0.787844
P04062_GBA1	0.844499	0.472549	0.670128
P04066_FUCA1	0.993063	0.965041	0.980367
P04070_PROC	0.0905814	2.32451e-07	2.25133e-05
P04075_ALDOA	0.304492	1.71041e-05	0.000605524
P04080_CSTB	1.95452	0.0164058	0.0688622
P04083_ANXA1	0.473625	0.0225019	0.0867882
P04085_PDGFA	0.240707	2.81353e-06	0.000158065
P04114_APOB	0.827049	0.422326	0.630126
P04156_PRNP	0.3185	2.27293e-05	0.0007135
P04179_SOD2	1.06747	0.818976	0.905458
P04180_LCAT	1.11043	0.570278	0.746011
P04196_HRG	0.852204	0.335163	0.548811
P04211_IGLV7-43	0.936151	0.797216	0.89676
P04217_A1BG	0.929746	0.605172	0.771744
P04259_KRT6B	0.845565	0.831335	0.909979
P04264_KRT1	1.45506	0.31902	0.532378
P04275_VWF	3.4381	0.0207413	0.0818078
P04278_SHBG	1.97403	0.141519	0.319731
P04279_SEMG1	1.08884	0.746163	0.865284
P04406_GAPDH	0.560132	0.00951275	0.0470243
P04424_ASL	1.20794	0.375821	0.5931
P04430_IGKV1-16	1.22276	0.574004	0.749039
P04439_HLA-A	0.529201	0.00899475	0.0450599
P04632_CAPNS1	0.971907	0.825332	0.906468
P04745_AMY1A	1.043	0.931567	0.965536
P04792_HSPB1	1.15172	0.405081	0.61678
P04839_CYBB	0.3417	0.0252966	0.0947715
P04843_RPN1	1.30251	0.0909105	0.237752
P04844_RPN2	1.41179	0.051715	0.15854
P04899_GNAI2	0.505378	0.000750722	0.00785255
P04921_GYPC	1.12736	0.70319	0.84182
P05019_IGF1	1.18992	0.407315	0.617823
P05023_ATP1A1	0.759613	0.0690937	0.196262
P05060_CHGB	0.045247	0.000307725	0.00406415
P05062_ALDOB	0.830321	0.511194	0.703194
P05067_APP	0.318356	2.56841e-06	0.000152645
P05089_ARG1	1.54615	0.199008	0.399947
P05090_APOD	0.573489	0.064115	0.186913
P05091_ALDH2	1.32017	0.302157	0.520895
P05106_ITGB3	0.300357	0.000218356	0.00322599
P05107_ITGB2	0.411749	0.00504575	0.0294523
P05109_S100A8	3.30022	8.38184e-07	6.26243e-05
P05120_SERPINB2	1.50112	0.31698	0.531008
P05121_SERPINE1	0.488049	0.0232928	0.0887911
P05141_SLC25A5	1.12644	0.516025	0.705001
P05154_SERPINA5	1.7959	5.40656e-05	0.00127371
P05155_SERPING1	1.49021	0.00213407	0.016103
P05156_CFI	2.04941	3.63805e-05	0.000970765
P05160_F13B	1.08413	0.706552	0.84313
P05164_MPO	0.428691	0.0199576	0.079922
P05165_PCCA	0.483645	0.254265	0.468202
P05166_PCCB	1.20814	0.53161	0.715103
P05186_ALPL	1.89719	4.81764e-05	0.00115579
P05198_EIF2S1	0.631742	0.110816	0.270321
P05362_ICAM1	1.25063	0.0425125	0.137247
P05387_RPLP2	0.637701	0.413405	0.623446
P05388_RPLP0	0.681781	0.294509	0.512062
P05452_CLEC3B	1.2361	0.0674979	0.193538
P05543_SERPINA7	0.864201	0.640172	0.798688
P05546_SERPIND1	0.549687	0.173087	0.363427
P05556_ITGB1	0.351077	0.000176392	0.00283626
P05771_PRKCB	0.270425	0.00474388	0.0284011
P05783_KRT18	1.22958	0.563025	0.740456
P05787_KRT8	0.839437	0.586331	0.757912
P05981_HPN	0.722526	0.42952	0.63637
P06241_FYN	0.576255	0.0122571	0.0562134
P06276_BCHE	1.38981	0.0167833	0.0702215
P06280_GLA	0.677269	0.24363	0.457328
P06312_IGKV4-1	0.997061	0.983604	0.989279
P06396_GSN	0.252609	0.000244355	0.00343222
P06576_ATP5F1B	0.942629	0.776562	0.885999
P06681_C2	2.00902	2.11625e-06	0.000128697
P06702_S100A9	1.54725	0.211038	0.416144
P06727_APOA4	0.801066	0.206335	0.410941
P06730_EIF4E	0.578611	0.0227924	0.0876501
P06732_CKM	0.806759	0.337279	0.5499
P06733_ENO1	0.687833	0.0917964	0.239091
P06737_PYGL	0.755217	0.0157914	0.0672551
P06744_GPI	0.790442	0.512185	0.70335
P06748_NPM1	0.798557	0.244627	0.457525
P06753_TPM3	0.379112	8.06771e-05	0.00161097
P06756_ITGAV	1.57036	0.560022	0.738878
P06850_CRH	1.16058	0.703123	0.84182
P06858_LPL	1.59992	0.631925	0.792558
P06865_HEXA	0.742611	0.0662855	0.191744
P07093_SERPINE2	0.850819	0.730234	0.857845
P07099_EPHX1	1.56584	0.198575	0.399947
P07195_LDHB	0.620672	0.0157778	0.0672551
P07203_GPX1	0.465776	0.00815665	0.042428
P07225_PROS1	0.140143	3.814e-12	3.32454e-09
P07237_P4HB	0.671537	0.0104822	0.0500978
P07305_H1-0	0.918053	0.807242	0.898874
P07307_ASGR2	4.63427	0.0186659	0.0759119
P07327_ADH1A	0.966402	0.922858	0.961349
P07332_FES	0.172155	0.0495547	0.153537
P07339_CTSD	1.21182	0.295018	0.51234
P07355_ANXA2	0.75748	0.0861876	0.229746
P07357_C8A	0.973549	0.687293	0.830532
P07358_C8B	0.686516	0.0200911	0.0799669
P07359_GP1BA	1.40911	0.0723227	0.202488
P07360_C8G	1.43343	0.000672563	0.00723766
P07384_CAPN1	0.202062	9.24581e-07	6.53454e-05
P07437_TUBB	0.393006	0.00257634	0.0183074
P07451_CA3	0.508508	0.27715	0.493698
P07585_DCN	1.80551	0.0332685	0.115442
P07602_PSAP	1.27692	0.364849	0.582822
P07686_HEXB	0.808957	0.197877	0.399413
P07737_PFN1	0.126884	0.000769177	0.00798174
P07741_APRT	0.372784	0.00178019	0.0138548
P07814_EPRS1	1.05204	0.673833	0.823399
P07858_CTSB	1.06274	0.650018	0.805974
P07864_LDHC	1.53616	0.029665	0.105256
P07900_HSP90AA1	0.814368	0.283995	0.50145
P07910_HNRNPC	1.05005	0.716218	0.849393
P07942_LAMB1	1.25079	0.261522	0.477237
P07948_LYN	0.412886	0.000710885	0.00758761
P07951_TPM2	0.152362	0.00270635	0.0190245
P07954_FH	0.532511	0.396675	0.610898
P07988_SFTPB	0.497624	0.152869	0.333962
P07996_THBS1	0.281432	0.000320687	0.00414243
P07998_RNASE1	1.04663	0.853517	0.922091
P08123_COL1A2	1.28643	0.171733	0.363041
P08133_ANXA6	0.867013	0.406762	0.617823
P08174_CD55	0.527399	0.0624723	0.18335
P08185_SERPINA6	0.689756	0.201793	0.40405
P08195_SLC3A2	0.680436	0.221769	0.430213
P08237_PFKM	0.75803	0.283965	0.50145
P08238_HSP90AB1	0.926772	0.712982	0.846706
P08240_SRPRA	1.19099	0.242942	0.456781
P08246_ELANE	0.182639	0.000418109	0.00510913
P08253_MMP2	1.3204	0.0082048	0.0424862
P08254_MMP3	1.10448	0.514205	0.704371
P08294_SOD3	0.950483	0.784016	0.892168
P08311_CTSG	0.325616	0.00878051	0.044354
P08319_ADH4	1.79614	0.182807	0.377898
P08397_HMBS	0.595353	0.0474796	0.149409
P08476_INHBA	2.03115	0.00930175	0.0463316
P08493_MGP	0.742848	0.190269	0.389018
P08514_ITGA2B	0.27165	6.86003e-05	0.00145845
P08519_LPA	0.558387	0.268768	0.483043
P08559_PDHA1	0.581962	0.42221	0.630126
P08567_PLEK	0.245239	1.71123e-05	0.000605524
P08571_CD14	0.197475	0.0596482	0.176648
P08572_COL4A2	1.63371	0.124893	0.293438
P08574_CYC1	0.213265	0.348612	0.564673
P08575_PTPRC	0.65917	0.0393047	0.129775
P08603_CFH	1.4674	0.0046176	0.0278869
P08621_SNRNP70	0.883882	0.590779	0.761702
P08631_HCK	0.643995	0.195482	0.395961
P08637_FCGR3A	0.553288	0.0469342	0.148049
P08648_ITGA5	0.494141	0.000821339	0.00826077
P08670_VIM	0.827558	0.583249	0.756545
P08697_SERPINF2	0.115319	7.9965e-08	8.71285e-06
P08708_RPS17	0.154692	0.000456581	0.00540253
P08709_F7	0.427099	6.64755e-06	0.000289723
P08727_KRT19	0.922506	0.656306	0.811462
P08729_KRT7	0.823788	0.541704	0.723648
P08758_ANXA5	0.808801	0.373013	0.591168
P08779_KRT16	0.769287	0.737779	0.862486
P08865_RPSA	1.52657	0.562733	0.740456
P08962_CD63	0.135994	0.000314782	0.0040953
P09104_ENO2	0.770372	0.10825	0.26496
P09110_ACAA1	1.02383	0.955873	0.977511
P09172_DBH	1.40923	0.300969	0.519838
P09211_GSTP1	1.30967	0.238208	0.451714
P09237_MMP7	1.58734	0.112992	0.273536
P09382_LGALS1	1.006	0.97577	0.985189
P09417_QDPR	0.867012	0.357108	0.574316
P09429_HMGB1	0.395781	0.00370011	0.023832
P09467_FBP1	2.71292	0.00542271	0.0308269
P09486_SPARC	0.640396	0.0357355	0.121362
P09493_TPM1	0.305631	0.251573	0.463938
P09525_ANXA4	0.582581	0.0081611	0.042428
P09529_INHBB	1.59628	0.00172941	0.0135402
P09543_CNP	0.659702	0.0182175	0.0749038
P09601_HMOX1	0.77596	0.291179	0.50947
P09622_DLD	1.04127	0.863032	0.927591
P09651_HNRNPA1	1.40367	0.152088	0.332812
P09661_SNRPA1	0.51925	0.161697	0.348302
P09668_CTSH	0.752705	0.0599241	0.176816
P09669_COX6C	0.935181	0.677545	0.824084
P09871_C1S	1.36782	0.000249978	0.00343222
P09874_PARP1	1.17769	0.487978	0.68495
P09913_IFIT2	0.521918	0.00935165	0.0464916
P09923_ALPI	0.152081	0.00481188	0.028533
P09960_LTA4H	1.91017	0.000217266	0.00322599
P09972_ALDOC	0.768203	0.317382	0.531341
P0C0L4_C4A	0.958166	0.79078	0.894803
P0C0L5_C4B	1.17275	0.257142	0.471413
P0C7P3_SLFN14	0.105505	3.02729e-05	0.000818216
P0DJD8_PGA3	1.78618	0.24409	0.457525
P0DJI8_SAA1	2.07612	0.0489744	0.152644
P0DJI9_SAA2	1.50416	0.108071	0.26486
	1.10994	0.391421	0.606151
	1.20514	0.572445	0.748098
	1.25718	0.19934	0.399947
	1.26275	0.0665682	0.192137
	1.41231	0.301583	0.520553
	1.03561	0.831889	0.910026
	1.2233	0.161478	0.348116
P0DOY3_IGLC3	1.15737	0.117547	0.281746
P10124_SRGN	0.0663717	0.00322219	0.0217727
P10155_RO60	0.491387	0.00829144	0.04285
P10253_GAA	1.01335	0.943944	0.972199
P10301_RRAS	0.741969	0.106816	0.263537
P10321_HLA-C	0.474252	0.0274281	0.0994237
P10398_ARAF	0.478819	0.0389353	0.128881
P10412_H1-4	0.644176	0.0420686	0.136139
P10515_DLAT	0.532437	0.50105	0.695551
P10586_PTPRF	1.20754	0.420384	0.630126
P10599_TXN	1.03305	0.940234	0.971067
P10606_COX5B	0.776202	0.194481	0.395175
P10619_CTSA	0.479413	0.000898301	0.00873256
P10643_C7	1.35196	0.00455196	0.0277468
P10644_PRKAR1A	0.675651	0.0338068	0.116475
P10645_CHGA	5.21208	0.128939	0.299444
P10646_TFPI	1.19905	0.745879	0.865284
P10720_PF4V1	0.130647	0.0156438	0.066844
P10768_ESD	0.968616	0.911474	0.954756
P10809_HSPD1	0.872929	0.388671	0.605089
P10909_CLU	0.810534	0.155711	0.338474
P11021_HSPA5	1.86003	5.01128e-09	9.84939e-07
P11047_LAMC1	0.757875	0.360893	0.578624
P11049_CD37	1.03689	0.940245	0.971067
P11142_HSPA8	0.753652	0.153721	0.335264
P11150_LIPC	1.16564	0.907604	0.95453
P11166_SLC2A1	0.752005	0.384319	0.599996
P11169_SLC2A3	0.294148	0.000191061	0.00297395
P11171_EPB41	1.11157	0.749825	0.867224
P11177_PDHB	0.352722	0.402419	0.615755
P11182_DBT	1.17121	0.666431	0.818561
P11215_ITGAM	0.274662	0.00136638	0.0113431
P11216_PYGB	0.598358	0.00557919	0.0313754
P11226_MBL2	2.2027	0.016135	0.0682736
P11277_SPTB	2.03147	0.0439953	0.14151
P11279_LAMP1	0.900515	0.535897	0.719389
P11310_ACADM	0.414792	0.274057	0.489521
P11362_FGFR1	0.0785607	6.90281e-07	6.01695e-05
P11387_TOP1	0.717372	0.396396	0.610828
P11413_G6PD	0.428889	0.000987545	0.00919014
P11441_UBL4A	0.611592	0.247287	0.460253
P11586_MTHFD1	0.618355	0.00884938	0.0445667
P11597_CETP	0.419737	0.0471526	0.148559
P11678_EPX	0.324845	0.102008	0.255509
P11766_ADH5	0.424671	0.00430271	0.0265368
P11940_PABPC1	1.18348	0.208653	0.413776
P12081_HARS1	0.874814	0.512383	0.70335
P12109_COL6A1	1.93148	0.0134219	0.0598949
P12110_COL6A2	1.92979	0.027078	0.0990729
P12111_COL6A3	1.28499	0.171987	0.363174
P12236_SLC25A6	1.66501	0.255677	0.469849
P12259_F5	5.93224	1.18999e-06	8.11474e-05
P12273_PIP	1.61878	0.235231	0.448018
P12277_CKB	2.81851	0.2101	0.415592
P12318_FCGR2A	0.672797	0.152218	0.332817
P12429_ANXA3	0.230886	0.000143598	0.00244474
P12532_CKMT1A	1.43096	0.0643955	0.187313
P12724_RNASE3	0.2879	0.025751	0.0957878
P12814_ACTN1	0.105949	1.21023e-06	8.11474e-05
P12821_ACE	2.39265	0.000850726	0.00839218
P12829_MYL4	0.257381	0.0841235	0.224931
P12830_CDH1	1.28666	0.00428099	0.0265141
P12883_MYH7	0.789656	0.519492	0.706434
P12931_SRC	0.344562	6.31014e-05	0.00137097
P12955_PEPD	1.27186	0.229138	0.438766
P12956_XRCC6	0.74707	0.0939539	0.242539
P13010_XRCC5	1.22117	0.389201	0.605089
P13073_COX4I1	0.893335	0.549387	0.730004
P13224_GP1BB	0.365682	0.000957774	0.00903313
P13284_IFI30	0.994502	0.987266	0.991818
P13489_RNH1	1.02835	0.866703	0.928104
P13497_BMP1	3.93461	4.31474e-09	9.84939e-07
P13501_CCL5	0.613164	0.07981	0.216947
P13598_ICAM2	0.600209	0.0121676	0.056018
P13611_VCAN	1.2171	0.0914063	0.238335
P13639_EEF2	1.82396	0.362934	0.580828
P13645_KRT10	1.25618	0.556198	0.734946
P13646_KRT13	4.46972	0.246048	0.458927
P13647_KRT5	1.40212	0.457518	0.659542
P13667_PDIA4	1.06182	0.490964	0.686652
P13671_C6	1.33826	0.00857883	0.0436559
P13674_P4HA1	1.1825	0.172975	0.363427
P13686_ACP5	1.38845	0.00476649	0.0284158
P13688_CEACAM1	0.206584	0.0223001	0.0861371
P13693_TPT1	0.690259	0.491028	0.686652
P13716_ALAD	0.726787	0.163558	0.350576
P13727_PRG2	0.429406	0.266395	0.480761
P13796_LCP1	0.246374	0.111633	0.271555
P13797_PLS3	1.10818	0.585114	0.757838
P13798_APEH	1.00642	0.971267	0.983605
P13804_ETFA	0.403354	0.0870428	0.230849
P13807_GYS1	0.168556	0.00240062	0.0173895
P13929_ENO3	1.96483	0.011438	0.0532212
P13942_COL11A2	1.47	0.0276521	0.0997384
P13987_CD59	0.683173	0.0194272	0.0785196
P14151_SELL	0.971633	0.827192	0.907343
P14174_MIF	0.940082	0.724605	0.856272
P14209_CD99	0.646541	0.175035	0.366759
P14314_PRKCSH	0.564983	0.000395156	0.00488867
P14317_HCLS1	0.164939	0.000849958	0.00839218
P14324_FDPS	0.594409	0.162995	0.349658
P14384_CPM	1.11776	0.794762	0.896206
P14406_COX7A2	0.799391	0.266002	0.480384
P14543_NID1	1.72557	0.000253315	0.00343222
P14550_AKR1A1	0.908819	0.563766	0.740456
P14555_PLA2G2A	2.15581	0.000766249	0.00798174
P14618_PKM	0.627442	0.0282796	0.101581
P14625_HSP90B1	0.518772	0.00171656	0.0134799
P14735_IDE	1.29654	0.319543	0.532529
P14770_GP9	0.405611	0.00449343	0.027454
P14780_MMP9	0.276048	0.00126539	0.0108473
P14866_HNRNPL	0.878569	0.59132	0.761702
P14868_DARS1	0.489872	0.00129508	0.0109246
P14923_JUP	2.13113	0.180128	0.373541
P14927_UQCRB	0.607803	0.114765	0.27609
P15085_CPA1	0.908553	0.802517	0.897981
P15090_FABP4	0.409369	0.502816	0.696482
P15104_GLUL	0.729204	0.280358	0.497379
P15144_ANPEP	1.92478	1.20917e-05	0.000479088
P15151_PVR	0.950269	0.879432	0.93605
P15153_RAC2	0.606887	0.0637272	0.186197
P15169_CPN1	1.24594	0.101429	0.254692
P15170_GSPT1	0.866983	0.763277	0.878121
P15289_ARSA	0.657834	0.224509	0.434239
P15291_B4GALT1	0.534621	0.150772	0.331597
P15311_EZR	1.29576	0.00844149	0.04331
P15498_VAV1	0.379401	0.0251749	0.0944509
P15502_ELN	1.80942	0.00728246	0.038975
P15586_GNS	0.668198	0.148375	0.328537
P15692_VEGFA	0.808417	0.846092	0.91903
P15814_IGLL1	1.50856	0.13246	0.303581
P15880_RPS2	1.08012	0.725927	0.856636
P15907_ST6GAL1	0.85522	0.148165	0.32835
P15924_DSP	1.69485	0.244465	0.457525
P15954_COX7C	0.303755	0.168506	0.357084
P16035_TIMP2	0.487077	0.11901	0.283435
P16050_ALOX15	1.46829	0.434623	0.641388
P16070_CD44	0.810828	0.211995	0.416818
P16109_SELP	0.452208	0.00792548	0.0414503
P16150_SPN	0.979348	0.910728	0.95453
P16152_CBR1	0.718865	0.0695188	0.196646
P16157_ANK1	1.01765	0.956396	0.977511
P16219_ACADS	0.464229	0.30535	0.520895
P16278_GLB1	0.374284	1.80346e-05	0.000613274
P16284_PECAM1	0.341222	0.000423577	0.00513291
P16401_H1-5	0.367536	0.00675367	0.0367934
P16403_H1-2	0.913919	0.832772	0.91019
P16435_POR	1.22707	0.468596	0.668869
P16452_EPB42	1.09069	0.798357	0.89678
P16615_ATP2A2	1.24594	0.250455	0.462854
P16671_CD36	0.37323	0.00302417	0.0206604
P16870_CPE	1.14128	0.779461	0.888144
P16885_PLCG2	0.383889	0.00115977	0.0103156
P16930_FAH	0.605203	0.305029	0.520895
P17039_ZNF30	1.85919	0.00338621	0.0225316
P17050_NAGA	1.39626	0.628579	0.789877
P17096_HMGA1	0.929479	0.86612	0.928104
P17174_GOT1	0.947078	0.685729	0.829025
P17213_BPI	0.18369	0.00085366	0.00839218
P17252_PRKCA	0.202254	0.000137716	0.00239925
P17301_ITGA2	0.236067	0.000237298	0.00340952
P17405_SMPD1	0.47434	0.0965075	0.245732
P17612_PRKACA	0.411003	0.0193564	0.0783543
P17655_CAPN2	0.97998	0.918215	0.958918
P17693_HLA-G	0.429557	0.047822	0.150306
P17844_DDX5	0.887433	0.575668	0.749576
P17858_PFKL	0.945381	0.693273	0.834673
P17900_GM2A	1.70891	0.219606	0.427285
P17927_CR1	0.60117	0.0248322	0.0934335
P17931_LGALS3	2.66598	0.211004	0.416144
P17936_IGFBP3	1.10407	0.380001	0.597394
P17980_PSMC3	0.901717	0.619079	0.781916
P17987_TCP1	0.538226	0.00513296	0.0296307
P18031_PTPN1	0.911722	0.739249	0.862486
P18054_ALOX12	0.332811	0.000253107	0.00343222
P18065_IGFBP2	1.1417	0.660034	0.81453
P18077_RPL35A	2.1936	0.421274	0.630126
P18085_ARF4	0.555862	0.000152999	0.00256449
P18124_RPL7	1.05529	0.909763	0.95453
P18206_VCL	0.20848	5.30273e-07	4.7816e-05
P18428_LBP	0.609164	0.0951856	0.24387
P18433_PTPRA	0.569209	0.0226248	0.0871336
P18621_RPL17	0.707657	0.477423	0.674479
P18627_LAG3	1.23705	0.364699	0.582822
P18669_PGAM1	0.479604	0.0775861	0.212894
P18850_ATF6	1.6159	0.106835	0.263537
P19012_KRT15	1.83368	0.276855	0.493507
P19013_KRT4	1.73477	0.441778	0.646732
P19021_PAM	1.50809	0.0336098	0.116103
P19022_CDH2	1.78677	0.130047	0.300475
P19086_GNAZ	0.418291	0.00262298	0.0185381
P19320_VCAM1	1.30691	0.0562972	0.168508
P19338_NCL	1.49059	0.0360677	0.122331
P19367_HK1	1.00787	0.960099	0.979196
P19404_NDUFV2	0.744117	0.538892	0.721558
P19525_EIF2AK2	0.0834802	0.000246699	0.00343222
P19634_SLC9A1	0.596168	0.241374	0.455811
P19652_ORM2	1.26125	0.145472	0.325415
P19823_ITIH2	1.29838	0.0185148	0.0757688
P19827_ITIH1	1.4921	0.000445112	0.00531492
P19875_CXCL2	0.55931	0.110042	0.268684
P19878_NCF2	0.293005	0.0263696	0.0970178
P19883_FST	1.19395	0.726953	0.857152
P19971_TYMP	0.396056	3.85778e-05	0.00100881
P20042_EIF2S2	0.699989	0.124863	0.293438
P20062_TCN2	0.546582	0.103605	0.258816
P20073_ANXA7	0.191955	0.000201815	0.00310439
P20160_AZU1	0.224066	0.0236482	0.0900147
P20292_ALOX5AP	0.252365	0.0158884	0.0675579
P20339_RAB5A	0.684059	0.216588	0.423935
P20340_RAB6A	0.841701	0.309169	0.524304
P20618_PSMB1	0.811108	0.461721	0.663407
P20645_M6PR	1.14504	0.434378	0.641388
P20674_COX5A	0.527262	0.383471	0.599031
P20700_LMNB1	0.986768	0.931186	0.965524
P20701_ITGAL	1.73807	0.146977	0.326269
P20742_PZP	2.03774	0.027564	0.0995577
P20774_OGN	1.68631	0.000650652	0.00705998
P20810_CAST	1.05528	0.858026	0.925634
P20851_C4BPB	0.859313	0.186024	0.383035
P20930_FLG	1.32915	0.404229	0.61678
P20936_RASA1	0.619117	0.035305	0.120055
P21281_ATP6V1B2	0.853264	0.494823	0.689
P21291_CSRP1	2.14212	8.19215e-07	6.26243e-05
P21333_FLNA	0.566953	0.01464	0.0634888
P21399_ACO1	0.993944	0.965612	0.980367
P21462_FPR1	0.228015	0.0103613	0.0498122
P21549_AGXT	1.10295	0.693178	0.834673
P21589_NT5E	0.931937	0.870545	0.930921
P21695_GPD1	0.656811	0.261733	0.477289
P21796_VDAC1	1.1187	0.514955	0.70466
P21810_BGN	1.33992	0.206791	0.411536
P21912_SDHB	0.982808	0.954737	0.977158
P21926_CD9	0.302063	0.0041696	0.0260227
P21980_TGM2	1.18635	0.471192	0.67002
P22003_BMP5	1.3631	0.186503	0.383114
P22004_BMP6	1.16337	0.50798	0.700616
P22061_PCMT1	0.459824	0.000467474	0.00548182
P22087_FBL	0.775609	0.293489	0.511409
P22102_GART	0.649699	0.294327	0.512062
P22105_TNXB	1.07793	0.380231	0.597394
P22234_PAICS	0.563327	0.00252017	0.0180555
P22307_SCP2	0.849397	0.513886	0.704371
P22314_UBA1	0.928766	0.696369	0.836091
P22352_GPX3	1.68366	0.01537	0.0659976
P22392_NME2	0.905163	0.814522	0.903833
P22466_GAL	1.91221	0.0951199	0.24387
P22626_HNRNPA2B1	1.2443	0.533102	0.716742
P22692_IGFBP4	1.29417	0.118127	0.28236
P22694_PRKACB	0.69211	0.118976	0.283435
P22695_UQCRC2	0.729012	0.0769452	0.212025
P22735_TGM1	1.31233	0.489463	0.685317
P22748_CA4	0.440824	0.0210969	0.0828353
P22792_CPN2	1.3387	0.001267	0.0108473
P22891_PROZ	0.0234538	1.6901e-08	2.59977e-06
P23083_IGHV1-2	1.11729	0.636056	0.796212
P23141_CES1	0.734023	0.28909	0.508044
P23142_FBLN1	0.22694	0.123156	0.2904
P23219_PTGS1	0.957125	0.82083	0.905604
P23229_ITGA6	0.195809	5.65291e-05	0.0013097
P23246_SFPQ	1.00227	0.989298	0.993096
P23276_KEL	0.91968	0.80143	0.897799
P23280_CA6	1.08494	0.765398	0.879787
P23284_PPIB	0.40929	0.00012279	0.00222984
P23352_ANOS1	0.154206	4.30166e-05	0.00108162
P23368_ME2	0.92361	0.740406	0.862486
P23381_WARS1	0.9573	0.845091	0.918501
P23396_RPS3	1.24804	0.52687	0.711288
P23467_PTPRB	1.91321	4.15881e-05	0.00106621
P23468_PTPRD	1.9333	0.000983094	0.0091814
P23490_LORICRIN	0.943475	0.923697	0.961349
P23526_AHCY	0.879821	0.374749	0.592126
P23528_CFL1	0.252008	1.93831e-05	0.000633586
P23560_BDNF	0.145941	1.31856e-05	0.000507065
P23588_EIF4B	1.41861	0.21616	0.423415
P23634_ATP2B4	1.02344	0.90474	0.953213
P24043_LAMA2	1.42312	0.390321	0.605751
P24158_PRTN3	0.544315	0.027253	0.0992219
P24298_GPT	0.849628	0.498756	0.69338
P24534_EEF1B2	1.18562	0.806001	0.89842
P24539_ATP5PB	1.21578	0.20711	0.411857
P24557_TBXAS1	1.3426	0.285284	0.502708
P24592_IGFBP6	1.37631	0.081412	0.220011
P24593_IGFBP5	1.40091	0.00982868	0.0481311
P24666_ACP1	0.542514	0.0146001	0.0634209
P24752_ACAT1	0.872927	0.482515	0.679837
P24821_TNC	1.17808	0.432034	0.638648
P24844_MYL9	1.26913	0.422249	0.630126
P24941_CDK2	0.459384	0.000388626	0.00483932
P25098_GRK2	0.503857	0.019622	0.0789892
P25311_AZGP1	1.12488	0.579617	0.752581
P25325_MPST	0.506551	0.0486095	0.151868
P25398_RPS12	0.499494	0.0290796	0.10346
P25685_DNAJB1	0.656658	0.104312	0.259294
P25705_ATP5F1A	1.02906	0.874054	0.9333
P25774_CTSS	0.633964	0.00298499	0.0205956
P25786_PSMA1	0.7089	0.0942535	0.24283
P25787_PSMA2	1.01564	0.957958	0.978318
P25788_PSMA3	0.920448	0.779385	0.888144
P25789_PSMA4	0.85954	0.648834	0.805651
P25815_S100P	0.566611	0.019086	0.0774999
P26038_MSN	1.00961	0.925603	0.961349
P26196_DDX6	0.879402	0.495079	0.689
P26373_RPL13	0.912112	0.747729	0.866332
P26440_IVD	0.862836	0.610614	0.776254
P26447_S100A4	0.855012	0.332802	0.546313
P26572_MGAT1	1.08468	0.710946	0.84544
P26583_HMGB2	0.291712	0.00532008	0.0305088
P26599_PTBP1	0.83239	0.463708	0.665166
P26639_TARS1	0.411485	0.0216825	0.0846266
P26640_VARS1	0.809785	0.35576	0.5725
P26641_EEF1G	0.755121	0.269257	0.483576
P26885_FKBP2	1.1818	0.545033	0.726432
P26927_MST1	1.76486	0.000321573	0.00414243
P27105_STOM	0.447435	0.000999483	0.00926522
P27169_PON1	1.28714	0.0255555	0.0954679
P27338_MAOB	1.19177	0.307348	0.523555
P27348_YWHAQ	0.374099	0.000341039	0.00435033
P27361_MAPK3	0.488101	0.0387603	0.128464
P27487_DPP4	0.940631	0.880209	0.93605
P27635_RPL10	1.1179	0.799459	0.897402
P27695_APEX1	0.305056	0.0368911	0.124192
P27708_CAD	0.612186	0.0667726	0.192514
P27797_CALR	0.832121	0.0924816	0.23992
P27816_MAP4	0.828812	0.507757	0.700616
P27824_CANX	1.12009	0.551353	0.732243
P27918_CFP	1.6766	0.0200532	0.0799669
P28062_PSMB8	0.389046	0.0632911	0.18513
P28065_PSMB9	1.56023	0.641435	0.79926
P28066_PSMA5	0.750085	0.17967	0.373468
P28072_PSMB6	0.896936	0.663759	0.816814
P28074_PSMB5	1.19466	0.544248	0.725756
P28161_GSTM2	0.920847	0.85164	0.921215
P28300_LOX	2.78661	7.42928e-07	6.14837e-05
P28331_NDUFS1	0.716864	0.280219	0.497379
P28482_MAPK1	0.481818	0.00961176	0.0472727
P28676_GCA	0.164758	2.27014e-05	0.0007135
P28799_GRN	1.04832	0.842009	0.917058
P28838_LAP3	1.08736	0.78959	0.893843
P28906_CD34	1.45641	0.496595	0.690742
P29122_PCSK6	0.723238	0.0449292	0.143806
P29144_TPP2	0.926654	0.800107	0.897589
P29218_IMPA1	0.665058	0.0485573	0.151868
P29279_CCN2	0.237322	3.82444e-05	0.00100881
P29350_PTPN6	0.84392	0.502852	0.696482
P29353_SHC1	0.486342	0.00817858	0.0424345
P29373_CRABP2	1.25965	0.655391	0.810713
P29401_TKT	0.702022	0.0417261	0.135209
P29508_SERPINB3	2.10048	0.0273529	0.0993444
P29622_SERPINA4	0.652745	0.149199	0.329802
P29692_EEF1D	0.456973	0.0772931	0.212536
P29965_CD40LG	0.263405	0.00637542	0.0350246
P29966_MARCKS	1.14734	0.291615	0.509517
P29972_AQP1	0.759794	0.354743	0.571955
P30038_ALDH4A1	0.701275	0.32297	0.536107
P30040_ERP29	0.856385	0.33885	0.551396
P30041_PRDX6	0.811316	0.265035	0.479328
P30043_BLVRB	0.656804	0.250204	0.462854
P30044_PRDX5	0.425734	0.00212247	0.0160877
P30048_PRDX3	0.98145	0.904732	0.953213
P30049_ATP5F1D	0.93731	0.794123	0.896027
P30050_RPL12	1.03401	0.923269	0.961349
P30084_ECHS1	1.14359	0.555135	0.734527
P30085_CMPK1	0.346617	0.00541999	0.0308269
P30086_PEBP1	0.863921	0.323785	0.536564
P30101_PDIA3	0.83848	0.109793	0.268326
P30153_PPP2R1A	0.568918	0.00397679	0.0251799
P30273_FCER1G	0.739792	0.13215	0.303399
P30520_ADSS2	0.455824	0.0197896	0.0794905
P30566_ADSL	0.824032	0.346506	0.561756
P30613_PKLR	0.955442	0.830023	0.90916
P30626_SRI	0.12012	0.000225002	0.00326877
P30740_SERPINB1	0.473177	5.85746e-05	0.0013097
P30825_SLC7A1	0.190907	0.00125953	0.0108473
P31025_LCN1	1.97164	0.263607	0.478248
P31040_SDHA	0.748561	0.311722	0.526346
P31146_CORO1A	0.674437	0.106927	0.263537
P31150_GDI1	0.448236	0.000660202	0.007134
P31151_S100A7	2.95395	0.00854468	0.0436413
P31153_MAT2A	1.042	0.825354	0.906468
P31323_PRKAR2B	0.512544	0.0298467	0.105758
P31327_CPS1	0.748484	0.466108	0.667319
P31689_DNAJA1	0.899938	0.785426	0.892241
P31930_UQCRC1	0.725458	0.441031	0.64643
P31937_HIBADH	0.62247	0.0938517	0.242539
P31943_HNRNPH1	2.48469	0.0218939	0.0851973
P31944_CASP14	1.09178	0.84201	0.917058
P31946_YWHAB	0.417902	0.00505702	0.0294523
P31947_SFN	12.8601	0.310367	0.525313
P31948_STIP1	0.664087	0.0515939	0.15854
P31949_S100A11	0.970092	0.843495	0.917911
P32119_PRDX2	1.1985	0.304028	0.520895
P32121_ARRB2	0.118185	0.000387004	0.00483932
P32320_CDA	0.759572	0.400834	0.614769
P32455_GBP1	1.24565	0.408778	0.61825
P32754_HPD	1.4009	0.416251	0.625933
P32942_ICAM3	0.539378	0.045589	0.145031
P32969_RPL9	1.13197	0.660858	0.814778
P33121_ACSL1	0.724052	0.145029	0.32498
P33151_CDH5	1.17526	0.4377	0.643749
P33176_KIF5B	0.617989	0.265453	0.479723
P33527_ABCC1	0.381656	0.0581311	0.173135
P33908_MAN1A1	0.958131	0.738681	0.862486
P34096_RNASE4	1.11262	0.317686	0.53151
P34897_SHMT2	1.04002	0.83292	0.91019
P34932_HSPA4	0.863075	0.217713	0.424866
P35030_PRSS3	1.47349	0.0243031	0.0918389
P35221_CTNNA1	1.41211	0.0491593	0.152894
P35232_PHB1	0.990636	0.96285	0.979709
P35237_SERPINB6	0.899186	0.436087	0.642596
P35241_RDX	1.12713	0.43704	0.643494
P35268_RPL22	1.09355	0.740085	0.862486
P35442_THBS2	1.36524	0.205065	0.409221
P35443_THBS4	0.955044	0.82145	0.905604
P35475_IDUA	0.730808	0.132026	0.303399
P35527_KRT9	1.65831	0.159812	0.345142
P35542_SAA4	0.956539	0.80232	0.897981
P35555_FBN1	0.754969	0.107778	0.26486
P35579_MYH9	1.04615	0.884917	0.937464
P35580_MYH10	1.35012	0.195679	0.396054
P35606_COPB2	1.23486	0.285159	0.502708
P35611_ADD1	0.959049	0.864794	0.927791
P35612_ADD2	1.0983	0.761686	0.877062
P35613_BSG	0.510885	0.00345324	0.022689
P35625_TIMP3	0.357836	0.0545631	0.16457
P35637_FUS	1.05665	0.683129	0.827029
P35659_DEK	0.362432	0.0142704	0.0624033
P35711_SOX5	0.747704	0.146111	0.326008
P35754_GLRX	1.31015	0.455047	0.657637
P35813_PPM1A	0.413672	0.00443915	0.0272497
P35858_IGFALS	0.672456	0.00166041	0.0130782
P35908_KRT2	1.21879	0.605885	0.771744
P35998_PSMC2	0.963103	0.866479	0.928104
P36222_CHI3L1	0.901306	0.78783	0.893011
P36269_GGT5	1.00787	0.983573	0.989279
P36404_ARL2	0.91871	0.863943	0.927791
P36405_ARL3	0.295179	0.0241201	0.0913668
P36507_MAP2K2	0.436529	0.00103106	0.00946046
P36542_ATP5F1C	0.944172	0.729196	0.857421
P36543_ATP6V1E1	0.675933	0.101144	0.254692
P36578_RPL4	0.714893	0.0727165	0.203156
P36776_LONP1	0.73716	0.290065	0.508392
P36871_PGM1	0.732771	0.0292802	0.104032
P36873_PPP1CC	0.329749	0.0286796	0.102736
P36915_GNL1	1.01779	0.923024	0.961349
P36955_SERPINF1	1.55326	0.000426123	0.00513507
P36957_DLST	0.551257	0.35438	0.571955
P36959_GMPR	0.420587	0.0601145	0.176827
P36969_GPX4	0.471341	0.00607961	0.0335405
P36980_CFHR2	1.10868	0.303371	0.520895
P37108_SRP14	0.833658	0.365628	0.582999
P37235_HPCAL1	2.61542	0.0133775	0.0598741
P37802_TAGLN2	0.214913	0.0123006	0.0562134
P37837_TALDO1	0.659354	0.0130086	0.0586509
P37840_SNCA	1.1006	0.773965	0.885129
P38117_ETFB	0.672895	0.352637	0.569929
P38571_LIPA	0.304332	0.0137443	0.061053
P38606_ATP6V1A	0.667529	0.103732	0.258816
P38646_HSPA9	0.751086	0.369907	0.587944
P38919_EIF4A3	0.706412	0.132461	0.303581
P39019_RPS19	0.794885	0.30913	0.524304
P39023_RPL3	0.839284	0.614232	0.777829
P39060_COL18A1	0.975961	0.820169	0.905604
P39656_DDOST	1.32271	0.0823563	0.222022
P39687_ANP32A	0.0759833	0.026759	0.0981413
P40121_CAPG	2.33001	0.00725359	0.038975
P40189_IL6ST	0.957501	0.942195	0.97127
P40197_GP5	0.188691	0.0338918	0.11656
P40227_CCT6A	0.502503	0.0120156	0.0554157
P40429_RPL13A	0.793799	0.425521	0.632237
P40616_ARL1	0.551024	0.00982093	0.0481311
P40763_STAT3	0.456045	0.0537511	0.162496
P40925_MDH1	0.31531	0.146372	0.32608
P40926_MDH2	0.938077	0.694461	0.835718
P40939_HADHA	0.988764	0.935012	0.967641
P41218_MNDA	0.214575	0.00439827	0.0270623
P41221_WNT5A	1.81525	0.302923	0.520895
P41222_PTGDS	1.51986	0.00596467	0.033116
P41240_CSK	0.392181	1.80582e-05	0.000613274
P41250_GARS1	0.771489	0.646916	0.804415
P41252_IARS1	1.2413	0.248698	0.461893
P42025_ACTR1B	5.03534	0.079189	0.215708
P42167_TMPO	1.05016	0.815005	0.903833
P42224_STAT1	0.937646	0.763216	0.878121
P42229_STAT5A	0.215389	5.97955e-06	0.000265026
P42330_AKR1C3	0.831268	0.682125	0.826962
P42357_HAL	0.899108	0.816251	0.904065
P42765_ACAA2	0.711211	0.128448	0.298588
P42766_RPL35	0.70773	0.228365	0.438766
P42768_WAS	0.575449	0.0904173	0.236915
P42785_PRCP	0.629931	0.053225	0.161653
P42892_ECE1	0.39832	9.16939e-05	0.00176949
P43121_MCAM	1.46023	0.0108356	0.0511651
P43155_CRAT	0.318619	0.239259	0.453049
P43243_MATR3	1.15449	0.585349	0.757838
P43250_GRK6	0.545277	0.0688618	0.196262
P43251_BTD	1.11177	0.297841	0.515797
P43304_GPD2	1.14999	0.468997	0.668869
P43307_SSR1	1.07374	0.76451	0.879153
P43405_SYK	0.455147	0.00134183	0.0111748
P43487_RANBP1	0.521227	0.0248956	0.0935372
P43490_NAMPT	0.626501	0.0213948	0.0838792
P43652_AFM	1.01106	0.949543	0.975083
P43686_PSMC4	0.813146	0.289936	0.508392
P45877_PPIC	0.8807	0.742388	0.862994
P45880_VDAC2	1.28856	0.249726	0.462815
P45974_USP5	0.837292	0.584484	0.757771
P46060_RANGAP1	0.497552	0.0513188	0.157992
P46109_CRKL	0.454223	0.00109704	0.00996095
P46379_BAG6	0.786202	0.183437	0.378901
P46459_NSF	0.818896	0.362044	0.580094
P46734_MAP2K3	0.596617	0.360661	0.578606
P46776_RPL27A	1.01339	0.960534	0.979258
P46777_RPL5	1.10376	0.649633	0.805877
P46778_RPL21	0.94306	0.859232	0.926171
P46781_RPS9	1.08469	0.784981	0.892241
P46782_RPS5	1.01018	0.980081	0.988015
P46783_RPS10	1.15389	0.510017	0.702219
P46940_IQGAP1	0.656304	0.118045	0.28236
P46976_GYG1	0.398994	0.00128781	0.0109246
P46977_STT3A	1.12989	0.538432	0.721311
P47756_CAPZB	0.433211	7.1647e-05	0.00149886
P47813_EIF1AX	0.645412	0.283709	0.50145
P47895_ALDH1A3	1.49593	0.0011222	0.0100998
P47897_QARS1	2.48952	0.0222833	0.0861371
P47914_RPL29	0.765004	0.203517	0.407013
P47929_LGALS7	1.19878	0.679804	0.82557
P48047_ATP5PO	1.06433	0.734247	0.859855
P48059_LIMS1	0.560308	0.0170676	0.0709566
P48061_CXCL12	1.19402	0.391506	0.606151
P48163_ME1	1.01723	0.973424	0.983605
P48426_PIP4K2A	0.604623	0.167817	0.356274
P48444_ARCN1	0.678625	0.249332	0.46267
P48507_GCLM	0.307131	0.00405276	0.0255373
P48509_CD151	0.168903	0.000153967	0.00256449
P48643_CCT5	0.519799	0.00124627	0.0107922
P48681_NES	0.711448	0.484356	0.681696
P48723_HSPA13	0.523645	0.0669584	0.192721
P48729_CSNK1A1	1.07408	0.731115	0.858108
P48735_IDH2	0.93745	0.683059	0.827029
P48739_PITPNB	0.580939	0.0310003	0.109401
P48740_MASP1	0.879579	0.542279	0.723869
P48745_CCN3	0.902729	0.846543	0.91903
P48960_ADGRE5	0.635472	0.0214813	0.0840923
P49006_MARCKSL1	1.14544	0.267666	0.481815
P49137_MAPKAPK2	0.497739	0.0394817	0.130031
P49189_ALDH9A1	1.35911	0.107952	0.26486
P49207_RPL34	0.989931	0.971119	0.983605
P49247_RPIA	0.172954	0.000167939	0.00276202
P49257_LMAN1	1.1435	0.353797	0.571452
P49327_FASN	0.83229	0.0688959	0.196262
P49368_CCT3	0.633719	0.054661	0.164676
P49407_ARRB1	0.425113	0.0275615	0.0995577
P49411_TUFM	0.863876	0.35158	0.568715
P49419_ALDH7A1	1.03991	0.815003	0.903833
P49458_SRP9	0.605902	0.0990943	0.25134
P49588_AARS1	0.563391	0.00255113	0.0182274
P49589_CARS1	0.940957	0.675008	0.824027
P49591_SARS1	0.674444	0.142817	0.321954
P49593_PPM1F	0.373244	0.0548535	0.165066
P49641_MAN2A2	0.857767	0.413335	0.623446
P49720_PSMB3	0.389872	0.00555109	0.0313523
P49721_PSMB2	0.75752	0.444878	0.647749
P49746_THBS3	1.00015	0.999574	0.999834
P49747_COMP	1.41399	0.00961724	0.0472727
P49748_ACADVL	0.866025	0.472262	0.670084
P49755_TMED10	0.998213	0.991836	0.99488
P49757_NUMB	0.428883	0.0318217	0.111633
P49758_RGS6	0.365984	0.0533	0.161693
P49767_VEGFC	0.259595	1.73492e-05	0.000605524
P49773_HINT1	1.08158	0.803462	0.89842
P49821_NDUFV1	1.16213	0.577722	0.751194
P49840_GSK3A	0.637805	0.0961851	0.24515
P49841_GSK3B	0.291225	0.126456	0.295515
P49862_KLK7	0.994547	0.972532	0.983605
P49908_SELENOP	1.1325	0.369725	0.587944
P49913_CAMP	0.954604	0.776149	0.885999
P49959_MRE11	0.90316	0.716022	0.849393
P50148_GNAQ	0.376968	0.000210651	0.00314772
P50213_IDH3A	0.521343	0.40835	0.618155
P50225_SULT1A1	0.506213	0.0492303	0.152894
P50281_MMP14	1.74085	0.00684904	0.0371582
P50395_GDI2	0.866007	0.44262	0.646812
P50402_EMD	1.91206	0.0369015	0.124192
P50416_CPT1A	1.25108	0.255494	0.469842
P50452_SERPINB8	1.21104	0.570624	0.74609
P50453_SERPINB9	0.50127	0.0186031	0.0757891
P50454_SERPINH1	0.798498	0.463963	0.665166
P50502_ST13	1.38308	0.10418	0.259294
P50552_VASP	0.47403	0.16868	0.357165
P50570_DNM2	0.542819	0.00155175	0.0124856
P50579_METAP2	1.09004	0.613916	0.777805
P50851_LRBA	0.750774	0.159966	0.345142
P50895_BCAM	0.711105	0.217633	0.424866
P50914_RPL14	1.15445	0.609241	0.775106
P50990_CCT8	0.69935	0.0126778	0.0574567
P50991_CCT4	0.457661	0.000853191	0.00839218
P50995_ANXA11	0.211763	7.96997e-05	0.00161097
P51148_RAB5C	0.677649	0.0139245	0.0615078
P51149_RAB7A	0.581154	0.00474619	0.0284011
P51153_RAB13	0.355939	0.000512362	0.00582533
P51159_RAB27A	0.531538	0.112976	0.273536
P51452_DUSP3	0.122204	1.40659e-05	0.000533078
P51511_MMP15	0.869155	0.752873	0.868828
P51571_SSR4	1.05627	0.770451	0.882119
P51572_BCAP31	0.9957	0.984946	0.990247
P51575_P2RX1	0.241942	0.000567861	0.00634597
P51610_HCFC1	1.09664	0.670436	0.820945
P51648_ALDH3A2	1.03607	0.819587	0.905458
P51659_HSD17B4	1.13079	0.323301	0.536107
P51665_PSMD7	0.877909	0.487901	0.68495
P51688_SGSH	2.02732	0.116747	0.280086
P51693_APLP1	0.992805	0.978802	0.987487
P51809_VAMP7	0.664551	0.251423	0.463938
P51812_RPS6KA3	0.521281	0.0140431	0.0618229
P51858_HDGF	0.722784	0.104763	0.260167
P51884_LUM	1.03711	0.785445	0.892241
P51888_PRELP	1.79722	0.0398055	0.130768
P51991_HNRNPA3	1.10478	0.62972	0.790551
P52209_PGD	0.765783	0.137446	0.312812
P52272_HNRNPM	1.03474	0.894667	0.94413
P52565_ARHGDIA	0.690233	0.165751	0.354116
P52566_ARHGDIB	0.530622	0.0332703	0.115442
P52790_HK3	0.986701	0.96455	0.980367
P52823_STC1	1.37691	0.249965	0.462854
P52888_THOP1	4.93585	0.117827	0.28216
P52907_CAPZA1	0.416967	0.000133651	0.00239624
P52943_CRIP2	2.5593	0.00260363	0.0184512
P53004_BLVRA	0.671766	0.0459253	0.145923
P53007_SLC25A1	1.1163	0.596292	0.765115
P53396_ACLY	0.863151	0.591184	0.761702
P53420_COL4A4	2.15815	0.00355505	0.0231832
P53597_SUCLG1	0.496123	0.261941	0.477336
P53618_COPB1	0.909965	0.574547	0.749225
P53621_COPA	0.820001	0.194992	0.395581
P53634_CTSC	0.734351	0.0880402	0.232551
P53680_AP2S1	1.16274	0.389015	0.605089
P53801_PTTG1IP	0.534115	0.154393	0.336448
P53990_IST1	0.399601	0.000106748	0.00197977
P53999_SUB1	0.914154	0.642249	0.799372
P54136_RARS1	0.84997	0.267517	0.481815
P54289_CACNA2D1	1.3011	0.283484	0.50145
P54577_YARS1	0.498793	0.00588954	0.0328382
P54578_USP14	0.937078	0.574025	0.749039
P54619_PRKAG1	0.373999	0.051796	0.158602
P54652_HSPA2	1.00949	0.980057	0.988015
P54803_GALC	0.80005	0.397974	0.612178
P54819_AK2	0.595963	0.0519113	0.15877
P54868_HMGCS2	0.710674	0.48955	0.685317
P54920_NAPA	0.355698	6.02327e-05	0.0013236
P55010_EIF5	0.75196	0.224059	0.43369
P55036_PSMD4	0.964916	0.87926	0.93605
P55039_DRG2	0.514653	0.0990397	0.25134
P55056_APOC4	0.847136	0.677143	0.824084
P55058_PLTP	0.455721	0.0513549	0.157992
P55060_CSE1L	0.732875	0.130187	0.300475
P55072_VCP	0.894982	0.613113	0.777541
P55084_HADHB	0.948301	0.729353	0.857421
P55103_INHBC	0.990499	0.956577	0.977511
P55145_MANF	0.122429	2.88516e-05	0.000811256
P55157_MTTP	1.18801	0.0732268	0.204045
P55160_NCKAP1L	0.443494	0.00024301	0.00343222
P55209_NAP1L1	1.05714	0.877941	0.935922
P55268_LAMB2	1.56139	0.0373209	0.125442
P55285_CDH6	0.838912	0.549032	0.729902
P55287_CDH11	0.622572	0.280289	0.497379
P55290_CDH13	0.850102	0.602255	0.769661
P55291_CDH15	0.558505	0.33259	0.546309
P55735_SEC13	0.79388	0.769973	0.882119
P55773_CCL23	1.72958	0.00549992	0.031198
P55774_CCL18	0.898538	0.706124	0.84313
P55786_NPEPPS	0.90697	0.535025	0.71875
P55795_HNRNPH2	1.77942	0.250333	0.462854
P55809_OXCT1	1.26078	0.311782	0.526346
P55884_EIF3B	0.741725	0.182493	0.377547
P56192_MARS1	0.644887	0.142997	0.322074
P56199_ITGA1	0.4843	0.298769	0.517062
P56202_CTSW	0.402615	0.0159187	0.0675769
P56378_ATP5MJ	0.711905	0.422289	0.630126
P56385_ATP5ME	0.718549	0.149477	0.329858
P56537_EIF6	0.967686	0.939536	0.971067
P57737_CORO7	0.314528	2.71536e-05	0.000783154
P58166_INHBE	1.30085	0.209381	0.414797
P58335_ANTXR2	0.638558	0.237788	0.451245
P58546_MTPN	0.192141	0.000398198	0.00488867
P58557_YBEY	0.0110611	3.12572e-08	3.89227e-06
P59190_RAB15	0.686987	0.0271909	0.0991689
P59665_DEFA1	0.174323	0.000487913	0.00567063
P59998_ARPC4	0.273429	4.25166e-06	0.000209775
P60033_CD81	1.35506	0.0404271	0.131981
P60174_TPI1	0.755043	0.119219	0.283579
P60660_MYL6	0.39717	0.0339206	0.11656
P60842_EIF4A1	1.02245	0.947234	0.973853
P60866_RPS20	0.847835	0.418028	0.627522
P60891_PRPS1	0.558435	0.0560652	0.168131
P60900_PSMA6	0.869347	0.542996	0.724456
P60903_S100A10	1.6647	0.071984	0.201972
P60953_CDC42	0.395886	0.00028528	0.00378683
P60981_DSTN	0.374339	7.91534e-05	0.00161097
P60985_KRTDAP	1.04234	0.814639	0.903833
P61006_RAB8A	0.389268	0.000396898	0.00488867
P61009_SPCS3	3.88009	0.0527543	0.160597
P61011_SRP54	0.457989	0.0147458	0.0637359
P61018_RAB4B	0.598447	0.111907	0.271967
P61019_RAB2A	0.900312	0.547064	0.728397
P61020_RAB5B	0.72354	0.151825	0.332515
P61026_RAB10	0.737885	0.404456	0.61678
P61077_UBE2D3	0.339354	0.00445092	0.027258
P61081_UBE2M	0.390284	0.00013745	0.00239925
P61106_RAB14	0.709155	0.0129429	0.0585564
P61158_ACTR3	0.28157	2.01534e-05	0.000650633
P61160_ACTR2	0.320269	4.35218e-05	0.0010839
P61163_ACTR1A	0.755661	0.302872	0.520895
P61221_ABCE1	0.466007	0.00482798	0.0285637
P61224_RAP1B	0.260957	6.98733e-05	0.00147354
P61225_RAP2B	0.49694	0.00058105	0.00643833
P61247_RPS3A	0.796639	0.332104	0.545952
P61254_RPL26	0.732782	0.244903	0.457525
P61313_RPL15	0.895825	0.718708	0.851188
P61353_RPL27	1.28341	0.521887	0.70785
P61421_ATP6V0D1	0.806244	0.427634	0.634542
P61513_RPL37A	5.77498	0.0316233	0.111149
P61586_RHOA	0.349306	0.00749214	0.039821
P61604_HSPE1	0.919379	0.805959	0.89842
P61626_LYZ	1.06687	0.700647	0.839685
P61758_VBP1	0.131468	0.000210273	0.00314772
P61764_STXBP1	0.612616	0.0939886	0.242539
P61769_B2M	0.39308	0.00038177	0.0048035
P61923_COPZ1	0.454485	0.0466363	0.147466
P61952_GNG11	0.108974	0.00300799	0.0206604
P61970_NUTF2	1.28914	0.629183	0.790256
P61978_HNRNPK	0.679992	0.0685356	0.196262
P61981_YWHAG	0.216413	1.69178e-05	0.000605524
P62081_RPS7	1.08965	0.864288	0.927791
P62136_PPP1CA	0.863759	0.275107	0.490727
P62191_PSMC1	1.09447	0.69596	0.836091
P62195_PSMC5	0.94203	0.750613	0.867752
P62241_RPS8	0.868595	0.49247	0.687565
P62244_RPS15A	1.36549	0.226618	0.43767
P62249_RPS16	1.09725	0.799597	0.897402
P62258_YWHAE	0.462474	0.00751241	0.0398478
P62263_RPS14	0.852864	0.440392	0.646211
P62266_RPS23	0.909132	0.731638	0.85811
P62269_RPS18	0.822347	0.492173	0.687565
P62277_RPS13	1.10046	0.712913	0.846706
P62280_RPS11	1.07171	0.789503	0.893843
P62304_SNRPE	0.383204	0.0253461	0.0948211
P62310_LSM3	0.763612	0.213567	0.419593
P62312_LSM6	0.562846	0.0752808	0.208317
P62314_SNRPD1	0.876148	0.456966	0.659109
P62316_SNRPD2	0.791396	0.387882	0.604476
P62318_SNRPD3	0.890393	0.59249	0.762026
P62328_TMSB4X	0.0550498	1.42872e-06	9.34029e-05
P62330_ARF6	0.388309	0.000121714	0.00222576
P62333_PSMC6	0.863815	0.413907	0.623807
P62424_RPL7A	0.86845	0.528429	0.712657
P62495_ETF1	0.618777	0.0492224	0.152894
P62701_RPS4X	1.36824	0.424569	0.6319
P62736_ACTA2	1.06289	0.881395	0.93693
P62750_RPL23A	1.01955	0.934254	0.967554
P62753_RPS6	0.731513	0.146907	0.326269
P62805_H4C1	0.765454	0.113938	0.275055
P62820_RAB1A	0.939016	0.736517	0.862128
P62826_RAN	0.37039	0.000848129	0.00839218
P62829_RPL23	0.989362	0.947676	0.973853
P62851_RPS25	0.94166	0.812396	0.903237
P62857_RPS28	0.760178	0.431452	0.638149
P62861_FAU	0.918195	0.879865	0.93605
P62873_GNB1	0.409131	0.000802848	0.00820096
P62888_RPL30	0.693181	0.222751	0.431476
P62899_RPL31	0.531154	0.0828174	0.222806
P62906_RPL10A	1.04871	0.82215	0.905974
P62910_RPL32	1.05764	0.769329	0.882119
P62913_RPL11	1.14744	0.704147	0.84182
P62917_RPL8	1.01883	0.932023	0.965626
P62937_PPIA	0.421165	0.000834354	0.00835953
P62942_FKBP1A	0.666386	0.185539	0.382335
P63000_RAC1	0.351484	0.00783661	0.0411501
P63010_AP2B1	0.638017	0.0137829	0.0610886
P63104_YWHAZ	0.174754	1.6817e-05	0.000605524
P63151_PPP2R2A	0.876506	0.667507	0.819113
P63167_DYNLL1	0.776453	0.619852	0.781916
P63173_RPL38	1.17537	0.488742	0.685234
P63208_SKP1	0.362736	0.0202265	0.0803127
P63218_GNG5	0.365202	0.0154074	0.0660434
P63241_EIF5A	0.33044	0.000456117	0.00540253
P63244_RACK1	1.48464	0.304705	0.520895
P63279_UBE2I	0.606857	0.0305234	0.108009
P67809_YBX1	0.600139	0.104918	0.260303
P67812_SEC11A	1.2302	0.193332	0.393854
P67936_TPM4	0.163699	2.66635e-06	0.000154944
P68036_UBE2L3	0.306303	0.00127347	0.0108473
P68366_TUBA4A	0.356509	0.00243036	0.0175563
P68371_TUBB4B	0.524151	0.00221283	0.0164903
P68402_PAFAH1B2	0.880198	0.719102	0.851269
P68871_HBB	0.731594	0.0453121	0.144678
P69891_HBG1	0.525361	0.0198194	0.0794905
P69905_HBA1	0.710927	0.0724498	0.202627
P78344_EIF4G2	0.41502	0.0143638	0.0626024
P78356_PIP4K2B	0.463817	0.0523912	0.16005
P78371_CCT2	0.408876	0.00356626	0.0231984
P78386_KRT85	125.028	0.325281	0.538361
P78417_GSTO1	0.524456	0.00380653	0.0243376
P78509_RELN	0.902873	0.586733	0.758056
P78527_PRKDC	1.19257	0.34444	0.559448
P78537_BLOC1S1	0.392883	0.000510856	0.00582533
P78539_SRPX	1.20977	0.313486	0.527953
P78559_MAP1A	0.80068	0.467137	0.66752
P79483_HLA-DRB3	1.62084	0.0386619	0.128301
P80108_GPLD1	1.43843	0.00420514	0.026182
P80188_LCN2	1.03728	0.689574	0.832135
P80404_ABAT	1.1617	0.577295	0.751058
P80511_S100A12	0.0155974	4.4685e-05	0.00109207
P80723_BASP1	0.941324	0.688418	0.831354
P80748_IGLV3-21	1.24455	0.81306	0.903315
P81172_HAMP	0.921736	0.791166	0.894853
P81605_DCD	1.87004	0.0644882	0.187374
P82970_HMGN5	0.742239	0.304126	0.520895
P82979_SARNP	0.73705	0.289934	0.508392
P83731_RPL24	0.791184	0.357968	0.575344
P84085_ARF5	0.227968	0.000465355	0.00548155
P84095_RHOG	0.417116	0.000960862	0.00903313
P84098_RPL19	0.609682	0.05841	0.173768
P84103_SRSF3	1.35108	0.406532	0.617823
P98082_DAB2	0.229314	8.07027e-05	0.00161097
P98095_FBLN2	0.366638	0.0247876	0.0934
P98160_HSPG2	1.00724	0.949727	0.975083
P98171_ARHGAP4	0.38188	0.149426	0.329858
P98194_ATP2C1	1.2747	0.530137	0.713856
P99999_CYCS	0.693644	0.528294	0.712657
Q00013_MPP1	0.640437	0.0594195	0.17617
Q00059_TFAM	1.18279	0.744851	0.864836
Q00169_PITPNA	0.541149	0.209749	0.415211
Q00266_MAT1A	0.551971	0.346341	0.561756
Q00325_SLC25A3	1.09362	0.599232	0.767005
Q00341_HDLBP	0.481554	0.068765	0.196262
Q00577_PURA	1.0707	0.68277	0.827029
Q00610_CLTC	1.13268	0.577974	0.751194
Q00688_FKBP3	0.307794	0.00236141	0.0172972
Q00722_PLCB2	0.86086	0.704169	0.84182
Q00765_REEP5	1.25955	0.505474	0.698919
Q00796_SORD	0.575739	0.124108	0.29238
Q00839_HNRNPU	0.831033	0.264655	0.479275
Q01082_SPTBN1	1.342	0.0738909	0.205332
Q01433_AMPD2	0.427361	0.0556057	0.167137
Q01459_CTBS	0.869192	0.408304	0.618155
Q01469_FABP5	1.45614	0.405212	0.61678
Q01518_CAP1	0.455487	0.149045	0.32974
Q01523_DEFA5	0.74243	0.177584	0.370026
Q01546_KRT76	1.31399	0.722556	0.85497
Q01813_PFKP	0.517342	0.0688575	0.196262
Q01844_EWSR1	0.836335	0.243038	0.456781
Q01970_PLCB3	1.59531	0.000133786	0.00239624
Q01973_ROR1	1.1889	0.652568	0.808209
Q01995_TAGLN	1.80392	0.247924	0.460783
Q02094_RHAG	0.621914	0.333053	0.546383
Q02108_GUCY1A1	0.815337	0.501116	0.695551
Q02218_OGDH	0.281949	0.391124	0.606151
Q02252_ALDH6A1	0.897539	0.665239	0.817737
Q02413_DSG1	1.31579	0.530751	0.714315
Q02543_RPL18A	1.03775	0.846632	0.91903
Q02790_FKBP4	0.88044	0.668008	0.819344
Q02809_PLOD1	0.943592	0.860201	0.926254
Q02818_NUCB1	0.948977	0.833852	0.910829
Q02878_RPL6	0.856871	0.518461	0.706429
Q02880_TOP2B	0.338048	0.0163483	0.0688421
Q02952_AKAP12	1.523	0.0133021	0.0597679
Q02978_SLC25A11	1.03413	0.881822	0.937003
Q02985_CFHR3	1.02457	0.88335	0.937464
Q03135_CAV1	1.23154	0.504465	0.698346
Q03154_ACY1	1.16323	0.609414	0.775106
Q03169_TNFAIP2	2.11776	0.19449	0.395175
Q03252_LMNB2	1.33785	0.112407	0.272929
Q03518_TAP1	1.06854	0.885356	0.937464
Q03519_TAP2	0.820213	0.605443	0.771744
Q03591_CFHR1	0.87558	0.210364	0.415799
Q04323_UBXN1	0.803685	0.40241	0.615755
Q04446_GBE1	0.769427	0.244946	0.457525
Q04637_EIF4G1	0.752423	0.187118	0.384078
Q04695_KRT17	1.69629	0.422637	0.630126
Q04721_NOTCH2	1.05954	0.731772	0.85811
Q04756_HGFAC	0.541837	0.00301112	0.0206604
Q04760_GLO1	1.06449	0.75973	0.875688
Q04837_SSBP1	0.732016	0.294385	0.512062
Q04917_YWHAH	0.218282	2.97525e-05	0.000818216
Q04941_PLP2	0.864957	0.67641	0.824084
Q05193_DNM1	0.513833	0.00601141	0.0332343
Q05209_PTPN12	0.423577	0.0107549	0.0509493
Q05655_PRKCD	0.485427	0.000137941	0.00239925
Q05682_CALD1	0.867485	0.797618	0.89676
Q05707_COL14A1	2.09696	0.0218192	0.0850329
Q06033_ITIH3	1.72418	0.00341832	0.0226876
Q06124_PTPN11	0.420513	0.0105342	0.050126
Q06187_BTK	0.530179	0.0728013	0.203175
Q06210_GFPT1	4.23272	0.0328803	0.114949
Q06323_PSME1	0.5855	0.00943679	0.0468258
Q06828_FMOD	1.00553	0.992928	0.995503
Q06830_PRDX1	1.0256	0.909879	0.95453
Q07020_RPL18	0.908478	0.708336	0.843872
Q07021_C1QBP	0.538617	0.0409286	0.133452
Q07065_CKAP4	1.01851	0.924282	0.961349
Q07092_COL16A1	1.2339	0.105314	0.261039
Q07157_TJP1	2.38225	0.0482892	0.15141
Q07812_BAX	0.24571	0.0013927	0.0114594
Q07866_KLC1	0.411377	0.146102	0.326008
Q07954_LRP1	1.87693	0.000103324	0.00194382
Q07955_SRSF1	0.244899	0.00182214	0.0140557
Q07960_ARHGAP1	0.383532	0.000745416	0.00785255
Q08174_PCDH1	0.75112	0.314187	0.527953
Q08188_TGM3	1.27912	0.537226	0.720064
Q08209_PPP3CA	0.7376	0.13938	0.316113
Q08211_DHX9	0.872046	0.470125	0.669001
Q08257_CRYZ	0.86465	0.61356	0.777731
Q08345_DDR1	1.7223	0.312265	0.526527
Q08380_LGALS3BP	0.783871	0.0600431	0.176816
Q08397_LOXL1	8.03571	3.01315e-08	3.89227e-06
Q08431_MFGE8	0.612782	0.0787729	0.215105
Q08495_DMTN	1.95663	0.0260733	0.0965616
Q08554_DSC1	1.33254	0.305366	0.520895
Q08722_CD47	0.806975	0.26242	0.477695
Q08830_FGL1	5.67676	1.73669e-05	0.000605524
Q08945_SSRP1	1.18663	0.517293	0.705644
Q09327_MGAT3	1.69167	0.0786908	0.215105
Q09328_MGAT5	1.29069	0.222223	0.430773
Q09666_AHNAK	1.37481	0.00357618	0.0232052
Q0JRZ9_FCHO2	0.432693	0.0375937	0.125874
Q0VD83_APOBR	3.01795	2.88295e-06	0.000158065
Q0VDG4_SCRN3	0.269275	0.00140599	0.0114895
Q0VGL1_LAMTOR4	1.33737	0.0141723	0.0621999
Q0ZGT2_NEXN	1.7023	0.0540537	0.163222
Q10469_MGAT2	0.483933	0.18625	0.383114
Q10471_GALNT2	1.00813	0.941794	0.97127
Q10472_GALNT1	1.3351	0.0347442	0.118611
Q10567_AP1B1	1.67053	0.37684	0.593994
Q10588_BST1	0.459477	0.0394726	0.130031
Q11201_ST3GAL1	0.779326	0.539879	0.721771
Q12766_HMGXB3	1.4941	0.0835309	0.223805
Q12792_TWF1	0.874305	0.778875	0.888144
Q12794_HYAL1	0.539422	0.0066593	0.036355
Q12797_ASPH	1.09459	0.4055	0.61686
Q12805_EFEMP1	0.479443	0.330019	0.543793
Q12841_FSTL1	0.475833	0.017991	0.0741308
Q12846_STX4	0.76431	0.153155	0.334306
Q12882_DPYD	1.11822	0.649167	0.805682
Q12884_FAP	0.978538	0.861271	0.92646
Q12904_AIMP1	0.321266	0.00918249	0.0459124
Q12905_ILF2	1.16989	0.342309	0.556332
Q12906_ILF3	1.03678	0.804918	0.89842
Q12907_LMAN2	1.11332	0.389465	0.605141
Q12913_PTPRJ	0.174289	5.83558e-05	0.0013097
Q12931_TRAP1	0.622665	0.274917	0.490723
Q12974_PTP4A2	0.625609	0.0108591	0.0511651
Q13011_ECH1	0.825585	0.345112	0.560192
Q13043_STK4	0.442859	0.0380854	0.127194
Q13045_FLII	0.828413	0.536999	0.720064
Q13093_PLA2G7	0.713439	0.381431	0.597987
Q13094_LCP2	0.262336	0.00504321	0.0294523
Q13098_GPS1	1.32639	0.472977	0.670372
Q13099_IFT88	0.0643045	0.000204288	0.00310589
Q13103_SPP2	0.0262176	6.40094e-08	7.27759e-06
Q13126_MTAP	0.942837	0.727022	0.857152
Q13131_PRKAA1	0.30003	0.0105428	0.050126
Q13148_TARDBP	0.506909	0.126641	0.295683
Q13151_HNRNPA0	0.948399	0.849037	0.920112
Q13153_PAK1	0.761062	0.328549	0.542054
Q13162_PRDX4	0.852659	0.71792	0.850639
Q13177_PAK2	1.0252	0.801668	0.897799
Q13185_CBX3	0.760027	0.257429	0.471413
Q13200_PSMD2	0.673078	0.478779	0.67603
Q13201_MMRN1	0.356123	0.000782596	0.00805704
Q13214_SEMA3B	1.05327	0.745022	0.864836
Q13217_DNAJC3	1.37804	0.0133875	0.0598741
Q13228_SELENBP1	1.37977	0.12696	0.295901
Q13231_CHIT1	0.879649	0.783127	0.891545
Q13237_PRKG2	1.37567	0.00600795	0.0332343
Q13263_TRIM28	0.916352	0.769289	0.882119
Q13275_SEMA3F	1.2871	0.307781	0.523648
Q13283_G3BP1	1.20572	0.228024	0.438766
Q13310_PABPC4	1.0575	0.567398	0.74336
Q13332_PTPRS	1.75021	0.000926809	0.0088475
Q13361_MFAP5	0.377142	0.000160242	0.0026521
Q13409_DYNC1I2	0.715858	0.229581	0.438856
Q13418_ILK	0.270467	9.20273e-05	0.00176949
Q13421_MSLN	2.2489	0.00805738	0.042056
Q13423_NNT	1.07228	0.670569	0.820945
Q13435_SF3B2	0.943011	0.864993	0.927791
Q13438_OS9	1.48893	0.113075	0.273536
Q13442_PDAP1	0.590026	0.150178	0.330847
Q13444_ADAM15	1.2854	0.328027	0.541877
Q13445_TMED1	1.30332	0.536522	0.719859
Q13459_MYO9B	0.176511	0.0528899	0.160822
Q13464_ROCK1	0.454048	0.055937	0.167939
Q13477_MADCAM1	0.419722	0.156731	0.339561
Q13505_MTX1	0.696938	0.45532	0.657637
Q13510_ASAH1	1.30133	0.354765	0.571955
Q13555_CAMK2G	0.618648	0.26036	0.475449
Q13557_CAMK2D	0.93335	0.683798	0.827329
Q13576_IQGAP2	0.642059	0.0266506	0.0978809
Q13586_STIM1	2.84371	0.0183312	0.075253
Q13609_DNASE1L3	1.29259	0.793592	0.896027
Q13616_CUL1	1.09874	0.463564	0.665166
Q13618_CUL3	1.50086	0.034728	0.118611
Q13630_GFUS	0.506759	0.114124	0.275055
Q13636_RAB31	1.1038	0.787804	0.893011
Q13637_RAB32	0.84537	0.520701	0.707342
Q13642_FHL1	2.23024	0.000490595	0.00567658
Q13683_ITGA7	0.793509	0.348737	0.564673
Q13724_MOGS	0.966433	0.723388	0.855567
Q13790_APOF	1.14483	0.38324	0.599028
Q13813_SPTAN1	0.789088	0.598699	0.766698
Q13822_ENPP2	1.16209	0.381005	0.597677
Q13835_PKP1	2.0403	0.24036	0.454477
Q13838_DDX39B	1.55653	0.392269	0.606973
Q13867_BLMH	1.04086	0.918763	0.959108
Q13884_SNTB1	0.552209	0.0459994	0.145981
Q13885_TUBB2A	1.97692	0.389775	0.605263
Q14005_IL16	1.90028	0.000911903	0.00883195
Q14008_CKAP5	0.397259	0.0257235	0.0957878
Q14011_CIRBP	0.946432	0.824635	0.906468
Q14012_CAMK1	0.150772	0.000223216	0.00326877
Q14019_COTL1	0.388844	0.00329347	0.0221399
Q14028_CNGB1	0.561142	0.208708	0.413776
Q14103_HNRNPD	0.823011	0.246636	0.459695
Q14108_SCARB2	0.444459	0.132079	0.303399
Q14112_NID2	0.462756	0.0161184	0.0682736
Q14126_DSG2	0.607223	0.154663	0.336755
Q14141_SEPTIN6	0.476583	0.122987	0.290264
Q14152_EIF3A	0.867123	0.562686	0.740456
Q14155_ARHGEF7	0.793714	0.541836	0.723648
Q14165_MLEC	1.68675	0.0104985	0.0500978
Q14195_DPYSL3	1.59694	0.00165464	0.0130782
Q14203_DCTN1	0.761142	0.229366	0.438766
Q14204_DYNC1H1	1.23647	0.267716	0.481815
Q14213_EBI3	1.20572	0.308099	0.523848
Q14247_CTTN	0.504661	0.0208713	0.0821965
Q14254_FLOT2	1.01033	0.970706	0.983605
Q14258_TRIM25	0.827631	0.60566	0.771744
Q14289_PTK2B	0.425211	0.00329247	0.0221399
Q14315_FLNC	0.948919	0.874663	0.933569
Q14344_GNA13	0.557236	0.000575278	0.0064015
Q14393_GAS6	0.694092	0.187577	0.384543
Q14444_CAPRIN1	2.24404	0.0974783	0.247963
Q14517_FAT1	3.40068	1.0511e-05	0.000429474
Q14520_HABP2	1.35561	0.00267771	0.0188739
Q14554_PDIA5	0.463789	0.00552744	0.0312863
Q14558_PRPSAP1	0.815336	0.564378	0.740887
Q14574_DSC3	1.1846	0.175672	0.367506
Q14623_IHH	0.606712	0.0365233	0.123237
Q14624_ITIH4	0.849767	0.194038	0.394871
Q14644_RASA3	0.394053	0.00139353	0.0114594
Q14677_CLINT1	1.20023	0.408479	0.618155
Q14683_SMC1A	1.24697	0.562095	0.740456
Q14696_MESD	0.746678	0.213857	0.419846
Q14697_GANAB	1.00845	0.930851	0.965524
Q14738_PPP2R5D	0.945135	0.740534	0.862486
Q14761_PTPRCAP	1.57921	0.0900917	0.236299
Q14764_MVP	1.27418	0.166256	0.354327
Q14766_LTBP1	0.5353	0.0050926	0.0295429
Q14767_LTBP2	4.28866	7.52382e-07	6.14837e-05
Q14773_ICAM4	0.927717	0.776292	0.885999
Q14839_CHD4	0.937065	0.81898	0.905458
Q14847_LASP1	0.641065	0.00428889	0.0265141
Q14956_GPNMB	1.48585	0.00404562	0.0255373
Q14974_KPNB1	0.755329	0.172904	0.363427
Q14BN4_SLMAP	2.69331	0.0867837	0.230629
Q14C86_GAPVD1	0.534824	0.0237113	0.0901236
Q14C87_TMEM132D	1.38599	0.0832722	0.223799
Q15005_SPCS2	1.04648	0.830239	0.90916
Q15008_PSMD6	1.07844	0.862954	0.927591
Q15019_SEPTIN2	0.421087	0.0022657	0.0166896
Q15027_ACAP1	0.406983	0.122205	0.2892
Q15029_EFTUD2	1.10469	0.885482	0.937464
Q15036_SNX17	0.606543	0.295061	0.51234
Q15046_KARS1	0.68224	0.0337337	0.116377
Q15056_EIF4H	0.611987	0.122533	0.289714
Q15057_ACAP2	0.310144	0.00858093	0.0436559
Q15063_POSTN	1.44125	0.0290666	0.10346
Q15080_NCF4	0.324095	0.033499	0.115873
Q15084_PDIA6	0.736922	0.0139827	0.0616608
Q15102_PAFAH1B3	1.54921	0.486308	0.684072
Q15109_AGER	1.95957	0.00844669	0.04331
Q15113_PCOLCE	1.28536	0.0486811	0.15191
Q15125_EBP	1.88904	0.129815	0.300475
Q15126_PMVK	0.364579	0.0150602	0.0648878
Q15149_PLEC	1.21368	0.151264	0.331956
Q15166_PON3	1.42844	0.0272813	0.0992219
Q15172_PPP2R5A	0.781521	0.561272	0.739892
Q15181_PPA1	1.22661	0.558056	0.736978
Q15198_PDGFRL	1.34443	0.0600016	0.176816
Q15208_STK38	0.381555	0.00477499	0.0284158
Q15233_NONO	0.990748	0.945803	0.973662
Q15286_RAB35	0.803171	0.724883	0.856272
Q15323_KRT31	13.4976	0.319999	0.532529
Q15365_PCBP1	0.462596	0.000176792	0.00283626
Q15366_PCBP2	0.423385	4.06361e-05	0.00105211
Q15370_ELOB	0.821147	0.648217	0.805508
Q15389_ANGPT1	0.47811	0.0154312	0.0660434
Q15404_RSU1	0.416916	0.000925398	0.0088475
Q15424_SAFB	1.0911	0.681746	0.826886
Q15435_PPP1R7	1.19309	0.258952	0.473345
Q15436_SEC23A	1.20171	0.78674	0.892549
Q15465_SHH	0.447775	0.0865361	0.23044
Q15477_SKIC2	0.840013	0.677529	0.824084
Q15485_FCN2	0.920849	0.85981	0.926254
Q15517_CDSN	1.3716	0.453394	0.657221
Q15555_MAPRE2	0.304121	0.000245354	0.00343222
Q15582_TGFBI	1.33886	0.000312581	0.00408699
Q15599_NHERF2	2.19311	0.000963764	0.00903313
Q15628_TRADD	0.151412	0.00117626	0.0103657
Q15691_MAPRE1	0.781863	0.355598	0.5725
Q15746_MYLK	0.47832	0.0910096	0.237752
Q15762_CD226	0.342402	0.00127019	0.0108473
Q15796_SMAD2	0.266092	0.00474605	0.0284011
Q15818_NPTX1	2.51785	0.0138231	0.0611633
Q15819_UBE2V2	0.282755	0.00502213	0.0294523
Q15828_CST6	0.91669	0.8167	0.904179
Q15833_STXBP2	0.159751	3.83024e-06	0.000192617
Q15836_VAMP3	1.83448	0.273996	0.489521
Q15843_NEDD8	0.33842	0.0114909	0.0533724
Q15848_ADIPOQ	1.50605	0.0502524	0.155331
Q15904_ATP6AP1	0.920097	0.712621	0.846706
Q15907_RAB11B	0.829931	0.215352	0.422236
Q15942_ZYX	1.38381	0.229063	0.438766
Q16181_SEPTIN7	0.583136	0.0932502	0.241435
Q16270_IGFBP7	1.31942	0.193388	0.393854
Q16363_LAMA4	1.13515	0.630433	0.791067
Q16378_PRR4	2.19019	0.0733471	0.204045
Q16394_EXT1	1.28957	0.00509765	0.0295429
Q16401_PSMD5	0.925743	0.660404	0.814602
Q16512_PKN1	0.827654	0.501828	0.69617
Q16531_DDB1	1.01711	0.961586	0.979709
Q16537_PPP2R5E	0.505925	0.0237704	0.0902173
Q16539_MAPK14	0.202353	3.1661e-06	0.000168967
Q16543_CDC37	0.414214	0.000818601	0.00826077
Q16555_DPYSL2	0.939498	0.699662	0.839273
Q16563_SYPL1	0.891199	0.673827	0.823399
Q16610_ECM1	0.716027	0.0308548	0.109034
Q16627_CCL14	0.873978	0.167851	0.356274
Q16629_SRSF7	0.294311	0.000339724	0.00435033
Q16630_CPSF6	1.81485	0.0392815	0.129775
Q16658_FSCN1	1.90145	0.241475	0.455811
Q16674_MIA	1.16741	0.414502	0.624021
Q16698_DECR1	0.857499	0.291001	0.50947
Q16706_MAN2A1	0.825975	0.108066	0.26486
Q16718_NDUFA5	0.479271	0.125767	0.294394
Q16762_TST	1.15443	0.455893	0.657925
Q16774_GUK1	0.924743	0.724966	0.856272
Q16775_HAGH	0.739908	0.444176	0.647447
Q16795_NDUFA9	0.714431	0.215397	0.422236
Q16822_PCK2	0.952002	0.819305	0.905458
Q16836_HADH	0.806488	0.199591	0.399947
Q16851_UGP2	0.525379	0.00223814	0.01658
Q16853_AOC3	1.19763	0.217521	0.424866
Q16891_IMMT	0.739872	0.289864	0.508392
Q1KMD3_HNRNPUL2	0.981577	0.941305	0.97127
Q27J81_INF2	0.593416	0.0169415	0.070657
Q2M389_WASHC4	0.50455	0.0954031	0.24387
Q2Q1W2_TRIM71	0.607634	0.0957132	0.244424
Q32MZ4_LRRFIP1	0.518445	0.309013	0.524304
Q32P44_EML3	1.0825	0.813157	0.903315
Q3LXA3_TKFC	0.914781	0.580515	0.753373
Q3SXM5_HSDL1	2.88351	0.0696347	0.196646
Q3YEC7_RABL6	0.535361	0.197347	0.399121
Q3ZCV2_CIMAP2	2.1362	0.00886355	0.0445667
Q3ZCW2_LGALSL	0.136384	7.40789e-05	0.00153743
Q49AJ0_FAM135B	1.90389	0.00220244	0.0164903
Q4G0P3_HYDIN	0.901601	0.601916	0.769661
Q4G148_GXYLT1	1.06629	0.620501	0.781981
Q4KMQ2_ANO6	0.46593	0.00342791	0.022689
Q4LDE5_SVEP1	1.6747	0.00161278	0.0128749
Q4ZHG4_FNDC1	2.33392	0.0411003	0.133678
Q504Y2_PKDCC	0.900656	0.741765	0.862863
Q52LJ0_FAM98B	0.832063	0.422571	0.630126
Q53EL6_PDCD4	0.379595	0.0118743	0.054861
Q53GQ0_HSD17B12	1.07621	0.696123	0.836091
Q53H76_PLA1A	1.00846	0.967775	0.981284
Q53RD9_FBLN7	0.953332	0.730919	0.858108
Q53RT3_ASPRV1	1.0256	0.958116	0.978318
Q53T59_HS1BP3	2.03879	0.000798116	0.0081846
Q53TN4_CYBRD1	1.23616	0.476695	0.673859
Q567U6_CCDC93	0.533771	0.120886	0.286959
Q5D862_FLG2	1.26484	0.512888	0.703674
Q5JS37_NHLRC3	1.48523	0.332164	0.545952
Q5JSH3_WDR44	0.729828	0.404978	0.61678
Q5JTV8_TOR1AIP1	0.471396	0.0516634	0.15854
Q5JXB2_UBE2NL	0.610022	0.155357	0.337985
Q5K130_CLLU1-AS1	0.71439	0.482404	0.679837
Q5KU26_COLEC12	1.25298	0.466485	0.667319
Q5SGD2_PPM1L	0.926137	0.841653	0.917058
Q5SQ64_LY6G6F	0.202058	0.000173101	0.00281154
Q5SSJ5_HP1BP3	0.761509	0.163743	0.350687
Q5T447_HECTD3	0.343099	0.0274508	0.0994237
Q5T4S7_UBR4	0.50342	0.0171536	0.071201
Q5T5C0_STXBP5	0.542427	0.40708	0.617823
Q5T749_KPRP	1.63686	0.415016	0.624434
Q5T750_KPLCE	1.42575	0.442704	0.646812
Q5TDH0_DDI2	0.552065	0.0743281	0.206117
Q5VWZ2_LYPLAL1	0.453477	0.130359	0.300607
Q5VZ66_JAKMIP3	1.1569	0.487163	0.684541
Q5VZ72_IZUMO3	1.17642	0.641681	0.79926
Q5VZK9_CARMIL1	0.896182	0.740477	0.862486
Q5XKE5_KRT79	0.651774	0.671205	0.821339
Q5XPI4_RNF123	1.17606	0.565414	0.741876
Q629K1_TRIQK	0.928195	0.823025	0.905995
Q63HN8_RNF213	0.615472	0.296489	0.514479
Q63ZY3_KANK2	0.969572	0.908318	0.95453
Q641Q3_METRNL	0.840779	0.612791	0.777511
Q658P3_STEAP3	0.514365	0.00530429	0.0304851
Q66K74_MAP1S	0.634972	0.243151	0.456781
Q684P5_RAP1GAP2	1.04212	0.847392	0.919473
Q68BL7_OLFML2A	0.931019	0.749266	0.867224
Q68DL7_C18orf63	1.40211	0.0453686	0.144682
Q68DQ2_CRYBG3	1.59139	0.159219	0.344667
Q68EM7_ARHGAP17	0.732036	0.373796	0.592007
Q69YW2_STUM	0.229868	0.00853975	0.0436413
Q6DD88_ATL3	1.09679	0.782727	0.891477
Q6E0U4_DMKN	1.32361	0.133598	0.30565
Q6EMK4_VASN	1.17981	0.589793	0.761258
Q6FHJ7_SFRP4	0.932627	0.641389	0.79926
Q6IAA8_LAMTOR1	1.17728	0.293373	0.511409
Q6IBS0_TWF2	0.652503	0.0803975	0.218317
Q6KB66_KRT80	1.3822	0.407733	0.6181
Q6KF10_GDF6	3.69641	8.71833e-05	0.00171417
Q6NVY1_HIBCH	0.41029	0.365434	0.582999
Q6NYC1_JMJD6	0.612022	0.0101211	0.0490124
Q6NZI2_CAVIN1	0.830899	0.729546	0.857421
Q6P179_ERAP2	0.919472	0.729492	0.857421
Q6P1A2_LPCAT3	2.38477	0.297093	0.515112
Q6P1N0_CC2D1A	0.601935	0.0720819	0.20203
Q6P3W7_SCYL2	0.218646	0.0078239	0.0411501
Q6P4A8_PLBD1	1.22372	0.493643	0.688712
Q6P589_TNFAIP8L2	0.359608	0.00502701	0.0294523
Q6P988_NOTUM	1.47499	0.059911	0.176816
Q6PJW8_CNST	0.714056	0.667053	0.81894
Q6Q788_APOA5	0.789415	0.476354	0.673859
Q6RI45_BRWD3	3.39374	0.0150619	0.0648878
Q6UVK1_CSPG4	0.898147	0.791758	0.895123
Q6UWF9_FAM180A	1.43157	0.566253	0.742231
Q6UWH4_GASK1B	1.05688	0.703734	0.84182
Q6UWL2_SUSD1	0.535696	0.0948458	0.24387
Q6UWP8_SBSN	1.21577	0.438817	0.644667
Q6UWY5_OLFML1	1.43269	0.00726623	0.038975
Q6UX71_PLXDC2	0.663662	0.0209411	0.0823472
Q6UXB2_CXCL17	3.67522	0.136271	0.310951
Q6UXB8_PI16	1.67664	0.313575	0.527953
Q6UXH0_ANGPTL8	1.74242	0.106536	0.263537
Q6UXH9_PAMR1	1.44963	0.0123216	0.0562134
Q6UXI7_VIT	0.993702	0.972815	0.983605
Q6UXI9_NPNT	5.85039	1.30784e-11	8.54999e-09
Q6UY14_ADAMTSL4	2.58223	1.14496e-08	1.99605e-06
Q6V0I7_FAT4	1.85043	0.0142001	0.0621999
Q6VY07_PACS1	0.85882	0.524638	0.709083
Q6WN34_CHRDL2	1.81886	0.0639146	0.186537
Q6XYQ8_SYT10	0.201369	0.00389509	0.0247826
Q6YHK3_CD109	1.01689	0.890443	0.940812
Q6ZMM2_ADAMTSL5	1.57269	0.00286708	0.0199931
Q6ZMP0_THSD4	5.0628	4.79798e-06	0.000231394
Q6ZN30_BNC2	0.722953	0.0645668	0.187394
Q6ZNJ1_NBEAL2	0.269873	0.00478125	0.0284158
Q6ZRS2_SRCAP	0.907807	0.65871	0.81328
Q6ZS72_PEAK3	1.14256	0.801427	0.897799
Q6ZU15_SEPTIN14	0.714153	0.089349	0.235058
Q6ZVN8_HJV	1.15952	0.371754	0.58989
Q6ZVX7_NCCRP1	1.25084	0.555319	0.734527
Q709C8_VPS13C	0.52033	0.00730315	0.038975
Q70IA6_MOB2	0.275399	0.00557386	0.0313754
Q70IA8_MOB3C	0.109802	5.80497e-05	0.0013097
Q70J99_UNC13D	0.522924	0.00458329	0.0278728
Q71UM5_RPS27L	0.929593	0.851515	0.921215
Q76LX8_ADAMTS13	1.90412	0.000382076	0.0048035
Q76M96_CCDC80	1.64158	0.01111	0.0520917
Q7KZF4_SND1	0.745598	0.00925288	0.0461761
Q7KZI7_MARK2	0.491669	0.101941	0.255509
Q7L014_DDX46	0.876635	0.402753	0.615906
Q7L1Q6_BZW1	0.641872	0.228882	0.438766
Q7L576_CYFIP1	0.226845	5.52694e-06	0.00025356
Q7L591_DOK3	0.206105	0.00990444	0.0482311
Q7L7X3_TAOK1	0.529489	0.235619	0.44843
Q7LDG7_RASGRP2	0.292116	0.0502235	0.155331
Q7LFL8_CXXC5	1.09673	0.524904	0.709083
Q7LFX5_CHST15	0.170782	0.00031143	0.00408699
Q7LGC8_CHST3	1.59786	0.0288686	0.103271
Q7Z2Q7_LRRC70	1.48042	0.270547	0.48524
Q7Z2W4_ZC3HAV1	0.552893	0.000743326	0.00785255
Q7Z406_MYH14	1.36727	0.126791	0.295771
Q7Z478_DHX29	0.556721	0.384936	0.600244
Q7Z4P5_GDF7	1.48962	0.0952694	0.24387
Q7Z4R8_C6orf120	0.760635	0.501115	0.695551
Q7Z4W1_DCXR	0.929604	0.752038	0.86863
Q7Z5A7_TAFA5	0.911605	0.695793	0.836091
Q7Z5L7_PODN	1.24751	0.740067	0.862486
Q7Z5R6_APBB1IP	0.88394	0.622942	0.783923
Q7Z6Z7_HUWE1	0.377836	0.00249551	0.0179279
Q7Z794_KRT77	0.978537	0.951193	0.975439
Q7Z7G0_ABI3BP	1.50314	8.64534e-05	0.00171269
Q7Z7H5_TMED4	0.815387	0.307526	0.523555
Q7Z7M8_B3GNT8	0.710796	0.0448963	0.143806
Q86SQ4_ADGRG6	0.650742	0.0202415	0.0803127
Q86SR1_GALNT10	1.63615	0.0192097	0.0778813
Q86T13_CLEC14A	1.01548	0.942825	0.97143
Q86TH1_ADAMTSL2	1.0807	0.563747	0.740456
Q86TP1_PRUNE1	0.189803	0.00129345	0.0109246
Q86TX2_ACOT1	0.827878	0.518678	0.706429
Q86U17_SERPINA11	0.787507	0.401602	0.615586
Q86U42_PABPN1	0.681215	0.21691	0.424249
Q86UD1_OAF	1.00616	0.967678	0.981284
Q86UE4_MTDH	0.682611	0.228991	0.438766
Q86UN2_RTN4RL1	1.22702	0.103618	0.258816
Q86UQ4_ABCA13	1.46889	0.454167	0.657611
Q86UX2_ITIH5	1.95952	3.03506e-05	0.000818216
Q86UX7_FERMT3	0.301762	0.00646037	0.0354169
Q86V81_ALYREF	0.793659	0.365186	0.582999
Q86VN1_VPS36	1.62647	0.3186	0.532017
Q86VP6_CAND1	0.856254	0.548542	0.729623
Q86WI1_PKHD1L1	0.378302	0.0168709	0.070475
Q86X10_RALGAPB	0.890797	0.707068	0.84313
Q86X29_LSR	4.95251	8.33469e-07	6.26243e-05
Q86Y38_XYLT1	0.788005	0.0400165	0.130968
Q86Y46_KRT73	1.91068	0.247575	0.460461
Q86YV0_RASAL3	0.792824	0.65841	0.81328
Q86YW5_TREML1	0.625002	0.33678	0.549816
Q86YZ3_HRNR	1.43333	0.299509	0.518001
Q8IUL8_CILP2	1.86652	0.00222369	0.0165197
Q8IUR6_CREBRF	1.09269	0.823191	0.905995
Q8IUX7_AEBP1	1.21863	0.855651	0.923454
Q8IV08_PLD3	1.68028	0.092007	0.239294
Q8IV36_HID1	0.566264	0.180927	0.3749
Q8IW45_NAXD	0.770019	0.19795	0.399413
Q8IW75_SERPINA12	1.04375	0.907216	0.95453
Q8IWA5_SLC44A2	0.320564	0.000170485	0.00278637
Q8IWE2_FAM114A1	0.791206	0.508977	0.701621
Q8IWU5_SULF2	0.590318	0.438667	0.644667
Q8IWV7_UBR1	0.607065	0.422654	0.630126
Q8IWY4_SCUBE1	0.617985	0.675673	0.824027
Q8IXB1_DNAJC10	0.555833	0.197838	0.399413
Q8IXV7_KLHDC8B	1.06364	0.818334	0.905458
Q8IY67_RAVER1	1.4186	0.483676	0.681106
Q8IYB5_SMAP1	0.282664	0.0104055	0.0499274
Q8IYB7_DIS3L2	0.479201	0.00747536	0.0398127
Q8IYJ2_C10orf67	0.176195	0.000778431	0.00804584
Q8IZ83_ALDH16A1	0.707961	0.0649046	0.187979
Q8IZC6_COL27A1	1.77268	0.125769	0.294394
Q8IZF2_ADGRF5	1.11034	0.466885	0.66752
Q8IZP0_ABI1	0.344128	0.00122853	0.0107087
Q8IZP7_HS6ST3	1.085	0.852333	0.921394
Q8N128_FAM177A1	0.695828	0.0670653	0.192721
Q8N131_TMEM123	0.351159	0.01638	0.0688622
Q8N163_CCAR2	0.706521	0.472011	0.670084
Q8N1G4_LRRC47	0.456036	0.0331566	0.115442
Q8N1N4_KRT78	1.37996	0.403772	0.61678
Q8N257_H2BC26	0.79517	0.254423	0.468202
Q8N2G8_GHDC	1.46012	0.40913	0.618425
Q8N302_AGGF1	21.5918	6.00476e-10	2.24321e-07
Q8N392_ARHGAP18	0.327126	0.0412041	0.133849
Q8N3D4_EHBP1L1	1.09739	0.458191	0.659785
Q8N3T6_TMEM132C	1.22542	0.162297	0.348731
Q8N428_GALNT16	1.60395	0.000941779	0.00895546
Q8N436_CPXM2	1.45285	0.421635	0.630126
Q8N474_SFRP1	1.45962	0.795852	0.896663
Q8N4A0_GALNT4	0.823188	0.141489	0.319731
Q8N699_MYCT1	0.655197	0.0590517	0.175278
Q8N6C8_LILRA3	1.42395	0.749501	0.867224
Q8N6H7_ARFGAP2	0.80488	0.661486	0.815168
[truncated: 616 more rows]
