# Supplementary material for: Systematic evaluation of blood contamination in nanoparticle-based plasma proteomics
Source: EMBO Mol Med. 2025 Dec 5;18(1):275–96. doi: 10.1038/s44321-025-00346-9 (PMC12808129; doi:10.1038/s44321-025-00346-9)
Supplement: Supplementary file 14 — Source data Fig. 7 [file 44321_2025_346_MOESM14_ESM.zip]

Archive with 15 entries (7 files):
- Figure 7/
- Figure 7/7b/
- Figure 7/7b/7b_protein_identification_violin_plot.xlsx
- Figure 7/7c/
- Figure 7/7c/7c_biorep_techrep_violin_plot.xlsx
- Figure 7/7d/
- Figure 7/7d/7d_Platelets_30markers_200patients_contamination_index_distribution.xlsx
- Figure 7/7e/
- Figure 7/7e/7e_RBC_30markers_200patients_contamination_index_distribution.xlsx
- Figure 7/7f/
- Figure 7/7f/7f_Coagulation_200patients_contamination_index_distribution.xlsx
- Figure 7/7g/
- Figure 7/7g/7g_ml_stat_heatmap.xlsx
- Figure 7/7h/
- Figure 7/7h/7h_feature_importance.xlsx
