# Supplementary material for: Systematic evaluation of blood contamination in nanoparticle-based plasma proteomics
Source: EMBO Mol Med. 2025 Dec 5;18(1):275–96. doi: 10.1038/s44321-025-00346-9 (PMC12808129; doi:10.1038/s44321-025-00346-9)
Supplement: Supplementary file 14 — Source data Fig. 7 [file 44321_2025_346_MOESM14_ESM.zip › Figure 7/7b/7b_protein_identification_violin_plot.xlsx]

## Sheet: 7b_violin_plot
cv	type
0.0316809	Mixpool
0.0136181	Mixpool
0.00382392	Mixpool
0.0105187	Mixpool
0.0544774	Mixpool
0.0353248	Mixpool
0.0136362	Mixpool
0.00617173	Mixpool
0.00753912	Mixpool
0.0248866	Mixpool
0.020303	Mixpool
0.0225762	Mixpool
0.0671525	Mixpool
0.028279	Mixpool
0.0182334	Mixpool
0.193231	Mixpool
0.00725041	Mixpool
0.00749686	Mixpool
0.0356956	Mixpool
0.00665546	Mixpool
0.0196417	Mixpool
0.026584	Mixpool
0.00647609	Mixpool
0.0536267	Mixpool
0.0401031	Mixpool
0.00646172	Mixpool
0.047214	Mixpool
0.0135414	Mixpool
0.00577692	Mixpool
0.0116748	Mixpool
0.0323487	Mixpool
0.00965157	Mixpool
0.0102724	Mixpool
0.00287849	Mixpool
0.00821302	Mixpool
0.0104393	Mixpool
0.0171138	Mixpool
0.0122048	Mixpool
0.127186	Mixpool
0.0120469	Mixpool
0.13019	Mixpool
0.00522501	Mixpool
0.0137178	Mixpool
0.059196	Mixpool
0.0226182	Mixpool
0.024805	Mixpool
0.0163656	Mixpool
0.0300272	Mixpool
0.0120384	Mixpool
0.0397128	Mixpool
0.00792348	Mixpool
0.00399333	Mixpool
0.0279018	Mixpool
0.0212558	Mixpool
0.0102424	Mixpool
0.00670226	Mixpool
0.0049151	Mixpool
0.0120209	Mixpool
0.00985901	Mixpool
0.0471358	Mixpool
0.0898159	Mixpool
0.0173745	Mixpool
0.0357258	Mixpool
0.011417	Mixpool
0.0112148	Mixpool
0.0177199	Mixpool
0.0471905	Mixpool
0.01141	Mixpool
0.00696124	Mixpool
0.12873	Mixpool
0.014916	Mixpool
0.0487566	Mixpool
0.0358249	Mixpool
0.015594	Mixpool
0.0625239	Mixpool
0.0329632	Mixpool
0.117815	Mixpool
0.00313862	Mixpool
0.00995663	Mixpool
0.0237918	Mixpool
0.0308767	Mixpool
0.00581445	Mixpool
0.0254881	Mixpool
0.0184372	Mixpool
0.00334797	Mixpool
0.0191641	Mixpool
0.0930252	Mixpool
0.000921561	Mixpool
0.0634594	Mixpool
0.0445839	Mixpool
0.0120551	Mixpool
0.0126758	Mixpool
0.00776288	Mixpool
0.0413244	Mixpool
0.0511368	Mixpool
0.00865119	Mixpool
0.0221413	Mixpool
0.1681	Mixpool
0.00859323	Mixpool
0.006265	Mixpool
0.0481816	Mixpool
0.0541187	Mixpool
0.00200132	Mixpool
0.00981859	Mixpool
0.0600301	Mixpool
0.0268765	Mixpool
0.0154335	Mixpool
0.0504611	Mixpool
0.0141454	Mixpool
0.0429141	Mixpool
0.0226287	Mixpool
0.0242019	Mixpool
0.0129081	Mixpool
0.0101691	Mixpool
0.00825912	Mixpool
0.0313823	Mixpool
0.0914113	Mixpool
0.00381919	Mixpool
0.0527239	Mixpool
0.00664688	Mixpool
0.0699957	Mixpool
0.00905247	Mixpool
0.00523535	Mixpool
0.0232258	Mixpool
0.00327428	Mixpool
0.0247091	Mixpool
0.00891434	Mixpool
0.0220099	Mixpool
0.0197006	Mixpool
0.017849	Mixpool
0.00670321	Mixpool
0.102573	Mixpool
0.0245871	Mixpool
0.0318336	Mixpool
0.00963051	Mixpool
0.00281443	Mixpool
0.00947563	Mixpool
0.0144167	Mixpool
0.0361242	Mixpool
0.0125456	Mixpool
0.0211453	Mixpool
0.023904	Mixpool
0.0222886	Mixpool
0.0523674	Mixpool
0.0156855	Mixpool
0.0091176	Mixpool
0.00700514	Mixpool
0.0948496	Mixpool
0.00692819	Mixpool
0.00170594	Mixpool
0.0278734	Mixpool
0.0333499	Mixpool
0.00724952	Mixpool
0.0220783	Mixpool
0.00966301	Mixpool
0.0477449	Mixpool
0.00659126	Mixpool
0.0194301	Mixpool
0.067114	Mixpool
0.0113821	Mixpool
0.0136318	Mixpool
0.0115194	Mixpool
0.0540872	Mixpool
0.0318585	Mixpool
0.0375719	Mixpool
0.0181297	Mixpool
0.0558105	Mixpool
0.0539464	Mixpool
0.031281	Mixpool
0.0173941	Mixpool
0.0210661	Mixpool
0.0265241	Mixpool
0.0240251	Mixpool
0.0490805	Mixpool
0.0422484	Mixpool
0.14541	Mixpool
0.0289941	Mixpool
0.0124075	Mixpool
0.0279503	Mixpool
0.0212013	Mixpool
0.0290093	Mixpool
0.118989	Mixpool
0.0351225	Mixpool
0.00518646	Mixpool
0.066931	Mixpool
0.0122962	Mixpool
0.0221862	Mixpool
0.021555	Mixpool
0.0400383	Mixpool
0.0695682	Mixpool
0.0158968	Mixpool
0.0139229	Mixpool
0.00778564	Mixpool
0.0567362	Mixpool
0.025703	Mixpool
0.0324778	Mixpool
0.0161082	Mixpool
0.049496	Mixpool
0.0240102	Mixpool
0.00434416	Mixpool
0.0842217	Mixpool
0.0078637	Mixpool
0.0172772	Mixpool
0.0330892	Mixpool
0.038507	Mixpool
0.0768643	Mixpool
0.0672095	Mixpool
0.0512858	Mixpool
0.0256009	Mixpool
0.0506962	Mixpool
0.0102014	Mixpool
0.00847185	Mixpool
0.03686	Mixpool
0.0290344	Mixpool
0.00945609	Mixpool
0.00663567	Mixpool
0.00892907	Mixpool
0.0439746	Mixpool
0.0878045	Mixpool
0.0201528	Mixpool
0.041148	Mixpool
0.0715602	Mixpool
0.0418428	Mixpool
0.00195368	Mixpool
0.0379222	Mixpool
0.0571357	Mixpool
0.0105084	Mixpool
0.00555146	Mixpool
0.0152221	Mixpool
0.00359428	Mixpool
0.00784154	Mixpool
0.021259	Mixpool
0.0842817	Mixpool
0.0116089	Mixpool
0.0175002	Mixpool
0.0249755	Mixpool
0.0128589	Mixpool
0.062905	Mixpool
0.0362983	Mixpool
0.00165329	Mixpool
0.102427	Mixpool
0.0238726	Mixpool
0.0196195	Mixpool
0.0458399	Mixpool
0.0186443	Mixpool
0.00833564	Mixpool
0.0186588	Mixpool
0.00770492	Mixpool
0.0189525	Mixpool
0.0103921	Mixpool
0.0176034	Mixpool
0.0431504	Mixpool
0.0364856	Mixpool
0.0496717	Mixpool
0.0074189	Mixpool
0.00475647	Mixpool
0.019022	Mixpool
0.015009	Mixpool
0.00377618	Mixpool
0.0108031	Mixpool
0.0147079	Mixpool
0.00637824	Mixpool
0.00264578	Mixpool
0.0106424	Mixpool
0.0178468	Mixpool
0.0545364	Mixpool
0.0817284	Mixpool
0.0519401	Mixpool
0.078978	Mixpool
0.0412194	Mixpool
0.0336098	Mixpool
0.0362177	Mixpool
0.0552524	Mixpool
0.0171012	Mixpool
0.0287359	Mixpool
0.0302955	Mixpool
0.0544584	Mixpool
0.0397982	Mixpool
0.0417611	Mixpool
0.0301214	Mixpool
0.0272331	Mixpool
0.00809458	Mixpool
0.0619586	Mixpool
0.0617267	Mixpool
0.0173797	Mixpool
0.0184155	Mixpool
0.0626044	Mixpool
0.0624489	Mixpool
0.043956	Mixpool
0.02383	Mixpool
0.0361418	Mixpool
0.0397094	Mixpool
0.023718	Mixpool
0.00905465	Mixpool
0.0163438	Mixpool
0.0146576	Mixpool
0.0575991	Mixpool
0.0956533	Mixpool
0.00811626	Mixpool
0.00813473	Mixpool
0.0196045	Mixpool
0.0326323	Mixpool
0.0341607	Mixpool
0.0111347	Mixpool
0.0482545	Mixpool
0.0115015	Mixpool
0.0207444	Mixpool
0.0299977	Mixpool
0.0202472	Mixpool
0.0227412	Mixpool
0.0513396	Mixpool
0.0220483	Mixpool
0.0253426	Mixpool
0.0180531	Mixpool
0.0606403	Mixpool
0.0120404	Mixpool
0.00874612	Mixpool
0.0179528	Mixpool
0.013597	Mixpool
0.0121697	Mixpool
0.0207336	Mixpool
0.0575813	Mixpool
0.105422	Mixpool
0.0724455	Mixpool
0.00407318	Mixpool
0.134935	Mixpool
0.0295364	Mixpool
0.0229836	Mixpool
0.0309076	Mixpool
0.0543429	Mixpool
0.0252621	Mixpool
0.0169129	Mixpool
0.0288948	Mixpool
0.0206065	Mixpool
0.0228428	Mixpool
0.0172255	Mixpool
0.0446887	Mixpool
0.0591059	Mixpool
0.0368836	Mixpool
0.015568	Mixpool
0.150462	Mixpool
0.0221513	Mixpool
0.0371204	Mixpool
0.0973643	Mixpool
0.030462	Mixpool
0.0596494	Mixpool
0.162679	Mixpool
0.0457204	Mixpool
0.0485227	Mixpool
0.0942085	Mixpool
0.00632516	Mixpool
0.00585547	Mixpool
0.0576564	Mixpool
0.0589848	Mixpool
0.0214019	Mixpool
0.00396671	Mixpool
0.0100452	Mixpool
0.0483242	Mixpool
0.00715484	Mixpool
0.0219636	Mixpool
0.02458	Mixpool
0.0024551	Mixpool
0.0325452	Mixpool
0.0221733	Mixpool
0.0705174	Mixpool
0.0814094	Mixpool
0.0925177	Mixpool
0.00249455	Mixpool
0.0125494	Mixpool
0.00515761	Mixpool
0.0231125	Mixpool
0.0550912	Mixpool
0.00547044	Mixpool
0.0241792	Mixpool
0.0470536	Mixpool
0.0106842	Mixpool
0.021189	Mixpool
0.0311346	Mixpool
0.00878825	Mixpool
0.0111087	Mixpool
0.0566437	Mixpool
0.077481	Mixpool
0.0331877	Mixpool
0.02055	Mixpool
0.0805268	Mixpool
0.00754143	Mixpool
0.0396382	Mixpool
0.0142928	Mixpool
0.00519771	Mixpool
0.0558849	Mixpool
0.0739973	Mixpool
0.00989365	Mixpool
0.0150838	Mixpool
0.00811629	Mixpool
0.00362704	Mixpool
0.0219999	Mixpool
0.0290924	Mixpool
0.116444	Mixpool
0.025435	Mixpool
0.0113236	Mixpool
0.122486	Mixpool
0.0107089	Mixpool
0.00777512	Mixpool
0.130945	Mixpool
0.0266133	Mixpool
0.0307239	Mixpool
0.0231062	Mixpool
0.013175	Mixpool
0.0123563	Mixpool
0.0130423	Mixpool
0.0593398	Mixpool
0.00594759	Mixpool
0.0172299	Mixpool
0.0109462	Mixpool
0.0105905	Mixpool
0.0199771	Mixpool
0.017751	Mixpool
0.0375785	Mixpool
0.0458175	Mixpool
0.0672927	Mixpool
0.125985	Mixpool
0.0226694	Mixpool
0.160324	Mixpool
0.021335	Mixpool
0.0127996	Mixpool
0.00343777	Mixpool
0.0876794	Mixpool
0.00222976	Mixpool
0.0117073	Mixpool
0.10232	Mixpool
0.055675	Mixpool
0.0135482	Mixpool
0.0132994	Mixpool
0.038174	Mixpool
0.0108153	Mixpool
0.0257845	Mixpool
0.00873735	Mixpool
0.0744919	Mixpool
0.00682944	Mixpool
0.00225337	Mixpool
0.0720279	Mixpool
0.0315873	Mixpool
0.0235252	Mixpool
0.0559673	Mixpool
0.0123717	Mixpool
0.0259102	Mixpool
0.0207912	Mixpool
0.0441987	Mixpool
0.0540487	Mixpool
0.071037	Mixpool
0.0746295	Mixpool
0.0785516	Mixpool
0.0303342	Mixpool
0.0305193	Mixpool
0.0476544	Mixpool
0.0455911	Mixpool
0.0278063	Mixpool
0.0726072	Mixpool
0.0427512	Mixpool
0.106566	Mixpool
0.019776	Mixpool
0.0413539	Mixpool
0.0136265	Mixpool
0.0207771	Mixpool
0.0664666	Mixpool
0.00593822	Mixpool
0.0329789	Mixpool
0.0153339	Mixpool
0.0260669	Mixpool
0.0139713	Mixpool
0.089759	Mixpool
0.0687087	Mixpool
0.0169339	Mixpool
0.0434931	Mixpool
0.0173725	Mixpool
0.0105761	Mixpool
0.0519178	Mixpool
0.0150626	Mixpool
0.00872587	Mixpool
0.0109432	Mixpool
0.012017	Mixpool
0.0114986	Mixpool
0.0060607	Mixpool
0.00959821	Mixpool
0.0166043	Mixpool
0.00438981	Mixpool
0.0214748	Mixpool
0.0743917	Mixpool
0.00817757	Mixpool
0.0728652	Mixpool
0.0430729	Mixpool
0.0560742	Mixpool
0.00868305	Mixpool
0.00526384	Mixpool
0.0294631	Mixpool
0.0386015	Mixpool
0.0375908	Mixpool
0.0111563	Mixpool
0.0364056	Mixpool
0.0131714	Mixpool
0.00950584	Mixpool
0.0159266	Mixpool
0.0141208	Mixpool
0.0114704	Mixpool
0.0262698	Mixpool
0.0037829	Mixpool
0.00952183	Mixpool
0.00562306	Mixpool
0.00542981	Mixpool
0.0036197	Mixpool
0.0180752	Mixpool
0.0124009	Mixpool
0.07039	Mixpool
0.0458566	Mixpool
0.00293546	Mixpool
0.00680314	Mixpool
0.136074	Mixpool
0.00177751	Mixpool
0.00992849	Mixpool
0.0157466	Mixpool
0.0141117	Mixpool
0.00213609	Mixpool
0.00743946	Mixpool
0.00409187	Mixpool
0.00517718	Mixpool
0.00634928	Mixpool
0.00420758	Mixpool
0.00590644	Mixpool
0.00488747	Mixpool
0.00579386	Mixpool
0.00376331	Mixpool
0.00275835	Mixpool
0.00469766	Mixpool
0.00148376	Mixpool
0.00474882	Mixpool
0.0277447	Mixpool
0.0589234	Mixpool
0.00263493	Mixpool
0.0185331	Mixpool
0.0069938	Mixpool
0.00126201	Mixpool
0.0233038	Mixpool
0.00985987	Mixpool
0.0170219	Mixpool
0.0236607	Mixpool
0.00240925	Mixpool
0.00233852	Mixpool
0.0207954	Mixpool
0.00253824	Mixpool
0.00221924	Mixpool
0.00115805	Mixpool
0.000682647	Mixpool
0.00114503	Mixpool
0.00930852	Mixpool
0.0159445	Mixpool
0.0311685	Mixpool
0.0146054	Mixpool
0.00337331	Mixpool
0.0125312	Mixpool
0.0196383	Mixpool
0.00876951	Mixpool
0.00675553	Mixpool
0.0137209	Mixpool
0.00552366	Mixpool
0.00558344	Mixpool
0.00397651	Mixpool
0.0385113	Mixpool
0.0248829	Mixpool
0.0350849	Mixpool
0.00286004	Mixpool
0.00777266	Mixpool
0.00279246	Mixpool
0.00264138	Mixpool
0.0200021	Mixpool
0.00360844	Mixpool
0.00884459	Mixpool
0.0188572	Mixpool
0.0111666	Mixpool
0.00832334	Mixpool
0.0126423	Mixpool
0.0159971	Mixpool
0.0285009	Mixpool
0.0229685	Mixpool
0.0761172	Mixpool
0.0190589	Mixpool
0.0659496	Mixpool
0.014391	Mixpool
0.018501	Mixpool
0.0331942	Mixpool
0.0271328	Mixpool
0.0122108	Mixpool
0.0128042	Mixpool
0.0119628	Mixpool
0.0390871	Mixpool
0.00892182	Mixpool
0.0140441	Mixpool
0.0100861	Mixpool
0.0104382	Mixpool
0.016533	Mixpool
0.0164049	Mixpool
0.0145821	Mixpool
0.00518556	Mixpool
0.00223173	Mixpool
0.00446564	Mixpool
0.00404168	Mixpool
0.00684943	Mixpool
0.00342771	Mixpool
0.0026985	Mixpool
0.0171074	Mixpool
0.00849127	Mixpool
0.0112587	Mixpool
0.00522446	Mixpool
0.00484523	Mixpool
0.00278551	Mixpool
0.00912096	Mixpool
0.00484714	Mixpool
0.00464807	Mixpool
0.0239849	Mixpool
0.0179841	Mixpool
0.0314372	Mixpool
0.0278151	Mixpool
0.0247843	Mixpool
0.0506372	Mixpool
0.0135778	Mixpool
0.0118219	Mixpool
0.0250739	Mixpool
0.188863	Mixpool
0.0476194	Mixpool
0.00354098	Mixpool
0.00474151	Mixpool
0.0134397	Mixpool
0.0329879	Mixpool
0.0552182	Mixpool
0.0040542	Mixpool
0.0121525	Mixpool
0.00337377	Mixpool
0.00168916	Mixpool
0.0021761	Mixpool
0.00399691	Mixpool
0.00157332	Mixpool
0.00856522	Mixpool
0.00241974	Mixpool
0.00180032	Mixpool
0.00169496	Mixpool
0.00174534	Mixpool
0.0618654	Mixpool
0.0370473	Mixpool
0.00173037	Mixpool
0.027149	Mixpool
0.00336956	Mixpool
0.00387021	Mixpool
0.00370125	Mixpool
0.00453614	Mixpool
0.00164828	Mixpool
0.00474495	Mixpool
0.00313064	Mixpool
0.00677161	Mixpool
0.00150194	Mixpool
0.00845117	Mixpool
0.00239686	Mixpool
0.00643042	Mixpool
0.0110322	Mixpool
0.00215034	Mixpool
0.00184394	Mixpool
0.00603195	Mixpool
0.00482401	Mixpool
0.00397201	Mixpool
0.00338093	Mixpool
0.000967594	Mixpool
0.0020441	Mixpool
0.00494347	Mixpool
0.0121485	Mixpool
0.0384802	Mixpool
0.00448129	Mixpool
0.00127344	Mixpool
0.00128604	Mixpool
0.00642872	Mixpool
0.0425873	Mixpool
0.0434858	Mixpool
0.00566769	Mixpool
0.00317778	Mixpool
0.00278976	Mixpool
0.00684766	Mixpool
0.00916268	Mixpool
0.00475248	Mixpool
0.0127763	Mixpool
0.00664566	Mixpool
0.00726593	Mixpool
0.00933614	Mixpool
0.00687538	Mixpool
0.00108757	Mixpool
0.021514	Mixpool
0.0111841	Mixpool
0.00435594	Mixpool
0.00136445	Mixpool
0.00454815	Mixpool
0.00473195	Mixpool
0.00511997	Mixpool
0.00564188	Mixpool
0.0027394	Mixpool
0.000787007	Mixpool
0.00401578	Mixpool
0.0503785	Mixpool
0.0488931	Mixpool
0.034501	Mixpool
0.0134124	Mixpool
0.0359577	Mixpool
0.014573	Mixpool
0.0132261	Mixpool
0.00565002	Mixpool
0.00367624	Mixpool
0.00464205	Mixpool
0.0401339	Mixpool
0.00840177	Mixpool
0.013699	Mixpool
0.00579395	Mixpool
0.0184979	Mixpool
0.00513534	Mixpool
0.00511612	Mixpool
0.038303	Mixpool
0.167471	Mixpool
0.0720234	Mixpool
0.00576417	Mixpool
0.0098186	Mixpool
0.146931	Mixpool
0.00293985	Mixpool
0.0555573	Mixpool
0.00912399	Mixpool
0.00951442	Mixpool
0.0148404	Mixpool
0.0184597	Mixpool
0.0695598	Mixpool
0.0662321	Mixpool
0.0255744	Mixpool
0.00465951	Mixpool
0.0024557	Mixpool
0.0355839	Mixpool
0.00573939	Mixpool
0.0057008	Mixpool
0.0269454	Mixpool
0.00370002	Mixpool
0.00287962	Mixpool
0.080153	Mixpool
0.00289556	Mixpool
0.0133702	Mixpool
0.0207932	Mixpool
0.00805326	Mixpool
0.0103401	Mixpool
0.00702741	Mixpool
0.027198	Mixpool
0.00155093	Mixpool
0.00248325	Mixpool
0.00620836	Mixpool
0.0118624	Mixpool
0.000677614	Mixpool
0.0152147	Mixpool
0.0534981	Mixpool
0.0162049	Mixpool
0.0232668	Mixpool
0.0316783	Mixpool
0.00725913	Mixpool
0.0468242	Mixpool
0.00169566	Mixpool
0.0103011	Mixpool
0.00209069	Mixpool
0.00491376	Mixpool
0.0294639	Mixpool
0.0225741	Mixpool
0.0158114	Mixpool
0.0390909	Mixpool
0.0372903	Mixpool
0.0324204	Mixpool
0.0282753	Mixpool
0.0552292	Mixpool
0.0276048	Mixpool
0.0118606	Mixpool
0.0221794	Mixpool
0.0206128	Mixpool
0.00467038	Mixpool
0.0301084	Mixpool
0.00267769	Mixpool
0.0083438	Mixpool
0.00449389	Mixpool
0.00419667	Mixpool
0.00119633	Mixpool
0.0134882	Mixpool
0.00279014	Mixpool
0.00113625	Mixpool
0.00758219	Mixpool
0.024035	Mixpool
0.0168918	Mixpool
0.00478647	Mixpool
0.0344523	Mixpool
0.0370043	Mixpool
0.0149948	Mixpool
0.00949017	Mixpool
0.00920864	Mixpool
0.0383825	Mixpool
0.0523593	Mixpool
0.00414089	Mixpool
0.0105672	Mixpool
0.0109098	Mixpool
0.00650703	Mixpool
0.00755859	Mixpool
0.00985288	Mixpool
0.0316454	Mixpool
0.0181975	Mixpool
0.00730005	Mixpool
0.0262242	Mixpool
0.0131532	Mixpool
0.00434064	Mixpool
0.00282539	Mixpool
0.00201728	Mixpool
0.00398835	Mixpool
0.00375392	Mixpool
0.00379071	Mixpool
0.00305267	Mixpool
0.0918914	Mixpool
0.0175347	Mixpool
0.0349138	Mixpool
0.0399779	Mixpool
0.00770097	Mixpool
0.0124202	Mixpool
0.0018612	Mixpool
0.00476306	Mixpool
0.00732236	Mixpool
0.00529261	Mixpool
0.0161134	Mixpool
0.0251061	Mixpool
0.0611359	Mixpool
0.0519431	Mixpool
0.0204217	Mixpool
0.0778865	Mixpool
0.0110517	Mixpool
0.00979541	Mixpool
0.0104479	Mixpool
0.0175185	Mixpool
0.0231368	Mixpool
0.00304731	Mixpool
0.00161808	Mixpool
0.0109102	Mixpool
0.0347835	Mixpool
0.0146161	Mixpool
0.0169775	Mixpool
0.0179589	Mixpool
0.0347204	Mixpool
0.0129763	Mixpool
0.0488979	Mixpool
0.0385525	Mixpool
0.0285807	Mixpool
0.00537606	Mixpool
0.044338	Mixpool
0.0332267	Mixpool
0.019505	Mixpool
0.00658846	Mixpool
0.0181132	Mixpool
0.00813602	Mixpool
0.0148227	Mixpool
0.00653149	Mixpool
0.0171904	Mixpool
0.0173458	Mixpool
0.00741152	Mixpool
0.00442547	Mixpool
0.0248224	Mixpool
0.00440073	Mixpool
0.00824365	Mixpool
0.0023455	Mixpool
0.00242396	Mixpool
0.021897	Mixpool
0.0525367	Mixpool
0.00477343	Mixpool
0.00784581	Mixpool
0.00768784	Mixpool
0.0135904	Mixpool
0.00648705	Mixpool
0.0381106	Mixpool
0.0374595	Mixpool
0.000986792	Mixpool
0.00315214	Mixpool
0.00405737	Mixpool
0.00382696	Mixpool
0.0154575	Mixpool
0.0133077	Mixpool
0.0163998	Mixpool
0.0239552	Mixpool
0.0128001	Mixpool
0.00261986	Mixpool
0.00614857	Mixpool
0.0397897	Mixpool
0.040118	Mixpool
0.0223738	Mixpool
0.0594773	Mixpool
0.00859209	Mixpool
0.0178521	Mixpool
0.00243577	Mixpool
0.00474403	Mixpool
0.0179988	Mixpool
0.0106111	Mixpool
0.0472718	Mixpool
0.0257999	Mixpool
0.0357302	Mixpool
0.0326614	Mixpool
0.0538922	Mixpool
0.0271193	Mixpool
0.00819211	Mixpool
0.0216547	Mixpool
0.0197086	Mixpool
0.0510655	Mixpool
0.0366204	Mixpool
0.0339436	Mixpool
0.0152186	Mixpool
0.02931	Mixpool
0.0135719	Mixpool
0.0421444	Mixpool
0.0151486	Mixpool
0.0417459	Mixpool
0.0219465	Mixpool
0.0111276	Mixpool
0.0107471	Mixpool
0.00901295	Mixpool
0.00852859	Mixpool
0.116054	Mixpool
0.00756508	Mixpool
0.0432971	Mixpool
0.0336002	Mixpool
0.00466062	Mixpool
0.00863409	Mixpool
0.0271325	Mixpool
0.0140671	Mixpool
0.00162113	Mixpool
0.0106225	Mixpool
0.016352	Mixpool
0.090743	Mixpool
0.0144531	Mixpool
0.0183931	Mixpool
0.0389467	Mixpool
0.00414944	Mixpool
0.0215207	Mixpool
0.0532117	Mixpool
0.00482432	Mixpool
0.00484505	Mixpool
0.00130579	Mixpool
0.0203441	Mixpool
0.0291471	Mixpool
0.0231796	Mixpool
0.0631849	Mixpool
0.0330429	Mixpool
0.0113201	Mixpool
0.0124794	Mixpool
0.0110119	Mixpool
0.122428	Mixpool
0.00685884	Mixpool
0.0577598	Mixpool
0.00989386	Mixpool
0.00333403	Mixpool
0.0351361	Mixpool
0.00328186	Mixpool
0.0224093	Mixpool
0.0359874	Mixpool
0.0525943	Mixpool
0.0145464	Mixpool
0.00918715	Mixpool
0.00152864	Mixpool
0.00775977	Mixpool
0.0114277	Mixpool
0.103344	Mixpool
0.0250835	Mixpool
0.00239624	Mixpool
0.0116029	Mixpool
0.0144536	Mixpool
0.0324667	Mixpool
0.0430011	Mixpool
0.0157693	Mixpool
0.00970557	Mixpool
0.00676557	Mixpool
0.0599517	Mixpool
0.0169224	Mixpool
0.0675559	Mixpool
0.0243293	Mixpool
0.00566072	Mixpool
0.0466978	Mixpool
0.0159	Mixpool
0.00922121	Mixpool
0.0542574	Mixpool
0.0173947	Mixpool
0.0591757	Mixpool
0.0113632	Mixpool
0.0406293	Mixpool
0.122873	Mixpool
0.147792	Mixpool
0.0266362	Mixpool
0.0315328	Mixpool
0.0110135	Mixpool
0.0047043	Mixpool
0.00721749	Mixpool
0.00337732	Mixpool
0.0197844	Mixpool
0.0200008	Mixpool
0.0183288	Mixpool
0.00182946	Mixpool
0.0064157	Mixpool
0.00479462	Mixpool
0.0559672	Mixpool
0.0118203	Mixpool
0.00183219	Mixpool
0.00230636	Mixpool
0.0123985	Mixpool
0.0189542	Mixpool
0.0618699	Mixpool
0.00470272	Mixpool
0.0129094	Mixpool
0.0117542	Mixpool
0.0159227	Mixpool
0.00874973	Mixpool
0.0591778	Mixpool
0.132374	Mixpool
0.0165485	Mixpool
0.041558	Mixpool
0.00976481	Mixpool
0.0405074	Mixpool
0.0152131	Mixpool
0.0720801	Mixpool
0.0268478	Mixpool
0.00592572	Mixpool
0.0040289	Mixpool
0.103381	Mixpool
0.0155913	Mixpool
0.0471978	Mixpool
0.00271162	Mixpool
0.00304715	Mixpool
0.0132364	Mixpool
0.0160426	Mixpool
0.0238237	Mixpool
0.013033	Mixpool
0.00576608	Mixpool
0.00739915	Mixpool
0.00242007	Mixpool
0.00492922	Mixpool
0.0453379	Mixpool
0.0232744	Mixpool
0.0202699	Mixpool
0.0109778	Mixpool
0.00729581	Mixpool
0.0103015	Mixpool
0.00980604	Mixpool
0.00263239	Mixpool
0.0304613	Mixpool
0.00663778	Mixpool
0.0207779	Mixpool
0.0255422	Mixpool
0.00406112	Mixpool
0.01402	Mixpool
0.0250297	Mixpool
0.0791146	Mixpool
0.00552853	Mixpool
0.00645273	Mixpool
0.0024134	Mixpool
0.0733516	Mixpool
0.0114505	Mixpool
0.0228995	Mixpool
0.0436256	Mixpool
0.000916566	Mixpool
0.0400487	Mixpool
0.00993424	Mixpool
0.0313578	Mixpool
0.0152805	Mixpool
0.0277658	Mixpool
0.0576396	Mixpool
0.0292395	Mixpool
0.00648218	Mixpool
0.0537259	Mixpool
0.0161515	Mixpool
0.0101315	Mixpool
0.0053579	Mixpool
0.0204479	Mixpool
0.00664599	Mixpool
0.0117786	Mixpool
0.0302349	Mixpool
0.052474	Mixpool
0.00284586	Mixpool
0.0247147	Mixpool
0.0189296	Mixpool
0.00689271	Mixpool
0.0194378	Mixpool
0.0314979	Mixpool
0.0129857	Mixpool
0.0212793	Mixpool
0.00921063	Mixpool
0.0411632	Mixpool
0.0162765	Mixpool
0.0469614	Mixpool
0.00724596	Mixpool
0.00207418	Mixpool
0.0380483	Mixpool
0.0148595	Mixpool
0.00495869	Mixpool
0.00362792	Mixpool
0.0058054	Mixpool
0.00352556	Mixpool
0.0630038	Mixpool
0.0767915	Mixpool
0.0223626	Mixpool
0.00498187	Mixpool
0.0986641	Mixpool
0.0159907	Mixpool
0.0240558	Mixpool
0.0154199	Mixpool
0.00956813	Mixpool
0.0037836	Mixpool
0.0270733	Mixpool
0.0589749	Mixpool
0.00637376	Mixpool
0.0350112	Mixpool
0.0069753	Mixpool
0.0640349	Mixpool
0.0152356	Mixpool
0.00343171	Mixpool
0.00496472	Mixpool
0.00707266	Mixpool
0.00252868	Mixpool
0.00682364	Mixpool
0.00163525	Mixpool
0.0172445	Mixpool
0.00370226	Mixpool
0.102467	Mixpool
0.041715	Mixpool
0.0291966	Mixpool
0.0158522	Mixpool
0.0251461	Mixpool
0.00967516	Mixpool
0.0112759	Mixpool
0.00978316	Mixpool
0.0129328	Mixpool
0.0129062	Mixpool
0.0310755	Mixpool
0.0534135	Mixpool
0.0405204	Mixpool
0.0120525	Mixpool
0.00935261	Mixpool
0.0231848	Mixpool
0.00823316	Mixpool
0.00927399	Mixpool
0.0493753	Mixpool
0.0497456	Mixpool
0.0344278	Mixpool
0.013583	Mixpool
0.0466331	Mixpool
0.0258179	Mixpool
0.0259702	Mixpool
0.0131876	Mixpool
0.00414783	Mixpool
0.0127642	Mixpool
0.0283456	Mixpool
0.00790787	Mixpool
0.0019558	Mixpool
0.00379167	Mixpool
0.0084725	Mixpool
0.0107886	Mixpool
0.00842236	Mixpool
0.0486396	Mixpool
0.00939328	Mixpool
0.0104435	Mixpool
0.00897008	Mixpool
0.0345424	Mixpool
0.040203	Mixpool
0.00932055	Mixpool
0.00261688	Mixpool
0.00763095	Mixpool
0.0223575	Mixpool
0.0492471	Mixpool
0.013579	Mixpool
0.0150649	Mixpool
0.0114689	Mixpool
0.0253645	Mixpool
0.0100862	Mixpool
0.00922606	Mixpool
0.0015558	Mixpool
0.00993867	Mixpool
0.0112499	Mixpool
0.0120416	Mixpool
0.0487461	Mixpool
0.0027294	Mixpool
0.0498454	Mixpool
0.0154083	Mixpool
0.110426	Mixpool
0.0189406	Mixpool
0.068192	Mixpool
0.0334249	Mixpool
0.051946	Mixpool
0.0146989	Mixpool
0.00403544	Mixpool
0.00203864	Mixpool
0.0246915	Mixpool
0.0313389	Mixpool
0.0103918	Mixpool
0.0150992	Mixpool
0.0399227	Mixpool
0.0105501	Mixpool
0.0114904	Mixpool
0.00348267	Mixpool
0.0765469	Mixpool
0.0140566	Mixpool
0.0263461	Mixpool
0.00371241	Mixpool
0.0238117	Mixpool
0.0312725	Mixpool
0.0250462	Mixpool
0.00842962	Mixpool
0.00634208	Mixpool
0.0349779	Mixpool
0.0219051	Mixpool
0.00429553	Mixpool
0.0364062	Mixpool
0.00286582	Mixpool
0.00716605	Mixpool
0.00505787	Mixpool
0.0522304	Mixpool
0.0194526	Mixpool
0.0634183	Mixpool
0.0369732	Mixpool
0.25511	Mixpool
0.0657413	Mixpool
0.00980872	Mixpool
0.0160247	Mixpool
0.0205855	Mixpool
0.00682964	Mixpool
0.034848	Mixpool
0.0259877	Mixpool
0.0131945	Mixpool
0.0441548	Mixpool
0.0135987	Mixpool
0.0611171	Mixpool
0.0392862	Mixpool
0.061093	Mixpool
0.0552146	Mixpool
0.0529836	Mixpool
0.00600481	Mixpool
0.0325411	Mixpool
0.0236434	Mixpool
0.0176906	Mixpool
0.0132775	Mixpool
0.00249358	Mixpool
0.00906326	Mixpool
0.0116518	Mixpool
0.0139416	Mixpool
0.0146784	Mixpool
0.00407314	Mixpool
0.0870694	Mixpool
0.0629997	Mixpool
0.011641	Mixpool
0.0883466	Mixpool
0.00292197	Mixpool
0.00439197	Mixpool
0.0149538	Mixpool
0.0715608	Mixpool
0.0373561	Mixpool
0.0865405	Mixpool
0.00636122	Mixpool
0.0167304	Mixpool
0.0380374	Mixpool
0.0542871	Mixpool
0.019401	Mixpool
0.0192849	Mixpool
0.0179277	Mixpool
0.00385237	Mixpool
0.0167617	Mixpool
0.0660735	Mixpool
0.00683265	Mixpool
0.055921	Mixpool
0.00936567	Mixpool
0.102753	Mixpool
0.0115997	Mixpool
0.0774203	Mixpool
0.0135161	Mixpool
0.00266732	Mixpool
0.00451886	Mixpool
0.0032705	Mixpool
0.016768	Mixpool
0.0214875	Mixpool
0.0080363	Mixpool
0.025681	Mixpool
0.0623161	Mixpool
0.0251186	Mixpool
0.00562984	Mixpool
0.0127996	Mixpool
0.00106097	Mixpool
0.00674608	Mixpool
0.120942	Mixpool
0.0115419	Mixpool
0.0331209	Mixpool
0.0562111	Mixpool
0.0182906	Mixpool
0.0423364	Mixpool
0.0159914	Mixpool
0.0342256	Mixpool
0.0322877	Mixpool
0.0417754	Mixpool
0.00933335	Mixpool
0.0987097	Mixpool
0.0725936	Mixpool
0.0399321	Mixpool
0.0222343	Mixpool
0.0136163	Mixpool
0.018725	Mixpool
0.00131913	Mixpool
0.0117869	Mixpool
0.0262977	Mixpool
0.0558037	Mixpool
0.0289415	Mixpool
0.00876877	Mixpool
0.00770495	Mixpool
0.0399943	Mixpool
0.0163063	Mixpool
0.0205848	Mixpool
0.0240407	Mixpool
0.0566962	Mixpool
0.0292167	Mixpool
0.0107552	Mixpool
0.0287121	Mixpool
0.00388043	Mixpool
0.00365104	Mixpool
0.00544814	Mixpool
0.0221444	Mixpool
0.00569174	Mixpool
0.0303251	Mixpool
0.0164447	Mixpool
0.0380668	Mixpool
0.0187376	Mixpool
0.0209638	Mixpool
0.020799	Mixpool
0.0146104	Mixpool
0.0108219	Mixpool
0.000912172	Mixpool
0.00980614	Mixpool
0.00777138	Mixpool
0.0170468	Mixpool
0.0473993	Mixpool
0.0292111	Mixpool
0.0409054	Mixpool
0.0068628	Mixpool
0.0791386	Mixpool
0.0181932	Mixpool
0.0217142	Mixpool
0.0350746	Mixpool
0.0177301	Mixpool
0.0251922	Mixpool
0.0465214	Mixpool
0.0224811	Mixpool
0.0192558	Mixpool
0.0635687	Mixpool
0.0152454	Mixpool
0.00397265	Mixpool
0.00940822	Mixpool
0.0178655	Mixpool
0.0138191	Mixpool
0.131028	Mixpool
0.0189631	Mixpool
0.00616702	Mixpool
0.0124303	Mixpool
0.0311011	Mixpool
0.0206716	Mixpool
0.033632	Mixpool
0.0232611	Mixpool
0.0491968	Mixpool
0.00680019	Mixpool
0.0197056	Mixpool
0.0158147	Mixpool
0.00302413	Mixpool
0.0114189	Mixpool
0.00646833	Mixpool
0.0721062	Mixpool
0.0239597	Mixpool
0.0117754	Mixpool
0.0307459	Mixpool
0.0199666	Mixpool
0.00432236	Mixpool
0.0299135	Mixpool
0.00944269	Mixpool
0.00331388	Mixpool
0.00921612	Mixpool
0.0305113	Mixpool
0.00507713	Mixpool
0.003673	Mixpool
0.0662227	Mixpool
0.00894096	Mixpool
0.070791	Mixpool
0.00633967	Mixpool
0.0202854	Mixpool
0.0768251	Mixpool
0.00406657	Mixpool
0.0106773	Mixpool
0.0482641	Mixpool
0.0197764	Mixpool
0.0832633	Mixpool
0.0247392	Mixpool
0.0176258	Mixpool
0.00415753	Mixpool
0.0165764	Mixpool
0.0180973	Mixpool
0.0176526	Mixpool
0.0281587	Mixpool
0.153852	Mixpool
0.0625447	Mixpool
0.0286315	Mixpool
0.0394463	Mixpool
0.00325754	Mixpool
0.0283464	Mixpool
0.0105789	Mixpool
0.00272076	Mixpool
0.00864495	Mixpool
0.00328586	Mixpool
0.0224644	Mixpool
0.0137579	Mixpool
0.00978294	Mixpool
0.00784535	Mixpool
0.0794758	Mixpool
0.0113867	Mixpool
0.00701556	Mixpool
0.0505986	Mixpool
0.0435887	Mixpool
0.0392828	Mixpool
0.0316262	Mixpool
0.00752681	Mixpool
0.0091669	Mixpool
0.0145847	Mixpool
0.0132862	Mixpool
0.0141152	Mixpool
0.0152855	Mixpool
0.00885842	Mixpool
0.00143241	Mixpool
0.00246365	Mixpool
0.0147741	Mixpool
0.0297404	Mixpool
0.0204185	Mixpool
0.0111329	Mixpool
0.0167659	Mixpool
0.00402457	Mixpool
0.0253618	Mixpool
0.0198379	Mixpool
0.0650394	Mixpool
0.0113373	Mixpool
0.0366509	Mixpool
0.0200657	Mixpool
0.00330172	Mixpool
0.019803	Mixpool
0.00189426	Mixpool
0.0024114	Mixpool
0.00425408	Mixpool
0.0409918	Mixpool
0.00778734	Mixpool
0.00767805	Mixpool
0.00762851	Mixpool
0.0206435	Mixpool
0.0288755	Mixpool
0.00719116	Mixpool
0.0311761	Mixpool
0.0219621	Mixpool
0.0299719	Mixpool
0.0104217	Mixpool
0.0233655	Mixpool
0.00328178	Mixpool
0.00257616	Mixpool
0.0553027	Mixpool
0.0245633	Mixpool
0.0171353	Mixpool
0.0711457	Mixpool
0.0156903	Mixpool
0.0329615	Mixpool
0.00585688	Mixpool
0.0121312	Mixpool
0.000785299	Mixpool
0.018034	Mixpool
0.0407118	Mixpool
0.231455	Mixpool
0.00966007	Mixpool
0.0138961	Mixpool
0.0288048	Mixpool
0.0522969	Mixpool
0.0145072	Mixpool
0.0245403	Mixpool
0.0178267	Mixpool
0.0108113	Mixpool
0.0156627	Mixpool
0.00354019	Mixpool
0.0128069	Mixpool
0.0176625	Mixpool
0.00189859	Mixpool
0.00359202	Mixpool
0.0457372	Mixpool
0.0502359	Mixpool
0.0167934	Mixpool
0.0114536	Mixpool
0.00122657	Mixpool
0.0250763	Mixpool
0.0438347	Mixpool
0.0479328	Mixpool
0.0094251	Mixpool
0.02191	Mixpool
0.0143262	Mixpool
0.203839	Mixpool
0.0134865	Mixpool
0.00200667	Mixpool
0.00660185	Mixpool
0.0117017	Mixpool
0.14094	Mixpool
0.00613257	Mixpool
0.0328308	Mixpool
0.0371979	Mixpool
0.0733938	Mixpool
0.020018	Mixpool
0.0100212	Mixpool
0.00457281	Mixpool
0.00749671	Mixpool
0.0138245	Mixpool
0.0296984	Mixpool
0.0317693	Mixpool
0.0283578	Mixpool
0.012799	Mixpool
0.013964	Mixpool
0.0227816	Mixpool
0.021513	Mixpool
0.0115935	Mixpool
0.0380726	Mixpool
0.0476976	Mixpool
0.0158923	Mixpool
0.00504303	Mixpool
0.014421	Mixpool
0.00276267	Mixpool
0.0336432	Mixpool
0.0314427	Mixpool
0.0060835	Mixpool
0.0251035	Mixpool
0.0386292	Mixpool
0.0262513	Mixpool
0.0467709	Mixpool
0.0217201	Mixpool
0.141689	Mixpool
0.0262752	Mixpool
0.084871	Mixpool
0.022403	Mixpool
0.029649	Mixpool
0.114573	Mixpool
0.0615579	Mixpool
0.255172	Mixpool
0.00452501	Mixpool
0.013134	Mixpool
0.0254776	Mixpool
0.0216818	Mixpool
0.0035418	Mixpool
0.0126843	Mixpool
0.0259317	Mixpool
0.0356117	Mixpool
0.0393088	Mixpool
0.0574881	Mixpool
0.0193228	Mixpool
0.0442917	Mixpool
0.0157026	Mixpool
0.0220601	Mixpool
0.017265	Mixpool
0.0284503	Mixpool
0.00797443	Mixpool
0.0117569	Mixpool
0.00614158	Mixpool
0.0760736	Mixpool
0.0323765	Mixpool
0.0450879	Mixpool
0.00909113	Mixpool
0.173867	Mixpool
0.0037059	Mixpool
0.209906	Mixpool
0.0146543	Mixpool
0.038887	Mixpool
0.00865358	Mixpool
0.0168824	Mixpool
0.0231967	Mixpool
0.0483447	Mixpool
0.0929221	Mixpool
0.00481444	Mixpool
0.0256718	Mixpool
0.0146962	Mixpool
0.00653864	Mixpool
0.113938	Mixpool
0.0117992	Mixpool
0.0106569	Mixpool
0.0078768	Mixpool
0.0177032	Mixpool
0.0112085	Mixpool
0.0158292	Mixpool
0.0113528	Mixpool
0.00172088	Mixpool
0.0016125	Mixpool
0.00995736	Mixpool
0.0102157	Mixpool
0.0390584	Mixpool
0.137291	Mixpool
0.00122306	Mixpool
0.00118424	Mixpool
0.0506703	Mixpool
0.0139658	Mixpool
0.0051033	Mixpool
0.00639197	Mixpool
0.0515447	Mixpool
0.00449433	Mixpool
0.00969175	Mixpool
0.0216747	Mixpool
0.0684161	Mixpool
0.0206508	Mixpool
0.0576763	Mixpool
0.0169982	Mixpool
0.00403794	Mixpool
0.00492216	Mixpool
0.0036078	Mixpool
0.0479946	Mixpool
0.0279122	Mixpool
0.0448367	Mixpool
0.0148197	Mixpool
0.00180777	Mixpool
0.00221331	Mixpool
0.0131481	Mixpool
0.0268261	Mixpool
0.0365852	Mixpool
0.135054	Mixpool
0.0101034	Mixpool
0.00500618	Mixpool
0.0654181	Mixpool
0.0944403	Mixpool
0.04183	Mixpool
0.00980553	Mixpool
0.0223718	Mixpool
0.0281901	Mixpool
0.0397211	Mixpool
0.0622423	Mixpool
0.0189308	Mixpool
0.03398	Mixpool
0.00981531	Mixpool
0.0188413	Mixpool
0.0170632	Mixpool
0.0820998	Mixpool
0.0199296	Mixpool
0.00389825	Mixpool
0.0140434	Mixpool
0.0116361	Mixpool
0.0176058	Mixpool
0.00893166	Mixpool
0.00443707	Mixpool
0.0710967	Mixpool
0.0149708	Mixpool
0.00415455	Mixpool
0.0144783	Mixpool
0.00708717	Mixpool
0.0124662	Mixpool
0.0093187	Mixpool
0.078242	Mixpool
0.0300454	Mixpool
0.0310451	Mixpool
0.0125332	Mixpool
0.0129291	Mixpool
0.0182936	Mixpool
0.0299197	Mixpool
0.0216366	Mixpool
0.0166239	Mixpool
0.00321627	Mixpool
0.00625159	Mixpool
0.0161499	Mixpool
0.126948	Mixpool
0.00645885	Mixpool
0.00839698	Mixpool
0.00786972	Mixpool
0.0193139	Mixpool
0.0295848	Mixpool
0.0259863	Mixpool
0.00676222	Mixpool
0.00657495	Mixpool
0.0188901	Mixpool
0.00660629	Mixpool
0.0220283	Mixpool
0.032047	Mixpool
0.0171701	Mixpool
0.0272542	Mixpool
0.015783	Mixpool
0.0564301	Mixpool
0.0193067	Mixpool
0.0337948	Mixpool
0.040581	Mixpool
0.0308472	Mixpool
0.0311664	Mixpool
0.0149833	Mixpool
0.0211274	Mixpool
0.0237437	Mixpool
0.0669092	Mixpool
0.103206	Mixpool
0.0174216	Mixpool
0.0457416	Mixpool
0.0407806	Mixpool
0.0432203	Mixpool
0.0200802	Mixpool
0.0171723	Mixpool
0.00735403	Mixpool
0.00705155	Mixpool
0.0339552	Mixpool
0.0838047	Mixpool
0.00737219	Mixpool
0.0299807	Mixpool
0.0275901	Mixpool
0.0234698	Mixpool
0.0993924	Mixpool
0.0798665	Mixpool
0.0165891	Mixpool
0.111118	Mixpool
0.00488537	Mixpool
0.00422205	Mixpool
0.0069355	Mixpool
0.0124687	Mixpool
0.00965074	Mixpool
0.00460301	Mixpool
0.00722278	Mixpool
0.0088553	Mixpool
0.0114575	Mixpool
0.00679772	Mixpool
0.12452	Mixpool
0.029665	Mixpool
0.0583232	Mixpool
0.0181359	Mixpool
0.0215613	Mixpool
0.0072207	Mixpool
0.0289652	Mixpool
0.0347441	Mixpool
0.0344846	Mixpool
0.153734	Mixpool
0.00832102	Mixpool
0.0340322	Mixpool
0.0521845	Mixpool
0.0388515	Mixpool
0.00659321	Mixpool
0.0280453	Mixpool
0.0424327	Mixpool
0.0138973	Mixpool
0.029387	Mixpool
0.0555145	Mixpool
0.00433088	Mixpool
0.0518834	Mixpool
0.0154645	Mixpool
0.00687491	Mixpool
0.00970036	Mixpool
0.00254891	Mixpool
0.0510744	Mixpool
0.00327237	Mixpool
0.00736463	Mixpool
0.00673591	Mixpool
0.0483606	Mixpool
0.0254576	Mixpool
0.0061022	Mixpool
0.00812707	Mixpool
0.0839429	Mixpool
0.0405735	Mixpool
0.013386	Mixpool
0.0212912	Mixpool
0.00522785	Mixpool
0.00458991	Mixpool
0.0313057	Mixpool
0.0131095	Mixpool
0.00774301	Mixpool
0.0090871	Mixpool
0.00230887	Mixpool
0.00190048	Mixpool
0.0122979	Mixpool
0.0063623	Mixpool
0.0164386	Mixpool
0.00404223	Mixpool
0.0180026	Mixpool
0.188175	Mixpool
0.0523396	Mixpool
0.0108015	Mixpool
0.0494909	Mixpool
0.00950374	Mixpool
0.00295337	Mixpool
0.0306326	Mixpool
0.0046613	Mixpool
0.186396	Mixpool
0.00586244	Mixpool
0.0237095	Mixpool
0.0206933	Mixpool
0.0072591	Mixpool
0.00389301	Mixpool
0.0153201	Mixpool
0.0133923	Mixpool
0.0184148	Mixpool
0.111814	Mixpool
0.00244031	Mixpool
0.0555194	Mixpool
0.0109023	Mixpool
0.0417685	Mixpool
0.0369458	Mixpool
0.0149648	Mixpool
0.0483587	Mixpool
0.0407733	Mixpool
0.0117419	Mixpool
0.0205075	Mixpool
0.0397323	Mixpool
0.0115989	Mixpool
0.0102081	Mixpool
0.00373257	Mixpool
0.0132016	Mixpool
0.0381761	Mixpool
0.0043106	Mixpool
0.0136196	Mixpool
0.052349	Mixpool
0.0363595	Mixpool
0.0293226	Mixpool
0.00664318	Mixpool
0.00686968	Mixpool
0.0495872	Mixpool
0.0662763	Mixpool
0.0171199	Mixpool
0.0213946	Mixpool
0.0292086	Mixpool
0.00813185	Mixpool
0.00930214	Mixpool
0.02004	Mixpool
0.00867947	Mixpool
0.00519665	Mixpool
0.0452269	Mixpool
0.0329661	Mixpool
0.0072233	Mixpool
0.0881179	Mixpool
0.0776466	Mixpool
0.0295258	Mixpool
0.0375383	Mixpool
0.0508947	Mixpool
0.0352435	Mixpool
0.00764368	Mixpool
0.0239003	Mixpool
0.00346173	Mixpool
0.0039993	Mixpool
0.0733143	Mixpool
0.0387033	Mixpool
0.0306872	Mixpool
0.00598935	Mixpool
0.0305816	Mixpool
0.0578613	Mixpool
0.0303099	Mixpool
0.0352003	Mixpool
0.0248583	Mixpool
0.0933556	Mixpool
0.00958703	Mixpool
0.0167562	Mixpool
0.00610678	Mixpool
0.00573599	Mixpool
0.106246	Mixpool
0.0360121	Mixpool
0.0311781	Mixpool
0.0122821	Mixpool
0.00429233	Mixpool
0.0154434	Mixpool
0.0174112	Mixpool
0.0183063	Mixpool
0.0321802	Mixpool
0.0113293	Mixpool
0.0212594	Mixpool
0.00466153	Mixpool
0.0226328	Mixpool
0.0710666	Mixpool
0.0434966	Mixpool
0.0129263	Mixpool
0.00717908	Mixpool
0.00518121	Mixpool
0.0605471	Mixpool
0.0128832	Mixpool
0.0081522	Mixpool
0.00491405	Mixpool
0.0259932	Mixpool
0.0209443	Mixpool
0.0406248	Mixpool
0.00729922	Mixpool
0.0236961	Mixpool
0.0259918	Mixpool
0.00613625	Mixpool
0.017415	Mixpool
0.00980439	Mixpool
0.11257	Mixpool
0.00712161	Mixpool
0.0112048	Mixpool
0.0180924	Mixpool
0.0397192	Mixpool
0.0249997	Mixpool
0.0215149	Mixpool
0.0564812	Mixpool
0.00638466	Mixpool
0.0180742	Mixpool
0.0527285	Mixpool
0.066883	Mixpool
0.0383087	Mixpool
0.0279548	Mixpool
0.0317986	Mixpool
0.0498512	Mixpool
0.0398765	Mixpool
0.0326103	Mixpool
0.0121488	Mixpool
0.0052166	Mixpool
0.0118502	Mixpool
0.0137773	Mixpool
0.00295289	Mixpool
0.0167475	Mixpool
0.039062	Mixpool
0.0280114	Mixpool
0.0624306	Mixpool
0.0335891	Mixpool
0.0139805	Mixpool
0.047705	Mixpool
0.0339788	Mixpool
0.0284927	Mixpool
0.0110799	Mixpool
0.0194156	Mixpool
0.0177708	Mixpool
0.0307613	Mixpool
0.0264029	Mixpool
0.0169525	Mixpool
0.0622412	Mixpool
0.00320032	Mixpool
0.0242135	Mixpool
0.0227157	Mixpool
0.0133848	Mixpool
0.036881	Mixpool
0.0110147	Mixpool
0.0249325	Mixpool
0.0554032	Mixpool
0.00688368	Mixpool
0.00524055	Mixpool
0.0345914	Mixpool
0.00762878	Mixpool
0.00555907	Mixpool
0.00531371	Mixpool
0.018367	Mixpool
0.0369597	Mixpool
0.0237792	Mixpool
0.0233188	Mixpool
0.0193814	Mixpool
0.0508971	Mixpool
0.0339667	Mixpool
0.0116345	Mixpool
0.0429517	Mixpool
0.00890185	Mixpool
0.0137177	Mixpool
0.020812	Mixpool
0.0246427	Mixpool
0.00659602	Mixpool
0.00969595	Mixpool
0.025766	Mixpool
0.0184603	Mixpool
0.0707899	Mixpool
0.0475765	Mixpool
0.0181525	Mixpool
0.0128345	Mixpool
0.11261	Mixpool
0.0799968	Mixpool
0.0123479	Mixpool
0.0113226	Mixpool
0.0191379	Mixpool
0.0212377	Mixpool
0.0117348	Mixpool
0.00407256	Mixpool
0.0495632	Mixpool
0.00234672	Mixpool
0.0197986	Mixpool
0.00582726	Mixpool
0.00665086	Mixpool
0.00587639	Mixpool
0.0201287	Mixpool
0.0257936	Mixpool
0.0618994	Mixpool
0.0167091	Mixpool
0.0227767	Mixpool
0.0600604	Mixpool
0.0680942	Mixpool
0.0294536	Mixpool
0.0499608	Mixpool
0.0322819	Mixpool
0.00743682	Mixpool
0.0148842	Mixpool
0.0517065	Mixpool
0.0127897	Mixpool
0.0216877	Mixpool
0.0178938	Mixpool
0.107212	Mixpool
0.0619677	Mixpool
0.0402955	Mixpool
0.109857	Mixpool
0.0163601	Mixpool
0.00984328	Mixpool
0.0392505	Mixpool
0.0304618	Mixpool
0.0765147	Mixpool
0.0531967	Mixpool
0.0111514	Mixpool
0.0114778	Mixpool
0.0600394	Mixpool
0.0451983	Mixpool
0.0134548	Mixpool
0.0106081	Mixpool
[truncated: 6,229 more rows]
