# Supplementary material for: Systematic evaluation of blood contamination in nanoparticle-based plasma proteomics
Source: EMBO Mol Med. 2025 Dec 5;18(1):275–96. doi: 10.1038/s44321-025-00346-9 (PMC12808129; doi:10.1038/s44321-025-00346-9)
Supplement: Supplementary file 14 — Source data Fig. 7 [file 44321_2025_346_MOESM14_ESM.zip › Figure 7/7c/7c_biorep_techrep_violin_plot.xlsx]

## Sheet: 7c_biorep_techrep_violin_plot
A0A075B6H7	A0A075B6H9	A0A075B6I0	A0A075B6I6.P01703	A0A075B6I9	A0A075B6I9.P04211	A0A075B6J2	A0A075B6J9	A0A075B6K0.A0A075B6K4	A0A075B6K0.P01717.P01718	A0A075B6K4	A0A075B6K5	A0A075B6K5.P80748	A0A075B6K5.P80748.A0A075B6K2	A0A075B6K6	A0A075B6Q5	A0A075B6R2	A0A075B6R9.A0A0C4DH68	A0A075B6S2.A2NJV5	A0A075B6S4	A0A075B6S5	A0A075B767.F5H284.P0DN26.A0A075B759.A0A0B4J2A2.Q9Y536.P62937	A0A087WSX0	A0A087WSY4.A0A075B6R2	A0A087WSY4.P06331.A0A075B6R2.A0A0C4DH41.P0DP07.P0DP08.P01824.P0DP06.P01825	A0A087WSY6	A0A087WSZ0	A0A087WW87.P01614	A0A0A0MRZ8.P04433	A0A0A0MRZ9	A0A0A0MS14	A0A0A0MS15	A0A0A0MS15.A0A0B4J1V6	A0A0A0MS15.A0A0B4J1V6.A0A0B4J1Y9.A0A0B4J1V0	A0A0A0MT36.A0A0C4DH26	A0A0A0MT89	A0A0B4J1U3	A0A0B4J1U7	A0A0B4J1V0	A0A0B4J1V2	A0A0B4J1V6	A0A0B4J1V6.A0A0B4J1Y9.A0A0B4J1V0	A0A0B4J1V7	A0A0B4J1X5	A0A0B4J1X8	A0A0B4J1Y8	A0A0B4J1Y9	A0A0B4J1Y9.A0A0B4J1V0	A0A0B4J2D9.P0DP09	A0A0B4J2H0
12027.2	32795.3	364757	2864.16	77001.4	6078.73	13234.9	95614.7	384823	336029	70344.6	15585.6	153243	NA	NA	13608.1	NA	125912	7754.31	NA	NA	168753	NA	15484.8	9131.44	250504	NA	2940.11	2830000	1476.14	89595.5	534703	30518.5	19794.2	12523.4	40034.8	NA	237335	196260	NA	56608.7	11547	NA	309569	NA	123321	84732.8	8200.45	5704.76	NA
102536	176465	1010000	16148.3	179760	17492.3	34389.3	224230	373328	1510000	35304.5	27054.4	865827	11185.4	31385.6	123890	NA	246745	182335	NA	NA	92597.9	11902.8	8749.92	18955.4	764766	13842.7	NA	10100000	2490.33	89894.6	1870000	74121.6	51609.5	198276	136814	20648.6	630460	505745	244694	164929	7142.68	7608.07	1650000	NA	399615	408443	69187.1	NA	NA
79379	109611	1540000	NA	91305.9	7364.89	14105.8	183340	409397	551414	30737.3	17280.9	223063	NA	32537.5	116291	1564.76	209141	44366.7	NA	9777.27	118360	12059.6	29542.2	19715.1	730826	NA	6184.06	6160000	4462.52	67024.5	2190000	145761	37807.6	102503	111672	42092.1	232046	230041	34363	118951	11461.5	5332.29	1220000	26601.9	244479	230114	50494.2	NA	23639.3
50344.4	102127	763721	NA	108890	22856.2	37676.2	121643	369035	702740	19634.9	15187.3	319984	NA	10337.2	62194.9	4358.24	165753	98726.9	NA	13123.4	62443.7	1747.53	17663.7	7343.8	586655	NA	NA	5460000	NA	37537.5	1460000	53569.7	34733.3	81731.6	181409	NA	313804	115639	37357.2	152142	25518.9	NA	1120000	NA	287422	226059	53694.3	NA	NA
44913.9	136313	1300000	9492.78	180898	22667.7	NA	161852	601116	948794	53901.5	107976	541106	1594.79	NA	32737.4	1610.85	261737	61408.6	NA	8547.27	233857	9377.43	20833.7	16177.3	639510	NA	15439.2	7080000	15583.8	134294	1360000	84587.6	33817.7	24414.4	139629	14094.4	223863	211565	8990.91	135757	31509.7	NA	1670000	NA	409438	121280	26056.4	11928.6	70149.6
41585	99101.8	738717	NA	116715	18533.8	58055.5	187438	544839	856655	74061.5	49321.9	459721	NA	30290.8	59829.1	1587.29	137973	83832.4	NA	13959.5	173104	NA	31174.5	12611.2	439950	NA	NA	5730000	NA	155750	799869	77438.1	23062.9	58993.7	250828	11912.6	268707	200280	15801.6	54063.9	4435.74	11482.6	669365	2976.3	100478	175420	21154.6	3201.07	24074.3
13231	NA	198393	NA	28765.4	NA	NA	68945.8	324272	528657	29336.7	21126.6	105179	NA	NA	46302.5	NA	91579.3	26153.7	NA	NA	133786	NA	13595.4	NA	375341	NA	8369.63	4540000	3359.55	10123.3	700990	41597.9	10958.1	39351.6	65239.8	NA	2080000	66476.1	13357.7	19517.2	3429.07	NA	179779	656652	88919.2	178990	6555.38	1309.19	NA
25603.2	35338.6	343785	NA	88499.7	29911.3	NA	93249.9	476518	461234	73045.3	36433.8	212137	NA	NA	44407.1	NA	192884	35390.1	NA	7267.14	55403.6	NA	14591.2	16894	401900	NA	6530.57	5530000	NA	18628.9	1060000	77285.9	30846.8	38289.4	125662	8137.71	124823	204326	22559.3	86514.1	10231.3	NA	1010000	33800.9	189179	127526	56758	4822.3	2535
108656	339949	4590000	35756.8	368622	35521.3	55594	688465	472875	2280000	85635.5	60124.5	1440000	3168.29	40363.8	104257	NA	712423	109767	NA	14342.2	176471	NA	10871.4	13480.9	781495	NA	NA	17100000	10924.5	128152	5100000	75236.8	129027	43154.9	163805	22957	274685	627045	28186	450632	28066.2	9437.31	1770000	NA	327235	478991	41376.6	NA	75807.1
6172.43	NA	397055	1749.7	238502	40701.7	12320.7	98908.2	342649	462046	36500.4	12139.9	74574.1	NA	NA	64149.6	NA	172948	19734.9	NA	NA	119218	19522.4	4658.15	12003	235677	NA	3649.69	3490000	8025.39	31692.9	699244	141771	10990.5	29541.7	50304.1	NA	219431	132227	29026.5	136358	12400.5	3739.96	7920000	NA	221313	140968	4160.92	NA	1651.76
46127.1	29995	1640000	8972.69	163997	62115.2	NA	156586	405381	759407	36844.1	24809.6	465929	3151.79	6227.11	69914.1	6550.72	196178	65246.9	22845.8	14045.6	51983.9	NA	30011.2	12321.8	920195	3382.08	NA	6580000	2861.44	110602	2340000	618000	73422.4	151066	186370	NA	225348	188704	50761.1	93895.1	73536.4	NA	1230000	10015.1	392637	171083	19801.1	NA	NA
89067.8	53275.2	1160000	NA	207118	25244	NA	383908	231293	463428	48579.1	35945.9	308801	2045.11	2138.97	69599.3	NA	152728	46269.6	NA	NA	155784	7756.86	6501.94	17978.5	559842	NA	NA	6390000	NA	61441.7	1070000	162011	35970.8	117585	67167.4	30298.1	465694	191658	97063.9	243204	77302.1	NA	1490000	1898.7	510068	331065	89179.5	5615.44	8128.25
36077.8	53709	169903	NA	129349	35680.4	NA	113266	343319	370677	32754.3	20486.2	239687	1289.86	NA	10591.9	NA	102885	60276	NA	6507.35	94583.8	NA	5666.3	11458.5	338271	NA	NA	4460000	NA	217547	797043	37644	29491.1	19320	66550.3	6445.53	113219	120352	82489.7	40203.9	33642.8	8010.96	485369	NA	98528	64157.5	26405.4	NA	37800.7
18222.2	19715.9	340020	NA	23744.4	15636.4	21707.4	132477	283725	155420	29607.9	11205.1	63517.4	NA	9115.36	44475.9	NA	126795	9087.76	NA	NA	283643	3090.85	23456.3	10685.6	384299	NA	4169.61	2790000	4830.14	20598.6	488793	48141.4	9062.9	9850.12	29987.4	NA	139520	50653.7	9730.54	40262.5	23687.3	NA	361903	22269.1	41175.5	163306	1958.87	NA	7712.46
435537	123728	2280000	4502.78	136768	NA	NA	264838	502213	412858	28622	22283.7	232194	2611.19	NA	28073.4	NA	164195	27557.3	1630.11	NA	117220	11375.1	7911.15	24461.9	391756	NA	25545.3	3910000	NA	478108	963226	131481	5584.53	29028.3	147201	NA	167221	140598	19318.7	92555.7	67216.8	11256	530841	NA	338344	152945	NA	NA	NA
12622.2	NA	332477	NA	28297.1	14222.8	4256.36	442338	458315	508681	30582.1	38249.1	168249	4950.9	NA	34689.6	NA	49827.6	37379.1	NA	NA	163587	NA	8354.72	13406.3	394282	NA	NA	3100000	3298.87	19750.3	263082	40237.6	21300.4	76622.1	76019	NA	163289	87474.8	10081.8	95769.3	18218.5	NA	372590	NA	47510	121549	3908.94	2497.01	NA
15478.4	57542.2	119506	3792.35	41468.4	NA	NA	74570	159941	334143	4862.11	7231.08	103106	NA	2590.17	11603.5	NA	48407.1	29773.2	NA	NA	4380000	2943.49	4439.38	6530.74	138109	NA	NA	2160000	NA	11398.8	536997	26240.1	8365.7	73101.8	34486.1	6405.15	90128	76812.1	3717.56	28453.1	3998.63	NA	251871	NA	314556	66679.2	3051.42	NA	14187.2
99990.7	246854	506461	14406	411660	22344.6	83423	1210000	752129	1070000	104964	55252.7	543514	NA	8202.02	84555.2	NA	614197	199150	NA	18872.4	98409.8	15227	19916.4	17984	1020000	1330.03	NA	11100000	NA	40156.4	1780000	64908.7	39749.4	421168	269038	15333	1780000	211885	68298.3	300586	155764	3454	1640000	2290.05	25903.5	693055	35453.1	4291.69	NA
19257.4	96062	892939	NA	121888	11912.9	NA	110179	415180	377141	31146.2	19796.1	77178	NA	4341.81	37406.7	NA	47752.5	37793.5	NA	5369.75	194816	NA	8756.69	24566	300187	NA	NA	4140000	35088.6	49313.9	384899	47076	28365.5	31984.9	113471	NA	215306	69125.1	34788.1	76006.3	329311	2603.16	372624	1682.96	11888.1	136685	NA	NA	NA
18568	35659.9	93288	NA	15409	3988.47	NA	43275.9	NA	344653	7812.57	11809.1	81999.7	NA	NA	19831.7	NA	36171.5	28152.8	NA	NA	354557	5089.18	7181.74	12928.4	287675	NA	NA	2130000	NA	37469.9	456105	44559.7	10785.6	60880	51899.2	NA	166862	72476.2	52240.4	39056.6	20842.9	791.203	296831	2225.89	87819.9	79296.4	NA	NA	NA
42510.3	40418.5	478756	NA	469068	19322.2	NA	310318	229097	587328	45188.7	29033.1	149763	NA	NA	43815.7	NA	117632	29100.8	NA	NA	109497	8659.99	NA	17798.2	1030000	NA	NA	4470000	7799.06	112385	916474	110679	19799	39467.9	62674.3	NA	187517	182083	17516.5	115503	25225.1	4137.26	796931	3635.37	125805	148674	NA	13367.9	13408.4
28451.1	90365.9	23028.1	NA	17461.8	NA	NA	112349	NA	177954	NA	3921.49	78505	NA	NA	14096.7	NA	72044	11315.5	NA	1559.08	113305	NA	8286.94	16400.1	115696	NA	NA	1600000	9776.14	14005.2	285252	15597.5	5420.53	6226.36	13266	NA	130949	40592.1	33754	16975.3	10273.8	NA	160085	NA	40402.1	32499.7	NA	NA	2854.83
13873.9	35897.6	114610	688.492	25579.1	7948.35	NA	42986.1	510124	440858	30431.5	21530.7	118451	NA	NA	37187	NA	55945.9	35508.8	2854.62	NA	474886	4863.87	NA	15135.5	221355	NA	NA	2490000	3996.21	33890	529623	49543.9	NA	66471.1	59089.7	NA	69319.9	82800.6	52538.4	43925.9	16907.7	NA	320818	29585.5	130568	102905	NA	NA	9377.81
462638	113019	2110000	3924.07	65862.3	15100.6	8386.99	222776	490231	428282	32662	19067.7	193243	NA	NA	29424.4	NA	150325	23743.2	NA	5043.69	118158	8088.28	4769.61	21504.1	387308	NA	24917.4	3720000	5141.37	203535	760314	98410	8022.17	24790.6	163224	NA	190113	124091	17560.4	112735	105169	7545.01	621834	NA	273753	144100	NA	12392.3	NA
27680.7	28458	142086	3751.27	142407	5707.7	NA	49841.1	284123	229035	18281.8	29754.6	208673	NA	6108.52	39944.1	2162.76	100759	33885.4	NA	NA	126242	3928.52	10278.7	7656.58	290915	NA	NA	4340000	NA	42983.5	560811	141794	11627.7	61970.7	74339.6	NA	457927	96146.1	17474.9	70268.4	31416.4	NA	383820	22946.8	132248	174216	11696.2	NA	5204.84
6530.7	NA	669751	NA	47599.4	7696.23	19862.5	129682	NA	242292	13243.6	16031.8	44498.5	2142.86	NA	25855	2035.88	76258.8	7200.88	NA	NA	196789	5046.67	NA	NA	237424	NA	6049.01	1650000	NA	14885.9	450106	37742.5	7551.23	6244.86	22693.5	NA	90382.1	32470.3	8550.62	40030.3	5322.79	NA	311402	26379.6	140648	117462	NA	NA	NA
39763.3	42602	821375	12631.6	102616	NA	24125.9	195796	420920	631669	17961	12886.6	158579	NA	17220.8	36058	32058.7	162179	20377	2113.99	9059.27	131236	5995.46	16335.1	20132.5	231629	NA	5756.84	4000000	15810.8	21793.8	488702	48778.6	5307.11	38361.5	84287.3	NA	183121	70841.3	18044.9	245808	24904.9	NA	516265	3888.46	151905	126479	NA	NA	11241.3
27924.9	117189	86271.3	18418.2	56582	8520.65	NA	86021.1	606297	667139	39958.2	50253.7	215235	NA	NA	25429	3415.81	90103.5	74921	NA	12604.5	193274	4328.79	12419.1	7114.95	687931	2097.8	6810.1	3360000	5906.34	47527.8	625978	304164	13629.4	99377.4	128460	NA	216933	135543	16554	572391	42301	NA	745586	1931.85	81366.6	101366	NA	NA	36511.3
25593.2	131172	537937	NA	105038	5529.2	24223.7	180508	207934	303292	34980.2	11328.2	54385.4	NA	5651.69	50858	NA	398005	11430.9	5527.92	5792.47	173335	NA	NA	15929.5	336056	NA	NA	3690000	NA	80553.1	669144	171884	5239.83	7183.16	74259	NA	310518	101237	13593	91969.9	49404.1	8621.44	923390	2001.6	437637	533729	NA	9093.94	NA
22702.8	77191.8	1480000	NA	99886.4	4655.04	NA	179564	679553	947889	37257.2	45544.3	263718	NA	4552.27	34726.3	3367.56	137417	9594.85	NA	7764.75	108003	NA	11857.1	13939.4	363403	NA	NA	4120000	6204	290834	1460000	75381.1	29560.9	12995.5	74140.8	NA	211575	192811	7095.61	190112	33886.5	9790.59	651586	3076.4	175992	126210	12753.3	NA	NA
50049.5	61382.1	549161	6335.56	147983	10492.9	56911.3	321204	386818	534486	37279.7	54947.4	318677	NA	5568.96	120779	NA	472557	23641.7	NA	7087.01	88808.9	NA	27788	17283.9	442495	5112.77	19044.9	5940000	NA	33618.6	1250000	116748	15914.5	49315.1	73033.7	12558.3	201334	301212	8775.59	181470	11436.1	NA	878643	26476.6	202926	336176	13223	NA	NA
15875.7	NA	425339	1946.17	40052.7	NA	NA	150760	176254	305296	NA	123076	425689	NA	NA	72680.9	NA	141418	31350.7	4159.73	2483.56	165559	NA	9208.68	9644.56	118257	19957.9	NA	2110000	NA	60104.1	684219	43613.2	20647	17133.6	51251.7	NA	82314.3	32546.9	7909.73	77707.9	NA	NA	158436	5548.8	160990	69958	NA	NA	NA
54543.3	135365	1270000	23431.4	138667	59669.4	NA	134091	286364	686767	44709.1	27431.5	366501	4127.48	NA	20274.2	NA	195059	64571.5	NA	NA	137049	NA	30768.6	10881	1160000	3008.02	13990	7250000	7688.05	163750	1640000	81082.5	28927.9	117860	141588	22144.8	141977	158070	27312.2	139616	16158.7	2070.55	515999	16816.5	564401	142885	21363.2	NA	37700.8
23534.3	126198	673082	6280.54	152883	3686.32	NA	76261.9	463511	766974	51360.6	27582.6	157786	NA	NA	147491	853.703	102601	56092.2	NA	NA	83375.3	NA	38865.1	39569.1	470823	NA	17831.2	4650000	5682.62	149486	979515	132796	16363.2	63062.8	78620.2	NA	127425	196388	21763	98366.2	5900.12	13156.7	376928	8595.67	127283	363536	11457.4	NA	4205.79
169726	229674	2300000	28193.2	574248	79982.5	46989.7	497991	1120000	2830000	171681	102558	912681	NA	6553.3	117257	NA	668071	96383.3	NA	18432.7	99993.8	14175.7	36636.1	42530.9	1540000	NA	NA	15700000	NA	185094	3350000	130003	40556.9	333134	426736	13963.4	610222	554908	91800.6	326194	108678	4837.53	1930000	72624.6	336517	513737	15633.6	3574.92	78225.4
43133.7	123514	965336	NA	94318.1	15076.2	35898	161074	467039	912310	63691.1	38342.3	290095	NA	NA	49174.1	4887.26	96008.5	114203	NA	7473.39	65403.8	10168.6	14641.3	18341.6	581565	NA	NA	4170000	6491.52	60548.7	958769	43833.4	11341.2	131678	98144.3	11164.2	212519	157814	92589.1	111707	13769	NA	554624	29141	267212	172055	15399	NA	NA
19793.8	NA	464761	3931.39	83462.1	24793.7	NA	109597	171409	464947	NA	17961	111007	NA	19197.7	25739.8	NA	34693.3	26510.2	NA	NA	146365	NA	13366.4	8684.33	222545	NA	NA	2160000	8674.74	10428.7	517948	59414.3	5165.46	18543.4	39184.2	NA	113108	103721	3893.24	98888.1	28925	NA	149515	3774.45	10590	121104	NA	NA	NA
NA	NA	466958	NA	74985.9	15950.4	30871.3	97304.9	132308	140124	21329.5	21582.3	104801	NA	3584.59	19510.7	NA	171210	64653.5	NA	NA	96703.1	4931.61	4342.97	NA	411433	NA	NA	2670000	527.145	50046.7	689751	41024.5	4794.52	43076.4	77578.8	NA	115145	73382	5152.17	46043.2	46498.4	NA	263301	3130.71	145645	80542.4	2291.33	5366.82	1583.35
16572.3	68361.1	459984	2081.31	62067.7	10963.7	3942.94	42365.2	641015	443778	8446.3	12500.5	176577	1958.83	NA	53932.3	NA	47898.2	52797	NA	8131.54	201265	1535.23	24664.2	24056	202300	NA	3498.15	4030000	12014.6	31846.4	728919	72163.4	5457.02	53068.7	96643	NA	164693	145449	23410.1	78713.7	82415.9	NA	406231	5137.58	219302	184623	NA	30446.9	NA
27594.9	85136.6	1790000	NA	156170	54896.7	NA	104586	230245	432139	12161.1	7590.39	83085.1	NA	NA	47934.8	NA	56200	24625.9	NA	9854.81	92004.8	NA	9129.98	19034.4	336735	NA	39880.4	2510000	7810.14	45428.8	742239	83840.8	1899.1	108283	52243.4	NA	1040000	54117.4	9800.72	77721.6	26197.8	NA	304436	NA	245654	138457	NA	NA	NA
21497.6	106324	817702	NA	44431	7101.93	NA	88239.6	172583	223645	13379.2	19685.2	76539.2	NA	NA	30517.6	NA	37575.9	34086.3	NA	NA	123286	NA	4055.04	8714.33	180486	NA	NA	1720000	NA	69840.6	768992	48778	4873.39	35270.4	89048.3	NA	118894	1240000	26264.8	35241.6	69972.2	2022.17	426859	45939.7	99336.4	96802.8	NA	NA	5271.83
15103.7	58222.2	137410	NA	45564.4	14294.5	15078.7	135384	82801.7	778461	14772.6	21081.2	272145	NA	4448.41	31085.7	NA	125928	25638.6	NA	NA	98429.1	3937.1	NA	8953.19	158929	NA	NA	2860000	4752.34	9464.9	639891	68254	1686.83	22266	79487.4	NA	113919	115544	19269.7	115909	29436.2	NA	397576	NA	170753	71163.5	NA	NA	28274.5
33540.9	75554.2	1560000	4050.79	113638	25853.5	31926.3	208837	273733	548931	37920	50482.1	308020	NA	NA	28316.8	NA	222708	22106.9	NA	2696.07	174803	9649.47	5572.61	4876.58	575107	NA	NA	4860000	6228.88	17748.9	604484	50879.4	52123.1	15590	134965	21413.2	189426	104639	39576	78109.4	58885.8	NA	737824	4588.94	172976	122606	31410.9	NA	15387.5
7965.57	22329.6	145929	NA	159821	NA	NA	374112	52970.1	371900	25702.8	23338.7	88424.2	NA	NA	40438	1381.29	57245.9	16547	NA	NA	186671	NA	61806.2	25399.4	73030.6	NA	24260.3	5020000	NA	134641	608132	477289	11884.2	14758.3	36941.1	NA	118798	78204.8	4836.73	50487.6	23115.1	NA	194784	2844.25	480149	97382.4	NA	NA	NA
28224.7	144384	1480000	NA	148606	NA	51493	158196	477206	330515	34445.6	25816.8	349315	NA	NA	54987.5	NA	84136.9	48272.6	NA	9068.52	101351	9296.2	22046.7	17356.3	659046	NA	NA	2680000	10919.7	26321.3	1430000	128324	2570.01	23454.4	96046.4	NA	110207	267230	19267.3	106904	19092.6	NA	421761	1921.8	403496	223009	NA	NA	7444.02
14285.2	68162.2	502310	NA	87939	NA	18298.6	120343	153342	374313	8126.59	30510.9	331382	NA	5860.12	29655.1	NA	226296	14779.4	NA	3570.8	93682	NA	8285.34	10987.5	384818	NA	NA	2810000	NA	17896.8	532783	90363.3	19948.1	14075.8	79858	13933.9	98768.6	97543.6	NA	57846.8	17391.5	NA	280627	NA	256748	140654	2998.53	13299.1	NA
15351.3	61503.3	377100	2404.53	48115.7	7099.13	18342.6	163006	200396	371739	19794.6	22980.5	260365	NA	NA	63741.1	NA	107063	36678.3	NA	NA	73055.4	NA	5083.25	8159.9	222966	NA	2250.27	1770000	5940.24	138273	585232	29273.4	21939	54048.9	71121.1	NA	122988	62190.8	NA	46335	5249.44	25546.6	292934	NA	579658	99450.9	NA	4730.24	NA
11725.8	80647.2	806706	NA	124571	NA	5155.75	135026	448440	247988	35747.3	22882.1	91327.5	NA	6382.43	28086.2	NA	265063	12768.8	NA	NA	213033	NA	18818.5	9425.39	170442	632.73	3016.34	2480000	NA	84158.1	656410	145087	11736.9	13297	42379.4	3570.72	139922	88134.4	16765.6	155921	16057.5	6306.2	1000000	4326.35	134145	133803	1332.28	NA	NA
42652.6	79457.7	1800000	8737.01	136424	36394.1	4587.86	293891	297289	255978	47653	17777.2	290092	NA	NA	87517.6	NA	171723	111630	3416.98	3398.49	154673	NA	11703.3	21777	385388	NA	NA	5320000	7813.28	269757	1090000	120457	26854.2	57423.3	111889	NA	365020	205800	6945.82	99220.8	36221.6	22633.4	745807	NA	145032	311960	NA	11674.4	NA
6214.46	29070.8	416554	NA	37526.6	3112.95	NA	93191.1	228455	210500	30850.1	20785.3	132179	NA	NA	14601.6	NA	46964.2	14104.1	3357.21	NA	221392	4381.82	5758.86	10410.2	166504	NA	NA	1030000	35880.6	53826.3	306950	37398.9	12919.3	NA	57846	NA	69380.9	69298.8	25250.4	28750.5	9203.92	4004.22	131198	18842	54884.1	58161.9	NA	2179.25	4562.64
20322	68908.8	157498	NA	114180	2692.68	NA	79274.3	111103	238922	30014.9	19640.6	145337	1844.26	8730.49	16305.4	6147.96	100791	17368.8	NA	NA	218247	1914.99	14657.8	6628.98	136959	NA	7285.02	8550000	4619.1	82054.2	316249	49351.1	25524.3	68761.6	43685	NA	87733	101475	13349.8	59680	4830.08	NA	314591	39733.7	165425	62795.7	NA	5308.82	NA
50396.3	164143	1290000	NA	107421	10016.6	NA	130988	162986	454413	11871.1	27010.3	163209	NA	7685.61	45081.4	NA	725238	11949.9	NA	1890.95	82690	8693.27	3890.59	10061.5	259466	NA	NA	6460000	NA	200461	3280000	85637.9	57164	20884.5	112300	8656.35	263459	179248	16027.7	53680.2	12202	15748.2	308494	1997.57	774261	104460	11564.1	4056.6	4499.37
28505.7	100780	123474	6756.81	127770	6242.58	NA	281396	126367	339569	313073	22170.2	145286	NA	2248.03	13657.5	NA	148557	28637.7	NA	NA	120663	3890.69	NA	8941.24	118513	NA	18492.5	3280000	7830.32	169946	735047	62866.9	10022.7	14875.3	55436.4	NA	213772	180894	19866.4	79456.1	15450.7	2702.42	365109	4850.02	295420	110510	NA	8387.92	11522.8
7524.08	39241	399642	NA	28520.5	115538	NA	124334	140715	275328	35887.7	24212.6	84739.5	NA	NA	24915	NA	26437.4	23181.5	NA	NA	116732	NA	10199.8	6000.38	176251	NA	NA	1520000	9236.77	25702.5	363560	41736.5	8934.1	17606.2	80163	NA	62985.6	47238.2	5377.83	69657	9946.19	2443.97	206749	4536.05	144060	75044.1	NA	NA	NA
21453.8	41051.5	457650	1531.2	95414.3	NA	NA	67042.7	166839	225064	21600.7	30841	108220	NA	4640.19	22454	9300.29	93767.6	22443.1	NA	4829.09	153455	2069.45	17001.9	10618.4	168899	NA	2519.43	3090000	9257.33	57436.3	1030000	52961	6810.62	43015.2	55294.2	NA	226418	142526	23468.6	40584.3	7236.83	NA	303513	28948.3	385743	160720	NA	NA	5294.84
NA	93750.7	595750	19171.2	69304.8	NA	20038.3	109928	150540	290769	11691.4	47566.8	356734	3304.69	NA	14168.1	NA	94136.3	73073.7	NA	NA	131582	2330.02	NA	NA	290857	NA	NA	1860000	16475.8	55368.1	518537	37639	21156.7	39546.4	66777	14167.5	214797	66983.3	2599.31	26297.5	7375.68	NA	147341	2695.4	116917	95440.8	NA	NA	5580.97
18907.1	190379	351842	3115.5	68521.8	NA	NA	61685.7	86082.9	129793	12984.7	41150.4	200916	NA	NA	20737.3	27593.7	36382.2	30052.5	NA	NA	191334	NA	9919.29	21508.2	255962	NA	NA	3470000	NA	6901.99	2790000	138736	42395.3	67709.6	32822.9	NA	164743	71882.5	14370.7	177435	4739.42	NA	408329	NA	90752.4	82059.7	3735.38	5536.49	7026.9
13973.5	166700	844592	12847	103468	19895.7	45723.5	128253	158940	582858	22703	24836.9	409652	7101.23	3788.46	38722.7	NA	145044	78217.2	NA	NA	126754	NA	11254	12878.1	451382	NA	NA	2460000	NA	43453	742587	69065.6	10426.2	72023.1	151640	NA	220560	49595.5	9712.51	52957.2	5210.23	NA	343670	NA	184070	177314	NA	NA	4253.48
30805.1	96016.6	1910000	9859.3	185810	NA	NA	268805	334370	212698	56026.9	37487.9	298157	NA	NA	71865.5	NA	116545	92806.1	NA	NA	150551	NA	4959	7329.63	381485	NA	NA	6010000	7180.3	262848	1090000	102897	28996.8	58459.6	109476	NA	405692	193963	NA	123040	9726.33	20051.4	604010	NA	129687	359725	5059.07	8340.74	NA
10927.9	NA	388927	17667.6	63860.4	3897.66	12825.9	49126.1	426297	200463	11067.9	9535.3	185296	NA	1757.08	30138	NA	100675	7591.31	2446.11	NA	157471	NA	10122.1	6705.24	326221	NA	NA	2160000	NA	124492	392623	50927	8913.49	NA	73218.9	NA	131096	53688.4	42124.3	100868	6205.03	8262.18	262293	NA	108518	101729	NA	4081.06	NA
28221.9	76944.2	827607	2073.61	102282	NA	31393	175106	237658	824181	44834.4	45051.2	350910	1742.23	NA	43475.2	NA	112532	78569.7	NA	NA	133240	NA	NA	8161.12	806359	NA	36231.5	4560000	NA	19542.7	1230000	96588.6	11530.9	63379.6	189448	NA	116745	80819.2	58722.3	93884.8	5747.51	NA	411375	10223.4	357269	155654	16472.7	NA	17960.3
NA	36621.6	228234	NA	80975.9	NA	NA	63003.5	224741	210305	18988.2	31829.7	235661	4305.92	2750.61	11502.3	NA	98641.7	36188.1	NA	NA	126879	NA	8358.52	8613.3	175438	NA	NA	1170000	16387.3	29149.6	575330	69756.2	NA	14411.8	57453.4	NA	523033	66188.3	56618.6	51213.5	7236.55	NA	380443	4442.16	110880	115644	NA	NA	NA
19682.7	114396	208475	NA	26496.4	NA	129058	211979	471861	233766	15700.5	18140.7	297917	NA	21330.9	13157.7	13138.3	98257.2	33422.8	NA	NA	44387.3	NA	86444.6	NA	391175	3013.22	5717.94	2950000	13808.9	25310.1	427242	122502	13612.3	80160.1	53696.3	20832.8	231618	213996	6423.53	82918.7	10451.9	NA	529843	NA	212867	120860	25890.4	NA	64256
32612.3	78463.9	525398	3306.29	64772.4	11607.9	8118.96	152086	157626	618517	30564.7	12047.1	306260	1224.64	NA	5857	NA	157550	36512.5	NA	5446.11	136608	NA	7535.82	12923.3	469162	NA	15188.5	5290000	NA	241955	842760	45068.4	49426.3	37885.7	126895	19858.8	257071	346691	13833.8	69655.1	3065.4	NA	519908	12437.7	251963	161335	37766.7	5372.36	24849.3
6291.46	30767.5	391560	NA	45573.7	2632.39	NA	125953	116608	226691	5515.67	8231.53	58833.8	NA	NA	29288.9	NA	18741.4	23057.1	NA	NA	213333	NA	5252.92	5134.11	216448	NA	NA	1860000	NA	31789	220389	18120.7	4492.35	45318.7	37121	NA	51107.7	51094.4	14994.6	33760.3	5041.61	4410.91	154897	NA	144337	60270.8	NA	NA	4897.22
23948.7	NA	67237.6	3086.6	30434.6	1295.59	NA	103424	212322	173335	29939.9	13533.4	161931	NA	3417.82	30963.1	NA	99336.9	56412.9	NA	NA	217455	NA	NA	9065.83	225114	NA	16726.9	2930000	NA	41239.4	442701	31906.7	6853.02	43714.7	75097.7	NA	179117	76127.6	8093.35	54746.6	6497.19	NA	268511	NA	NA	62612.1	NA	NA	4827.79
142587	173210	30445.8	14379.9	158231	22801.4	42186.1	359885	811481	1150000	161566	74553.1	1340000	NA	12655.1	53423.4	4265.06	1110000	163181	NA	12959.1	136153	NA	31234.5	13099.5	1060000	5774.5	15632.3	15100000	NA	482007	2680000	100781	19585.5	140332	477579	NA	334626	441257	79576.7	187558	37418.7	7749	673093	2559.32	413392	211481	42136.1	8458.46	27075.7
15490.7	168604	476830	9180.2	83382	8920.56	16973.4	118220	NA	401357	18351.9	29384.1	200316	NA	NA	42280.6	NA	176310	65441	NA	NA	993081	NA	16425.7	12933	213845	NA	7429.8	8960000	NA	151134	803700	156881	12535.2	20485.2	85946.8	11203.5	173208	171251	15833.8	126653	11694.9	4567.4	396864	NA	183427	153240	12780.6	5204.7	NA
30630.9	120962	1110000	NA	101229	1367.35	NA	143089	548605	569915	161008	45966.2	328057	NA	28987.5	64141.3	28675.7	58370.8	88752	NA	NA	110222	2723.23	12410.8	23506.3	542591	NA	NA	10200000	NA	63519.7	895822	73454.8	66839	170293	178313	17988.7	423372	126843	18905	27182	5814.6	5118.22	1410000	NA	70926.4	149351	100041	5594.74	2980.65
14206	NA	19185.5	NA	24647	6185.45	42381.8	128214	206425	184740	22433.2	27049	448625	NA	2347.17	46883.7	1083.3	60538	76002	NA	NA	78079.7	NA	7043.12	NA	417149	NA	NA	2280000	NA	194446	632100	5221.96	17805.4	34648.7	32717.2	NA	82250.2	83884.1	6611.35	21776.2	13536	NA	269081	NA	65834.6	26769.9	7051.88	NA	NA
102581	253034	1230000	29988.2	272362	14242.1	71449.6	302325	382585	1490000	48067.3	47504.3	1130000	NA	12179.8	55618.1	1933.64	410253	204851	NA	9130.29	59093.7	12462	25016.9	19926.1	949392	5682.24	NA	6480000	NA	132182	2000000	79969.4	79054	113339	247529	27201.1	204118	321033	51101.6	157805	14959.3	8607.85	682182	5466.26	385625	311194	20629.4	NA	NA
43861.3	77013.6	29685.5	NA	159986	NA	66903.9	158685	182250	621889	42250.5	27550.6	309799	NA	NA	26554.2	3300.57	101805	49287.9	NA	5612.63	86838.9	NA	11409.6	13734.2	520079	NA	NA	5830000	NA	49879.1	1490000	60303.3	41796.8	27773.2	157078	74828.6	612854	153550	10104.8	92071.8	71334.4	NA	537635	NA	460358	183417	24443.5	NA	23020.1
77155.1	125459	302037	5748.84	249994	7917.31	NA	137546	893051	584197	321341	44925.9	610126	NA	4178.4	14204.4	NA	91757.2	130008	NA	3796.86	58622.2	NA	5533.8	14404.2	377784	NA	18295.3	6380000	NA	770835	1330000	33184.7	29694.8	90564.1	152952	NA	531247	152057	116345	53720.6	7483.61	7636.94	571327	2978.22	191950	168316	17367.5	NA	7782.97
30435.6	NA	262260	NA	57907.4	NA	NA	446642	291818	429508	47410.9	43577.3	532103	NA	13119.7	29757	NA	114584	61554.4	NA	NA	116951	NA	10373.9	14848.6	381979	NA	NA	4400000	NA	18797.2	709508	27485.7	9324.12	59112.1	92228.9	17880.7	203729	160536	110192	47180.9	3507.81	NA	372074	NA	112080	89471.6	2761.45	7640.21	13163.7
30974.9	54297.2	1410000	3980.08	106081	6264.57	23412.4	117949	180135	461337	26378.7	29517.1	301434	4236.67	NA	66073.2	NA	125700	106502	NA	2909.67	291438	NA	NA	17503.3	580424	1759.62	NA	4790000	NA	21091.1	1130000	43663.4	39198.3	89041.4	146505	27285	148758	133603	8318.88	938541	23037.9	NA	467997	8687.26	90288.1	143928	41103.5	NA	NA
84053	445281	41863.4	17468.9	119878	30411.8	83709.9	410835	364292	2820000	19360.4	66882.5	2000000	NA	256206	185097	6980.33	705383	190228	NA	6743.72	84958.1	NA	80288.1	NA	2290000	NA	NA	14700000	11753.2	125010	1770000	24005.2	127891	216752	738007	56655.3	564569	559623	32110.4	182905	30336.5	NA	1480000	NA	1040000	439155	25749	13891	131397
32586.9	299277	1010000	21725.6	290562	14495.8	NA	433903	311104	1130000	37101.1	21002.3	792180	NA	5947.95	82098.4	NA	278287	29202	NA	NA	85158.2	NA	8243.12	16600.1	793113	NA	7420.58	8440000	NA	74717.6	2200000	106460	53734.1	35950.4	197270	15900.6	251776	278599	28237.8	201989	21544.5	5944.35	1200000	3098.71	200420	251181	34145.8	NA	21055.9
26747.1	227304	14337.6	NA	85173.4	8074.88	6868.18	164406	311725	563268	30132.2	16626.2	259385	NA	NA	57262.2	4164.13	154347	52083.1	3056.29	1508.58	61237.8	NA	20855.7	9803.92	550393	16820.8	3304.46	5320000	NA	109027	1350000	90166.3	35553.5	49583.7	97865.6	15764.1	770295	256126	575389	214165	65149.1	NA	459836	NA	254161	181212	NA	NA	27169.9
54933.1	132767	429191	19665.2	96818.3	9852.63	23411.2	314013	219208	1480000	34926.3	37369	725040	NA	4224.8	34652.9	NA	395072	147824	NA	NA	119203	NA	15851.1	3548.22	1390000	NA	NA	8890000	NA	83128.5	1070000	25207.2	27223.5	222835	301537	15071.2	872641	201544	169063	139559	13467.5	NA	905152	NA	227891	271687	32753.5	10788.2	15102.9
47280.9	NA	491036	NA	228740	10675.6	36355.5	141454	377170	490346	26562.9	55581.8	319463	2132.81	33377.1	22764	NA	170544	55388.7	NA	NA	144280	6017.3	9019.51	23337.3	399515	NA	5278.14	5060000	NA	46419.6	727231	75758.2	56122	39754.8	78453.8	15571.9	343798	237975	143536	107494	21373.5	NA	532877	49870.5	419057	219354	14497.3	3829.27	NA
11225	129035	4077.23	NA	52040.1	16949.9	NA	123975	279681	358147	54797.3	26044.8	221672	3111.08	NA	83741.2	2881.36	155931	47802.5	NA	NA	218390	NA	NA	24723.9	421459	14164.2	16452.6	4470000	NA	23476.9	1360000	164973	23454.5	26768.1	76753.1	2039.24	230853	139873	870517	106820	35919.2	NA	439054	50199.9	171280	193865	NA	19859.8	30892.9
76376.3	174498	1120000	22332.8	292148	12960.1	56718.8	270545	352539	1460000	44295.5	57284.8	994373	1438.25	11829.8	64362.8	4029.32	347865	199429	NA	12321.7	65442.2	NA	19048	28147.7	915040	NA	26912.1	7370000	NA	110783	1900000	71883.8	90206.8	99712.2	246244	15423.1	189406	236754	54704.2	198713	110791	7711.95	946637	40674	306842	251851	19104.8	10715.3	21781.3
15127.7	82593.6	289497	5362.24	41220.5	NA	28271.5	135531	425189	263567	65114.6	22435.7	138593	NA	NA	38622.3	NA	196852	39640.9	NA	14222.2	197493	NA	7365.29	9652.64	400110	NA	NA	2670000	2083.26	170988	876383	54337.5	10230	30254.7	38712	NA	237687	69372.9	11785.1	75306.2	25127.7	5679.26	346952	70640.2	95540.5	176808	NA	NA	12062.3
3071.26	43945.4	369153	NA	73992.5	2219.58	NA	28723.5	121702	304757	19996.4	7888.92	147217	3183.04	10565	45351.9	478.085	79228.3	25664	NA	5816.02	256615	NA	3243.02	11860.5	63463.4	NA	NA	1120000	10135.9	10480.7	381268	49138.6	NA	5567.5	19079.9	NA	80120.8	49890.4	4009.94	30699.5	9381.13	NA	186889	2920.05	138713	83724.5	NA	NA	NA
107151	98479.4	542795	2967.12	264288	18554	6230.85	227361	285764	892131	58983	38475.7	328493	3181.49	NA	52318	NA	304141	18740.5	NA	13117.7	315242	NA	8508.32	12424.3	403256	4533.91	6996.66	2840000	9245.48	98657.3	701822	72878.2	36590.5	23878.5	90041	16956.8	135896	102211	43808.6	69284.6	6055.93	NA	503742	NA	184793	107669	6436.57	NA	16687.5
17555.8	22478.4	182541	922.673	18635.3	17258.6	NA	148577	173237	247187	18852.6	12587.1	63473.2	1635.86	NA	55180.2	NA	57481.8	19280.4	NA	3285.38	320973	413.573	4987.99	13685.2	131968	NA	3381.99	1270000	NA	18474.4	389303	41303.1	7752.11	10038.7	149099	NA	102630	49794.3	9431.18	207648	9173.21	NA	194371	NA	556173	50379.8	NA	NA	27953.3
15811.4	64449.8	14594	6216.16	119822	18928.3	37917.7	182745	246635	711159	20337.5	24575	265766	1221.43	20328.9	71707.8	NA	65830.6	83701.5	NA	5044.3	214791	5311.86	NA	6736.55	625175	76029.6	14994.9	2610000	8802.8	23794.6	842304	134126	12590.7	67967.5	163467	NA	145117	152115	22012.7	112091	15990.5	NA	684596	3035.85	240932	181531	4603.32	NA	NA
20384.2	80236.9	201290	17035.5	88467.4	1750.5	NA	160565	243563	262339	29847	20805.7	339743	1997.66	NA	48460.9	NA	59610.5	69067.4	NA	NA	237649	6315.99	5732.83	9477.98	293255	4190	8516.22	3690000	NA	202952	599103	60314.4	10984	42038	65626.6	NA	122258	114426	10750.5	44884.2	5439.68	7129.49	288059	52629.2	179356	149397	NA	NA	NA
41367	49637.2	717213	NA	26603.2	NA	NA	341607	106407	529345	30860	15625.1	289652	1549.5	12827	67995.1	NA	169761	86311.7	NA	6815.95	597204	7870.43	14754	22139.8	486032	NA	7993.78	5470000	NA	102142	936718	232414	33129.9	109158	224987	8843.51	156081	184415	36871.6	127563	13724.8	NA	580543	NA	1070000	421141	17674	15943.9	10015.8
39186.2	55825	8672.76	5277.3	62323.2	7990.72	8400.26	265653	NA	393884	92059.9	32286.9	415828	4929.21	1514.28	66071.9	NA	162322	17553.8	NA	4184.6	377068	NA	28066.1	27763.8	417156	NA	10847.8	4280000	NA	18787.5	726168	137299	18952.4	20695.7	116233	5367.92	227190	516561	105099	64269.4	20795.9	NA	447410	16187.2	587719	300792	3824.95	8884.63	8759.9
10211.9	134613	1340000	NA	169643	6232.26	108687	88565.7	126479	348913	10068.1	61203.9	90840.6	NA	NA	20431.8	5493.36	250258	8147.29	NA	NA	308430	3248.98	21773.1	21042.7	109434	NA	NA	2500000	NA	85977	739605	164317	13157	20810.9	88654	NA	236193	143397	85231.5	72302.9	10366.2	NA	559873	NA	165817	79476.6	NA	NA	4187.93
62663.5	131867	810220	NA	163875	10255.2	21364.7	600485	254289	1310000	37101.2	13414.5	321944	NA	16000.6	132331	NA	197198	114706	NA	11291.6	248320	6538.35	7719.48	8930.6	734612	NA	17822.8	7510000	6972	155747	1470000	132230	36537.9	191818	288705	NA	225327	188947	58088.8	135961	9655.67	18370.9	719772	8534.99	202428	285346	10561.3	NA	19810.6
7025.77	104632	376018	NA	50303.6	113136	8790.62	158227	155780	463452	61961.5	42717.8	249035	1395.53	38299.4	73991.2	NA	137744	17061.7	NA	4184.74	168637	6465.93	12575.7	15384.2	313245	NA	47618.5	3390000	NA	27669.7	650131	83258	2549.2	22395.3	41837.9	NA	131960	100717	24623.7	127293	25677.9	NA	474611	3818.42	652716	188333	NA	NA	7786.32
24999.3	NA	677726	3859.43	76250.5	6867.64	NA	152524	267613	855719	27273.6	15762.5	230458	NA	NA	27917.3	NA	60343.1	62247	NA	7889.92	180574	8635.05	23668	25183.4	343272	NA	35143.1	3660000	NA	11505	1280000	118129	2660.38	45852.2	159772	7461.27	342367	143018	24425	94119.7	11723.8	NA	359606	5882.57	314096	242340	NA	NA	42050.3
29511.2	39421.8	729063	3541.36	83486	10332.7	15116.8	91103	268461	342111	41137.7	18552.9	176115	2862.71	NA	41293.5	NA	215348	30548.8	NA	4083.55	447001	1805.36	3854.86	12309.4	275865	NA	NA	3240000	8450.82	64647.7	520064	46604.8	37307.1	40365.4	123976	9663.76	49524.5	187957	7356.42	78189.2	NA	5411.98	336937	NA	341001	164423	NA	NA	NA
38307.1	NA	137031	26332.3	139097	21844.3	NA	317605	182785	655531	NA	33417.9	284656	3795.09	16496.9	179453	2658.89	128907	2530000	NA	NA	131700	17051.1	27044	40547.5	443467	NA	27147.1	5950000	7626.15	234194	1380000	184675	20637.7	103587	147148	NA	208052	417647	35050.1	137388	9303.25	14215.8	563296	18720.4	152053	312181	NA	NA	NA
24689.7	65236	234309	NA	62855.1	18724.6	NA	96777.6	481390	488375	26117	20474.6	204936	4531.08	13934.2	64471.3	NA	627595	76810.7	NA	11529.6	184947	NA	NA	11695.4	320424	NA	20611.4	4260000	NA	40912.3	516705	69823	10920.9	39280.7	148437	NA	138563	127705	23271.2	77570.9	22880.6	7409.91	518303	14134.2	142350	156689	NA	NA	4629.04
23214.1	NA	154116	NA	29009.7	9758.19	NA	34097	199871	251080	32886.9	20579	228572	4532.66	NA	69442	NA	89952.1	37631.2	NA	19453	152560	NA	10374.8	18617.9	237474	NA	19295.8	2240000	NA	76250.5	832997	61263.3	5444.07	16208.1	90864.9	8998.06	89917.9	91703.1	35445.5	25852.4	37190.8	NA	240455	17702.6	291389	97925.3	NA	NA	NA
31477.2	144956	426658	7134.53	189182	NA	9428.6	527452	305374	894911	64601.1	53527.3	448242	6294.32	27048.6	83306.8	NA	195248	87110.3	NA	20377.1	243819	9732.58	5777.53	10158.4	933287	7041.33	NA	4160000	7449.68	90481.3	1390000	175450	23576.8	134690	192577	12569.9	172830	221846	140866	122340	85604.7	4946.9	826896	24736.4	405590	240639	8193.41	NA	21812
17932	109826	490981	9414.88	164988	18742.3	NA	752002	272510	524763	36907.5	35273.9	245437	4917.46	9645.79	30824.3	NA	81685.6	42629.3	NA	5109.43	311700	NA	2672.11	11744.8	658743	NA	NA	3580000	5971.25	84488.9	685592	142123	42103.4	54720.3	116914	30710.9	129062	154686	141586	72629.1	19600.3	NA	652202	22081.1	202997	142321	44239.1	NA	15880.6
18333.7	71264	762341	NA	103771	12176.2	7442.18	204642	237839	697857	17522.9	29979.2	206840	NA	6382.32	34714.6	NA	80557.3	33597.6	NA	NA	113740	NA	6995.49	5447.72	263922	NA	NA	3310000	4536.95	238085	945201	28289.6	79638.1	188057	97233.4	NA	167939	115083	29753.1	42122.8	10768	15518.5	688062	810.524	17956.8	68244.2	NA	NA	17700.7
6913.05	46160.8	50486	NA	54835.1	6104.09	NA	67514.2	601902	270365	10585.8	13695.7	125767	NA	NA	11863.5	NA	108273	46214.7	NA	NA	194975	NA	5970.38	NA	162680	NA	6054.08	1120000	NA	44847.5	258227	11222.6	21174.6	37518.5	51638.9	NA	205855	48478.1	3547.87	19770.4	7784.7	2929.8	189005	NA	57501.7	25447.5	NA	NA	NA
29262.6	NA	203183	3360.71	64453.7	7814.9	NA	94500	569884	326157	173737	14488.8	202359	NA	NA	17745.1	4911.02	141764	26698.1	NA	NA	71081.8	NA	19970.1	31083.3	1450000	NA	NA	4620000	NA	30192.4	798859	7211.36	55643.1	80211.9	129497	49521.8	161563	47439	42449.6	20592	9572.14	NA	570343	NA	35696.3	34406.3	47707	53529.5	NA
18097.7	87039.6	11443.1	NA	117124	8545.44	19989.1	96111.3	457313	431363	16114.9	22986.1	380974	NA	NA	27821.5	NA	297423	48270	NA	NA	106266	NA	4529.5	NA	469180	NA	10675.8	3960000	NA	40841.5	470474	17855.9	68943.6	48757.9	89907.9	10137.8	134799	77633.1	30027.6	28959.5	13934.5	NA	396942	958.963	8281.22	112532	18380.8	NA	NA
33454.8	118454	210348	NA	52251.9	4650.42	NA	140476	482125	403115	22239.3	25377.8	409296	NA	NA	19520.7	3572.24	125425	15140.9	NA	NA	115510	NA	6603.45	NA	367369	7129.26	NA	3230000	20708	100875	544051	12136.3	53349.3	70075.4	67173.3	20961	298709	75342.2	22929.5	28254.9	11748.5	5514.16	568326	NA	108468	83697.1	12626.2	2574.83	NA
76369.6	101433	692999	NA	154891	8911.81	NA	137836	341638	711217	8253.46	22668.3	676106	2816.82	4812.04	43819.5	NA	178867	42629.5	NA	8361.29	70410.2	NA	7191.3	13233.7	313000	NA	6155.24	8870000	NA	216110	2180000	144463	113334	164176	128248	21416.2	344979	566494	123450	133219	4903.69	7993.41	902001	NA	228789	186529	32575.4	NA	76439.3
24874.7	95921.1	481987	NA	158647	NA	4776.33	231697	273498	630676	34098.1	78016.6	634356	1768.87	NA	59263.3	NA	126099	39461.2	NA	NA	83361	NA	23407.8	NA	377502	NA	13638.5	4230000	NA	67450.9	713811	18979	40585.3	44852.9	75130.8	12008.3	155046	146050	31923.8	27256.6	6369.48	NA	490277	9853.57	NA	105217	28159	NA	25676.1
46439.2	68582.7	409855	NA	96218.8	3417.14	NA	201864	301663	639006	19069.4	18590.4	117006	NA	3747.18	18934.1	NA	119273	50073.2	NA	NA	137255	30648.6	9036.88	7546.45	450371	NA	NA	4200000	NA	48107.9	563537	10566.3	102046	36189.9	125520	29829.2	193365	190405	91666.3	56007.5	14542.8	NA	561137	NA	102064	33645.9	54196.3	NA	7067.19
16371.6	83435.5	673197	NA	42587.7	17508.4	29457	82083.5	416475	590372	14731.9	14217	288117	NA	NA	40935.6	NA	95664.5	34121.6	NA	NA	138591	NA	14985.5	7011.49	289760	NA	4874.83	4390000	NA	94275.5	590864	29434.1	20878.4	19248.6	70408	NA	95782.5	64787.7	20395	42843.4	21171.8	5053.78	318412	2739.1	126431	104206	3538.75	5153.36	NA
95466.4	198242	2660000	NA	248043	21072.1	51131.8	470046	404461	1990000	29418	25857.2	598500	NA	40816.6	98729.4	2527.59	341726	133282	NA	6358.18	68121.2	NA	34516.6	20787.1	844633	NA	11788.1	9410000	5760.92	193923	1230000	72647.5	82273.7	71077.8	322310	22033	284784	187790	53248.3	178259	50128.3	10792.9	1280000	3340.11	462310	322589	36174.1	NA	NA
35492.4	40699	535173	NA	42003	8777.84	180706	91538.8	269676	252258	24165.9	24779.9	219966	NA	NA	45534.2	NA	360948	62052.7	3173.95	2371.71	103972	NA	NA	4969.08	303621	NA	5314.15	3060000	5108.47	51608.1	402636	20815.3	23033.4	NA	53752.3	9882.18	93441.5	119707	16748.6	145959	2492.7	NA	170204	NA	82068.6	58886.9	NA	NA	NA
25584.9	73759.2	498712	NA	64083.4	7137.58	16872.8	207912	429213	1230000	48731.5	8075.62	225244	NA	5704.49	130409	NA	172432	56392.8	NA	10541.6	95745.1	NA	16209.1	12922.6	257427	NA	6712.56	3020000	NA	78710.7	478042	42140.6	16564.4	36187.5	97321	NA	300402	100490	206340	48791.3	6886.37	NA	378015	15741.3	91883.3	164636	NA	NA	11627.8
26601.1	41889.6	454760	10530.6	67047.6	8239.81	10525.5	174197	848730	674309	40702.6	18070.3	206641	NA	NA	59239.2	NA	183745	36335.3	NA	NA	77623.2	2294.05	19032.6	11908.1	243776	NA	NA	3530000	4218.58	126828	398966	12309.3	44774.3	42424.5	91064.6	10709.3	228366	74509.8	312189	19190.9	12130.3	NA	455988	NA	22639	73213.2	NA	NA	NA
27508.1	40530.4	492904	1545.54	31521.4	NA	182395	85593.4	303662	296551	26031.1	25803.4	210077	NA	NA	42595	NA	376064	58463.6	NA	NA	103443	NA	2653.6	5744.48	283868	889.999	NA	2910000	NA	39078	369218	19623	20884.3	NA	46467.5	NA	106984	113009	34883.5	190684	2539.61	4255.11	176518	15007	92505.6	59191.6	2389.06	NA	NA
10139.6	106024	159550	NA	101204	214796	NA	112206	156790	205876	12512.9	15222.3	145892	NA	NA	48148	NA	52787.9	32024.6	NA	NA	83102.2	NA	16073.1	19244.8	560582	NA	NA	2960000	NA	40904	780036	111207	11982.5	21520.8	37953.1	NA	163111	78393.6	5834.49	401760	31894.9	3505.14	192812	NA	111296	273403	NA	NA	2256.18
14389.5	NA	643253	NA	52926.5	7692.66	7864.68	31088.8	161471	294703	7072.57	8322.56	220428	NA	NA	22115.9	NA	87793.6	20476.4	NA	3881.19	112832	NA	12553.9	26164.5	209844	NA	NA	2470000	NA	44170.5	511525	60192.1	9186.71	NA	41845.9	NA	77053	115728	68743	86454.4	29244.6	NA	303241	2410.14	327719	172912	NA	NA	2900.53
25784.2	62654.7	140953	1956.47	39658.7	NA	8578.46	153523	58039.4	258716	5758.22	13600	77656.7	NA	NA	90971.5	NA	108654	78053	NA	NA	198969	1172.76	NA	9774.05	232689	NA	3469.4	3060000	NA	44128	670380	84130.8	7971.27	19835.2	47255	NA	183859	77555.4	7712.67	60596	17139.5	9214.64	305377	1536.15	84039.8	241505	3828.39	NA	NA
2298.39	30405.5	157589	3705.54	23826.4	3349.53	NA	62585.3	56130.7	135896	5786.36	14023.7	48287.8	NA	NA	62254.6	NA	52463.8	17474.2	NA	NA	400011	NA	2637.48	6785.43	82300.3	3183.1	NA	1790000	8671.74	43848.5	509541	56984.5	9643.09	8886.33	49137.6	NA	118980	59232.1	8947.16	179894	7172.78	2583.58	96851.5	NA	237368	73386	6838.95	NA	NA
20384.9	53585.7	484800	14032.2	152056	121108	9349.84	146398	215533	441527	28352.1	58488.9	427528	NA	NA	57489.1	NA	65200.2	105083	NA	3354.38	147180	NA	9603.01	16842.4	410672	NA	10777.7	5940000	7906.9	43671.1	1350000	90930.2	19500.3	74531.9	102425	NA	341151	117073	72065.6	114597	8081.27	NA	357522	34127.4	454460	179133	NA	8660.95	36399.5
17811.7	158726	940582	NA	60390.6	3797.43	19403.9	96994.9	173284	226576	NA	19420.5	129035	NA	NA	35649.9	NA	160357	52324.8	NA	5871.04	188981	6043.25	2481.63	11759.5	378571	NA	NA	4380000	5676.25	36814.4	795605	65480.6	7656.09	20543.9	319114	NA	396003	148132	18147.4	126604	14875.7	NA	879326	NA	233404	183046	NA	NA	4225.61
26685.5	74804	807062	NA	57966.1	11582.9	NA	50795.4	NA	333046	9099.55	10587.4	130256	NA	NA	44125	3264.04	84322.4	10993.3	NA	NA	369952	1578.08	13011.4	10419.3	251465	NA	NA	2970000	12821.6	15242.3	544153	121591	923.843	NA	44287.2	NA	86017	59635.3	8042.62	75576	9511.85	NA	196945	9506.48	144379	142147	NA	NA	3596.11
11496.3	50395.7	800819	NA	78850.6	NA	7609.89	99327.3	108328	345045	NA	24465.5	136637	NA	NA	25212.2	3101.68	72531.1	43008.1	3742.56	10365.7	184767	4483.66	6212.53	13501.6	263741	NA	6376.39	2810000	8126.31	35461.8	625278	116171	22797.7	10058.3	250923	NA	194282	354804	10722.7	61443.4	52121.9	NA	314959	NA	61725.6	114086	11904.2	NA	NA
15119.2	105426	865958	NA	66168.7	131298	NA	271861	96356.7	169170	9201.25	7786.08	282236	4920.53	NA	26924.4	22313.3	55293.3	21928.4	NA	NA	146776	NA	9049.55	39328.9	187255	NA	NA	3200000	47772.4	119899	973019	94304.4	15604.5	23044.4	38769.3	NA	96341.1	145617	10336.7	98634.3	8986.05	NA	410211	32441.1	217038	142996	NA	8970.45	NA
9670.32	NA	457139	NA	71747.1	3144.06	NA	62265.3	112100	440517	NA	11916.3	211357	NA	NA	3545.86	NA	406320	12284.6	NA	NA	151355	NA	2097.67	5778.59	253036	NA	NA	2480000	NA	50208.7	1280000	60371.8	14330.3	7037.21	114168	NA	120728	100869	NA	353099	26117.2	NA	202296	NA	82000.3	170973	NA	NA	11601.1
9303.49	34260.9	409026	NA	59232	4990.45	NA	43462.1	100278	212792	16607.2	6952.04	96320.4	NA	4204.29	40830.6	NA	32104.5	15641	NA	NA	210596	3464.51	12391.4	12536.8	135034	NA	NA	3070000	9256.63	22897.1	356895	37238.4	NA	20510.1	39010.6	NA	48036.1	56848.7	6224.38	45622.8	6817.26	2532.4	264943	7299.9	139336	82122.1	NA	NA	NA
9702.83	13379.1	394712	NA	38637.7	1387.63	NA	27129.8	187650	483674	18990.8	14228.9	100873	2629.23	NA	25168.6	NA	26102.3	21077	NA	1709.01	230401	NA	7466.41	9211.5	122993	NA	NA	1350000	NA	28626.1	349271	167970	4690.9	6193.2	39657	NA	108322	79966.6	14990.7	54565.1	5266.32	NA	224655	14686.2	20442.5	200235	NA	NA	10136.1
22398.7	87395.4	914857	11180.2	246490	8011.52	14459.3	66507.6	280445	995166	56647.4	67703.2	525974	NA	56829.4	56075	NA	180679	52892.7	NA	NA	187551	3329.61	56132.9	15568	1050000	NA	11489.3	3590000	9842.99	194157	1190000	76676.2	26415	48154.3	126860	NA	517210	172033	7330.78	121893	8193.51	NA	455777	67073.4	460794	697627	NA	14787.1	NA
9782.36	63729	419359	NA	197230	6539.23	20482.6	109551	311252	1100000	39280.8	25433.2	89746.9	NA	NA	36215.1	NA	157847	44382	NA	2865.38	174311	7824.66	18691.8	15722.5	199667	NA	NA	3840000	NA	15818	647848	96902.3	NA	NA	54533.8	NA	246349	125067	1613.29	186758	23240.6	NA	301971	32570.2	672498	244461	NA	NA	NA
5536.48	32234.8	317538	NA	85459.3	59666.2	NA	36245	145699	274933	12349.1	18895.7	98382.1	1625.29	NA	10064.9	NA	106965	23651.1	NA	5078.32	173623	NA	20238.6	6643.5	348125	NA	NA	2530000	NA	44369.3	847351	149934	10532.9	7451.67	44523.9	NA	102261	61734.1	44231	76758.8	53336.8	NA	203026	NA	113735	87730.6	NA	NA	42404.8
9105.47	42841.7	445148	3822.97	15186.9	2556.38	NA	60433.3	132802	147664	14683.8	19953.1	311673	9047.61	NA	57306.7	284.618	162552	68946.8	NA	8253.26	221537	5369.74	8634.03	15726.6	285363	NA	7580.98	2830000	NA	15670	495650	96588.7	16271.6	16138.9	27559.4	NA	187576	81392.7	7797.02	49815.2	12587.9	NA	336353	1909.96	111170	121536	NA	NA	NA
17672.8	56307.3	333010	NA	63076.4	6783.67	NA	101244	127252	342093	37560.4	10917.4	89396.9	1519.39	9045.81	42752.2	NA	234496	NA	NA	5248.46	308321	3424.23	NA	9740.49	193485	NA	NA	6260000	3249.76	4934.3	889931	99292.6	6769.95	NA	50011.6	6263.33	129361	122455	12586.6	84896	12504	NA	226092	10671.1	115153	80254.1	4513.94	5447.39	12898.5
7471.63	76978	263758	NA	59964.5	NA	6342.88	48044.8	287554	162048	8804.88	11685.4	51894.8	NA	NA	34112.7	NA	49036.7	29446.9	NA	NA	190965	NA	12877.7	7595.83	449254	NA	NA	2040000	8425.77	3664.71	546522	78153	NA	19300.8	30656	NA	110586	68460.3	9841.62	131393	2845.33	NA	248595	1415.25	186967	121165	NA	NA	NA
9534.28	NA	253540	NA	11470.4	3724.86	4087.53	55417.8	451399	296211	74731.6	23193.3	116624	NA	NA	15657.3	NA	91966.1	14190.4	NA	NA	330913	NA	NA	12865.8	373086	NA	7834.1	2020000	NA	33759	1280000	90600	3285.66	99237.8	41893.8	NA	102430	104883	8845.53	111337	17727.4	NA	385234	2303.09	104583	116200	2843.06	NA	NA
38255.1	105535	301506	NA	78579.8	NA	17574.3	221482	219901	347502	NA	46765	357263	NA	NA	44976.6	NA	153134	16698.2	NA	4626.12	203994	15287.8	17758.5	16447.5	3560000	NA	5378.48	2440000	NA	21371.4	1240000	108227	4585.64	8829.47	95719.7	19821.4	244315	150182	103038	146569	12787.7	NA	414174	NA	167803	342872	NA	6222.85	NA
94206.6	79101.4	843420	NA	64307.4	3570.91	NA	65341.5	264513	360991	22891.7	33381.1	423892	3101.35	2419.78	16462.8	NA	210159	11858.8	3383.55	NA	147801	NA	7706.59	9974.4	1170000	NA	NA	5890000	4032.68	52222.8	923689	18552.7	87366.2	14995.3	191412	NA	378875	388053	NA	49669.1	13214.3	NA	650232	NA	253252	60602.9	21953.2	NA	NA
15381.1	56357.2	212553	1691.26	44828.9	3121.83	8024.67	66942.4	244253	287160	14145.3	19139.5	72141.8	NA	5550.55	21833.2	NA	101487	21569.7	NA	6280.8	2420000	2408.37	4768.71	7114.87	180993	2493.65	NA	1680000	NA	82632.7	610480	38634.7	8382.55	53590.4	58702.9	5812.08	48192.3	88166.4	5258.58	57284	NA	10387.3	198214	13883.4	126856	78815.5	3230.36	NA	8736.58
15638.2	NA	443258	NA	33269.8	6263.35	35252.1	15498.2	620385	160674	NA	6314.72	68266.5	NA	NA	34218.8	NA	1300000	20997.5	NA	2680.31	190637	NA	2564.75	22225.3	174844	NA	10536.1	11400000	7245.14	6416.18	1150000	78069	6147.99	35584.9	17318.6	NA	132801	67271.6	34270.7	39504.8	9969.28	NA	611076	2745.51	136926	74034.1	NA	NA	NA
5091.55	NA	313082	NA	8111.97	NA	NA	90406.5	203009	125072	9570.85	14026.1	106989	NA	NA	33229.9	NA	74507.3	20879.7	NA	NA	166472	NA	5942.06	2125.24	85712.4	NA	NA	1900000	18124.2	52984.5	659991	182338	1798.95	8157.83	17200	NA	42474.4	27804.1	3660.09	59824.7	6807.13	3528.98	104800	NA	234375	132305	NA	NA	NA
27926.8	90183.6	253682	15202.2	72807.3	18718.2	20401.6	314873	363314	449663	37749.9	46454.9	1080000	NA	NA	23412.8	NA	97229.3	166509	NA	4425.13	127377	NA	26727	NA	437252	3516.5	NA	3510000	NA	121685	779060	42996	23884.1	96818.8	92373.9	NA	142962	141613	48661.4	87498.8	49507.4	6536.55	448407	NA	460424	122305	12047.1	NA	15999.2
18189.8	35220.4	692852	6815.98	52582.3	13298.7	NA	945375	329435	249868	33876.5	27587	250313	NA	NA	18410.1	NA	64424.6	51117.4	NA	2580.86	109386	NA	3867.92	NA	4410000	NA	NA	3940000	NA	56334.6	780999	56246.8	4010.05	146939	110299	NA	112363	71897.5	39352	35381.8	6929.37	NA	290082	NA	120510	93792	NA	NA	16990
NA	NA	229081	NA	55506.1	4554.35	4672.87	136668	201953	228579	NA	10839.9	58363.9	1403.27	NA	10412.6	299.822	51526.5	8770.21	NA	NA	227095	2819.47	2104.66	6918.66	86440.7	NA	NA	1780000	NA	22888.8	344294	20010.3	5751.98	11905.3	30924.3	NA	102864	40544	NA	31616.4	20479	NA	132531	NA	111289	46561.2	NA	NA	NA
3913.71	36813.6	273568	NA	60655.9	NA	NA	130838	NA	197186	6009.1	2224.7	56494	NA	NA	7914.64	NA	50910.9	14432.9	NA	NA	236923	5504.02	1447.25	3064.01	115527	NA	2062.37	1920000	6277.01	23230	411612	24775	7001.85	9554.93	18820.9	NA	115818	52443.3	NA	37318.3	NA	NA	123839	NA	104668	69648.8	NA	2604.51	NA
17491.2	35411.4	448133	NA	43384.4	1478.97	NA	146437	393163	198502	NA	26640.6	236138	NA	17457.6	38981.9	NA	88660.5	15500.2	NA	NA	40589.1	NA	NA	NA	144647	NA	9266.39	2310000	NA	76497.3	499020	24459	24629.7	43175.1	25126.9	15812.5	162443	44664.2	11823.5	20404.1	8232.22	NA	236461	NA	160037	47380.3	NA	NA	NA
31729	NA	359028	NA	26145.6	18430.3	NA	18161.3	590813	221846	NA	16370.6	87309.4	NA	NA	3764.04	1343.15	74333.7	35958.5	NA	NA	126515	NA	13428.2	7118.39	208091	NA	NA	2010000	NA	91314.6	404340	12083	21782.8	13806.4	124796	NA	124598	133592	7511.16	17896.8	5007.29	NA	199488	NA	16765.6	55487.9	NA	9275.6	NA
4866.28	26700	238286	NA	105801	NA	14039.8	36613.1	448863	215621	16729.5	25287.2	150320	NA	NA	27462.7	4215.44	72652	3579.5	NA	NA	115080	NA	21222	4282.68	956995	5026.57	NA	3350000	7733.8	87545.6	562524	9206.21	33633.9	19169.8	47460.2	NA	49177.8	71528.8	6188.88	19783.4	15232.7	5562	207197	778.771	104862	49484.4	NA	12924.4	2966.27
41041	184424	24766.5	19875.9	296466	10679.8	39435	248858	193762	970893	14456.6	6379.54	464354	NA	13340.9	86804.8	1147.65	309957	139866	NA	NA	255239	1447.05	18812.2	10496.7	792519	NA	5594.19	8110000	5442.6	99554.3	1690000	85742.7	57052.1	171106	171873	18112.1	348795	207776	17958.5	124583	20730.7	5627.91	867131	6712.2	154378	258197	65088.8	8866.86	NA
5949.47	108016	450353	27039.4	66252.5	5185.12	NA	105277	329928	421952	19000.4	30387.3	178738	NA	6640.78	75896.1	NA	89055	39116.9	1220.85	2464.24	182379	NA	8233.03	9315.76	262795	NA	NA	2380000	5692.97	11481.3	634310	98299	11870.2	14354.4	77224.3	6609.75	81752.4	74099.7	25105	105471	24239.5	NA	579065	5002.28	171666	84392.5	9457.34	NA	1779.48
35238.6	75870.9	414486	NA	28073	8709.32	NA	95196.6	230201	373733	43856.1	47486.7	233216	3093.38	NA	24201.3	NA	105299	11636.1	NA	7455.43	190817	3658.67	92772.8	15316.7	965661	2616.03	NA	1730000	NA	22216	341379	37929.2	19064.9	41742.6	40007.5	3062.92	111985	136759	10982.7	57842	14102.2	NA	224784	4441.69	118406	83586.3	3853.08	4769.14	16828.2
17546.7	65854.2	542410	1964.29	53289	7829.12	4898.99	52387.2	665290	347793	26735	9297.4	95496.6	NA	NA	46284.6	NA	55434.9	87771.8	NA	7180.05	229572	6016.53	13825.5	7787.35	149731	NA	NA	2850000	NA	43474.4	551236	62588.3	10159	31978.2	34939.8	14886.5	111842	60679.8	12441.2	60523.8	NA	NA	249249	52413.3	155325	79964.5	NA	NA	NA
22551.8	109086	847790	4015.34	52420.3	31451.8	46668.6	174743	395855	896613	27306.7	30504.9	119333	NA	1479.71	42805.4	NA	131997	70449.5	NA	8911.43	215530	8325.92	12028	6198.56	700194	17476.9	NA	3830000	NA	8217.38	694068	122281	10131.4	27893.2	138098	9347.3	176219	59920.9	2431.57	118469	NA	NA	637420	2686.21	272385	150830	NA	4459.01	11946.4
170236	212281	1200000	3807.67	206076	24419.8	NA	557071	1090000	2850000	159329	113049	743402	NA	NA	62352.8	NA	689204	199805	NA	38910.5	91078.5	NA	9634.38	12778.6	1460000	NA	NA	16700000	NA	214376	3010000	82097.3	58465.9	119963	454420	NA	532856	351812	50756.1	227443	50187.1	NA	3560000	NA	384066	290824	20194.2	NA	NA
102715	189361	1430000	14515.4	442389	32951.4	NA	423706	340257	1100000	25737.4	18936.3	414229	NA	24492.2	96646.5	1845.08	169900	119540	NA	23665.3	105062	11802.9	48727.6	26860.1	1480000	12154	59453.7	15600000	9309.76	93263.3	1870000	112166	48674.4	250668	914698	39386	575847	293460	91942.8	115386	160121	NA	2770000	5236.81	290431	237510	117463	3714.09	NA
63140	145135	619580	3213.52	105264	17916.9	22907.7	135600	881303	544309	57483.7	30144.1	243508	1018.54	NA	75084.3	NA	421085	25299	8619.13	10069.3	99678.8	NA	13617	12747.7	658001	NA	4478.96	5130000	NA	71482.6	1940000	83112.6	24318.1	33147	135876	12803	358742	262909	125289	74200.5	49075.9	NA	682828	19076	116135	172363	9547.01	NA	13761
99910.7	196587	253629	16295.1	128151	13757.9	37107.8	223558	396644	1810000	47610.1	65191.6	502180	NA	NA	83966.7	572614	436057	78715.3	NA	9421.87	128375	10350.4	37957.9	18279.4	813038	2565.15	13395	10700000	NA	144194	2600000	67885.4	51756.3	65234	112338	24253.1	298230	319727	39434.7	148943	29464.3	NA	1400000	NA	206182	202584	36779.9	NA	185608
102922	179003	2540000	NA	189566	24295.4	78852.7	347185	277581	1610000	18681.6	27170.9	407025	NA	41824.8	74216.3	NA	290261	100108	NA	18690.4	106765	11201.9	39100.4	14243	1240000	NA	9037.09	9630000	9254.41	124441	1630000	61811.1	89774.7	139662	454551	31361.7	384830	302204	40855.7	86365.8	28322.7	NA	1240000	NA	198239	148196	28056.2	NA	NA
17016.8	49287.9	275672	NA	61821	13735.9	NA	96142	NA	114219	8297.18	7944.91	78590	555.633	NA	18965.9	1740.54	22619.3	22518.2	NA	4580.89	100147	2184.67	12130.1	11256.4	196592	NA	NA	2820000	5116.73	15832.3	494289	55653.9	20700.9	29449.4	51101.5	1817.45	120627	119622	30255.6	50362.8	29814.3	NA	186794	NA	148205	55662	NA	NA	2769.59
11883.9	103894	66249.9	NA	31606.7	18024.6	39528.4	62028.6	143721	231383	NA	21313	233925	NA	NA	18217.7	NA	209334	58921.6	NA	NA	99967.9	NA	NA	15924.7	106223	NA	2433.82	2130000	5023.44	38184.3	801478	170079	26601.3	363580	88451	16262.2	164778	110186	18467.7	44565.5	11075	NA	331151	936.14	162262	149116	NA	NA	NA
22926.7	NA	562645	NA	72838.2	7788.68	NA	107099	119033	221451	NA	19672.5	93771.2	NA	NA	24078.9	NA	41770.1	36352.8	NA	NA	112079	2983.49	23444.7	18098.8	185112	3400.39	NA	2280000	NA	111885	576794	43677.2	24626.2	60420.9	126335	NA	209759	68572.2	1921.26	85742.7	12907.3	11827.6	239665	NA	164292	128800	NA	NA	NA
40833.3	65411.1	1300000	13708.4	60389.8	7779.92	26216.8	274253	178665	485450	45441.2	53485.8	225844	5117.36	9139.85	23976.1	NA	559167	27753	NA	NA	102063	5603.16	15224.6	29362	370301	NA	NA	5630000	6986.77	262720	1430000	143318	18394.9	15365.3	361148	NA	327858	147772	21459.2	238590	67470.3	NA	579121	3257.56	391656	339835	NA	NA	29585
213940	295386	18121.2	37847.6	656112	29116.2	182619	2940000	NA	9090000	483895	416885	5250000	8857.79	35052.6	370818	34516.1	2340000	868637	NA	60970.1	106384	57609.7	61355.9	18557.9	3500000	35158.8	14997.3	28300000	NA	253926	6650000	82164.3	102941	2740000	803393	NA	1090000	1840000	262089	581165	133819	15769.1	6590000	7691.87	1750000	1250000	463968	22538.3	359407
7451.23	37820.9	296846	NA	66035.1	NA	NA	85069.5	382849	338872	32934.3	19491.1	918946	970.072	NA	29485.9	460.904	89935.1	10861.8	NA	1043.66	274413	NA	NA	NA	124629	NA	10814.7	1750000	6940.57	27123.6	574236	94271.4	4289.7	17692.1	48032.2	5939.02	81232.1	60706.7	14320.3	97071.8	4445.78	NA	149800	7904.37	36474.6	73975.3	NA	NA	NA
11247.5	63139.1	371222	NA	50657.8	5428.23	9497.58	101164	279967	611357	30885	7661.63	233606	1444.27	NA	24043.2	NA	64997.9	30657.3	NA	NA	200542	2768.07	4495.97	10175.4	343532	NA	NA	3080000	NA	17764.8	268372	32902.9	7638.92	23949.8	70942.6	5049.75	68542.6	53811.5	20417.8	77269.9	8987.59	976.331	227680	NA	307538	109045	3382.89	NA	16818.3
58517.5	NA	710289	NA	85850.8	8210.22	36158.5	156973	447033	314965	68720.3	26148.8	217791	2969.67	NA	45131.6	NA	97914.7	33411.5	NA	9509.05	294753	2990.92	20252.2	18704.8	434329	NA	5839.15	2780000	NA	12936	546464	98321	5741.02	11674	122625	NA	153831	93764.3	31163.1	42561.5	7265.15	NA	287463	1721.48	277287	94350.2	41676	8364.04	10153.1
25920.5	65376.6	727399	4828.19	85818.5	5199.01	NA	98882.2	315458	442785	38040.1	35180.4	249565	NA	8057.33	11360	NA	148372	24727.3	NA	4513.74	87988	5923.26	21557.4	14102.2	305156	2723.25	17795.1	2950000	NA	41524.4	616991	90320.1	NA	37403.4	108237	NA	95719.9	116057	19837.2	162721	13832.2	NA	216692	NA	271244	164233	NA	12122.9	12411.2
23163.5	78048.8	583803	NA	77198.8	NA	NA	202462	250763	415488	13768.5	13312.7	229991	NA	NA	40918.3	NA	137919	13562.3	NA	NA	60495.6	NA	1095.75	12164	201906	NA	NA	3420000	NA	170149	746877	29243.1	8302.8	19892.9	85002.7	15263.2	235520	239033	42220.5	51469.1	9969.59	15480.3	407727	NA	59874.5	73364.9	5319.41	NA	NA
33352.4	69619.2	704903	1858.27	103604	9421.18	43454.4	538838	107844	301867	8072.54	21350.2	560946	NA	NA	27796.7	NA	113551	134007	NA	NA	NA	NA	6525	NA	357402	NA	NA	3160000	NA	13079.7	588252	NA	17824.8	88198.5	74753.2	49499.7	119789	99577.5	26315.1	52411.7	25813.9	NA	652752	NA	109769	103032	51088.4	4205.5	NA
33797.7	68185.7	680419	NA	92283.2	NA	8485.38	138178	110985	735185	NA	7573.84	140231	576.469	NA	23519.6	3900.03	106106	72746.1	NA	3660.58	139611	NA	23824.3	4737.32	462779	NA	2879.49	4790000	NA	51396.3	813779	30816.5	23270.1	75242.7	112482	NA	110463	115114	12332.4	44313.4	12926.5	NA	337509	4156.16	277351	77002.3	13754.9	7497.4	15301.3
NA	NA	131809	NA	49353.1	9520.28	28426.6	101310	120781	327722	24189.7	7395.74	119542	NA	NA	46689.3	NA	168388	31991.9	NA	4706.88	306049	NA	5800.68	NA	358806	2477.09	NA	3560000	NA	5511.95	694557	74081.9	6000.06	6685.6	82778.9	NA	96697.8	76312.4	5507.07	68963.6	25905.2	NA	248120	2762.55	117043	118714	NA	NA	1893.76
10560.7	NA	480352	NA	62964.9	NA	NA	81340.5	360369	274258	64585.3	46492.5	341697	NA	NA	39247.7	NA	47592.2	31300.4	4581.37	8071.86	185696	NA	4243.75	7959.46	595682	2523.44	16368.7	3890000	NA	56973.8	618512	79442.5	3636.56	107027	96819.7	NA	182229	71212.9	10010.5	84124.3	NA	1612.16	270729	5182.56	271023	91252	NA	14065.7	NA
10360.7	97825.4	13366.3	NA	138606	NA	NA	175627	322705	392742	34279.5	17158.8	548646	2009.62	NA	23142.1	10186.6	90262.5	22568.5	NA	5293.69	120226	NA	17498.3	12712.4	299019	4787.59	10759.9	3820000	NA	326039	792678	177767	19353.5	7807.29	56073.7	NA	142103	77063.1	NA	210549	44475.8	8436.75	715471	34997.5	299451	221295	NA	NA	NA
192323	335440	3190000	23618.8	419932	21896.7	59153.5	889728	557711	2650000	124740	113171	3070000	29372.6	36833	65959.4	1769.64	316321	315330	NA	22940.6	189264	8478.31	44706.8	33303.1	1700000	11921.8	52430.9	13700000	7149.38	280890	1710000	335681	82065.4	382503	243838	20310.8	483985	490491	86905.6	363022	43435.2	NA	1660000	7755.36	702157	799049	NA	NA	85653.1
13455.2	134818	904114	NA	103948	7590.03	61293.6	102696	202779	377667	27420.4	14761.7	261815	4486.05	NA	32767.9	NA	148970	24380	2896.63	NA	252157	3736.97	10424.6	7802.16	199387	NA	10357.7	1890000	NA	9982.2	603405	136975	5537.19	20472.1	74173.8	15944.4	237967	91011.7	5068.85	119414	NA	NA	627749	4015.26	107519	144620	NA	NA	NA
30074.6	80403.3	1030000	NA	52973.3	NA	13954.7	108144	248755	855711	15153.5	9401.81	111557	NA	19270.6	72878.6	3616.12	110883	19601.7	NA	NA	243446	NA	10458.8	17250.2	201680	NA	8797.05	5840000	NA	52422.9	976114	80793.2	7078.88	13412.4	49626.8	NA	221048	82516.3	69518.8	69599	12324.4	13759.1	689378	NA	208970	163519	NA	NA	NA
24844.6	118284	441039	2810.18	66473	3708.05	24269.4	157523	81113.4	429496	6714.24	8901.39	127762	926.517	4989.2	12522.4	NA	179452	48857.9	NA	NA	288343	NA	9105.46	5193.64	358487	NA	2488.96	3120000	NA	63941.3	478041	79937.4	22606.6	25461.1	57822.6	NA	132204	193046	10479.4	158675	12518	NA	349291	NA	154700	177795	6915.45	NA	33880.6
17866.7	111084	346615	NA	48237	19973.7	8543	40402.1	130321	284793	11876.5	10285.7	69440.9	NA	2378.23	25391.8	NA	88726	34530.8	NA	NA	210592	NA	12076.7	14125.2	162850	NA	15772.1	2100000	5141.53	32759.2	816112	51834.6	2195.38	18766.6	47825.9	NA	108101	42182.9	19092	27812.2	12861.2	4041.28	269210	4352.13	133546	101447	NA	NA	NA
22858.7	117439	796106	5228	100079	2931.2	22161	492475	202314	409130	26255.6	10852.6	267219	NA	10070	59398.4	NA	77693.8	42734.3	NA	4813.36	345163	3283.88	4197.2	15834.1	328984	NA	7206.63	2620000	11650	75637.6	1020000	99339.2	16147.3	52688.3	49278.9	NA	351658	91160.9	101927	61854	11812.7	6525.78	242099	250915	186765	225083	NA	6837.58	NA
14600.3	87365	217794	9039.83	54487.1	NA	16332.2	131511	157893	485946	20934	19026.1	314954	NA	3600.83	53568.4	NA	447994	72732	NA	948.732	376801	8096.93	12114.5	16534.9	254814	NA	4568.68	5270000	NA	7209.67	861078	50710.8	11410.6	55568.8	83846.8	NA	122106	119756	12943.3	71134.8	19636.9	NA	334515	3307.71	235659	117944	NA	NA	NA
43769.9	78384.2	385705	NA	96336.9	21191.2	29789.3	135167	310886	576388	11439.8	30546.7	407249	NA	12246.2	24983	NA	228671	45611.3	NA	15380.4	82567.3	NA	14831.2	12382	1860000	NA	9632.48	5010000	NA	221131	733987	27678	57603.7	67907.1	457469	9282.52	130957	87423.3	30035.2	41415.8	24423.2	4735.04	694175	6743.72	135817	112491	12847.5	NA	19285.8
34928.7	87683.3	343553	NA	239129	15138.6	10020.7	133517	795389	417227	28295.7	26198.8	245252	NA	NA	36598.4	6396.79	316128	12439.4	NA	NA	82147.1	NA	24082.6	11321.4	231888	NA	7538.88	3220000	6801.41	51804.7	695166	43641	84346.9	35752.3	62903.6	41944.3	358277	119484	23965.8	38226.8	11439.7	7959.71	431915	NA	155709	122510	16973.4	NA	NA
5686.75	33657.9	74341.8	NA	14554.5	NA	NA	34359.4	197540	128797	NA	5684.18	62257.5	NA	NA	6717.35	NA	49941.5	8370.35	NA	NA	154613	3102.36	2725.65	2278.07	210207	NA	2440.63	1280000	NA	210987	200322	6057.98	11642	11246.8	26731	6209.45	46894.8	24804.5	6143.93	10537.8	NA	NA	82120.9	1023.97	6408.8	29551.4	NA	NA	7994.92
4347.56	NA	70923.9	NA	15979.8	64758.9	NA	54512.7	64304.6	155150	1546.67	1169.53	27726.3	NA	NA	31764.2	NA	46617.8	3791.5	NA	NA	478436	NA	14867.5	35975.6	67240.9	NA	NA	913333	2417.81	18462.5	302754	29249.6	NA	NA	18827.2	NA	65237.5	36967.8	31242	28565.5	10053.8	NA	110519	24515.6	265500	64097.5	NA	NA	1593.64
11650.9	51657.5	660767	NA	104030	17278	NA	94416.4	153925	450271	20801.8	32197.8	172618	NA	5419.49	25314.9	NA	23918.4	86346.1	NA	NA	97907.4	NA	5485.74	22528.5	233669	NA	NA	3360000	3909.17	18310.8	1290000	91843.8	14059.2	45572.1	37713.8	NA	486208	680928	183316	111596	12653.8	NA	955666	53311.4	273152	146510	NA	41297.9	NA
36084.9	156251	1400000	11474.8	265517	4481.03	14021.3	827450	422708	952375	79439.5	70229.8	1250000	5056.91	10980.9	53587.1	3641.1	247293	27179.4	NA	18370.6	342629	11943.4	43613.6	15813.1	726001	NA	6892.8	10000000	3296.42	31327	600878	40008.2	53801.2	46014.4	60871.2	15561.6	540827	331510	55166.4	81204.2	10484	41150.2	606201	5006.43	315600	145595	16229.9	9415.49	89834.4
11548.4	68463.1	637320	NA	60872	NA	22255.7	112713	126012	209610	30959.4	22941.3	109786	NA	NA	32593.9	NA	496564	51946.9	NA	NA	336746	6623.64	13013	13330.9	349857	NA	NA	1800000	NA	20292.1	766065	71965.6	1631.24	22922.3	57219.2	NA	221267	93506.2	19971.3	82491.3	8462.94	NA	360704	6624.97	229830	152585	NA	7312.43	NA
NA	38847.7	795994	16077.2	110567	NA	NA	511799	268547	116397	NA	2270.21	33620.2	NA	NA	38703.7	NA	155108	18583.5	NA	NA	250994	15146.4	2820.04	NA	191688	NA	NA	1600000	NA	11167.4	308610	126854	NA	NA	67568	NA	206134	52961.5	7911.56	276707	1898.3	NA	327462	NA	411383	167418	NA	NA	NA
26011.8	105127	485887	12916.1	59833.6	1630.18	46671.8	60834	345114	568627	39065.5	25122.4	360121	NA	3962.26	26889.6	NA	238113	655908	3715.94	8361.29	179267	8750.13	8127.6	14201.5	597101	NA	3826.87	6450000	5123.71	16803.8	848375	63459.4	9878.27	60773	201522	NA	250935	79840.8	22592.2	281161	13211.3	NA	388311	34658	517074	139191	NA	NA	13559.9
31297.5	70634	901075	NA	93132.5	9919.87	NA	117822	84229.4	270579	31908.4	84728.8	77183	NA	2092.78	38359.1	2707.22	73906.5	35220.2	NA	NA	197437	4610.43	12449.4	12183.8	654814	NA	NA	2650000	5058.5	11970.9	831905	115044	NA	21185.3	52314.1	NA	113916	136604	41772.1	339695	31832.3	NA	640980	2872.24	74165	210416	NA	8741.18	NA
[truncated: 4,367 more columns]
