# Supplementary material for: Systematic evaluation of blood contamination in nanoparticle-based plasma proteomics
Source: EMBO Mol Med. 2025 Dec 5;18(1):275–96. doi: 10.1038/s44321-025-00346-9 (PMC12808129; doi:10.1038/s44321-025-00346-9)
Supplement: Supplementary file 14 — Source data Fig. 7 [file 44321_2025_346_MOESM14_ESM.zip › Figure 7/7d/7d_Platelets_30markers_200patients_contamination_index_distribution.xlsx]

## Sheet: 7d_Platelets_30markers_200patie
containmination_index	Sample_ID
0.00244426	1
0.00102154	2
0.00109649	3
0.000721525	4
0.00370953	5
0.00150787	6
0.0024035	7
0.000606153	8
0.00101229	9
0.00275362	10
0.00205589	11
0.00545549	12
0.00152018	13
0.00117779	14
0.000824715	15
0.00127332	16
0.000869608	17
0.00174221	18
0.00049039	19
0.00237927	20
0.000502455	21
0.00183782	22
0.00354259	23
0.00227847	24
0.000831044	25
0.00125048	26
0.0024566	27
0.00102768	28
0.00225635	29
0.00249312	30
0.00225927	31
0.0020975	32
0.000463485	33
0.00119208	34
0.00150791	35
0.00281073	36
0.000634263	37
0.00178165	38
0.00235884	39
0.000915262	40
0.00154828	41
0.00160905	42
0.00111869	43
0.00140878	44
0.000596932	45
0.00152588	46
0.00134126	47
0.000650296	48
0.00125292	49
0.000606356	50
0.00215953	51
0.00133954	52
0.00155058	53
0.00297033	54
0.00088896	55
0.000706462	56
0.000671308	57
0.000744558	58
0.000865198	59
0.00154036	60
0.00124275	61
0.00253165	62
0.00513492	63
0.000723432	64
0.00313308	65
0.000903604	66
0.0032627	67
0.00248744	68
0.00216518	69
0.00164796	70
0.0022682	71
0.00134554	72
0.0025375	73
0.00556059	74
0.000823149	75
0.000823622	76
0.00185125	77
0.00248398	78
0.00120025	79
0.00162818	80
0.00264298	81
0.00110049	82
0.00228899	83
0.00312059	84
0.00238659	85
0.000710762	86
0.00129125	87
0.00083319	88
0.00102355	89
0.000575742	90
0.000696105	91
0.00184235	92
0.00105541	93
0.00166777	94
0.00341191	95
0.00292526	96
0.00121193	97
0.00104293	98
0.000558564	99
0.00115865	100
0.000780746	101
0.00102379	102
0.00287379	103
0.000706057	104
0.000590718	105
0.00089219	106
0.00115481	107
0.00102955	108
0.00171778	109
0.000554777	110
0.000645272	111
0.00267849	112
0.00061146	113
0.000639979	114
0.00163879	115
0.000765453	116
0.00219564	117
0.00202783	118
0.000618014	119
0.00175538	120
0.0041232	121
0.00208862	122
0.00250861	123
0.000561841	124
0.00211493	125
0.000708109	126
0.00260008	127
0.00126995	128
0.000445801	129
0.00327565	130
0.000470394	131
0.000529152	132
0.00334864	133
0.00194011	134
0.00244113	135
0.00322905	136
0.00210377	137
0.00103305	138
0.00329846	139
0.00108337	140
0.002914	141
0.00381834	142
0.000675231	143
0.00184686	144
0.000998676	145
0.0029986	146
0.00245093	147
0.0039019	148
0.00474265	149
0.00272645	150
0.0020869	151
0.00264967	152
0.00350445	153
0.00069782	154
0.000681003	155
0.00311059	156
0.00158772	157
0.000872607	158
0.000499228	159
0.0016213	160
0.000466783	161
0.00272126	162
0.00131936	163
0.00150262	164
0.00228583	165
0.00303403	166
0.00265149	167
0.0050202	168
0.00230882	169
0.000578025	170
0.00458516	171
0.00212759	172
0.00211463	173
0.00218871	174
0.0021666	175
0.00440044	176
0.000917986	177
0.00285454	178
0.000685417	179
0.00301596	180
0.0115991	181
0.00133577	182
0.00231468	183
0.00124151	184
0.00106901	185
0.000808769	186
0.00187533	187
0.000554584	188
0.00129574	189
0.00462415	190
0.00363528	191
0.00164273	192
0.000914784	193
0.00404723	194
0.00145614	195
0.00191539	196
0.00549563	197
0.00270142	198
0.00176321	199
0.00220532	200
0.00168168	201
0.0013562	202
0.00137553	203
0.00304939	204
0.0012455	205
0.00173592	206
