# Supplementary material for: Systematic evaluation of blood contamination in nanoparticle-based plasma proteomics
Source: EMBO Mol Med. 2025 Dec 5;18(1):275–96. doi: 10.1038/s44321-025-00346-9 (PMC12808129; doi:10.1038/s44321-025-00346-9)
Supplement: Supplementary file 14 — Source data Fig. 7 [file 44321_2025_346_MOESM14_ESM.zip › Figure 7/7e/7e_RBC_30markers_200patients_contamination_index_distribution.xlsx]

## Sheet: 7e_RBC_30markers_200patients_co
containmination_index	Sample_ID
0.00839234	1
0.00510829	2
0.0050467	3
0.00306675	4
0.00984513	5
0.00583246	6
0.0159208	7
0.00573337	8
0.0055867	9
0.00876013	10
0.00673714	11
0.0543526	12
0.00624457	13
0.00680806	14
0.00475063	15
0.00543138	16
0.00496686	17
0.00657136	18
0.00474439	19
0.00833936	20
0.00780112	21
0.00441935	22
0.0106875	23
0.00552278	24
0.00397735	25
0.00460746	26
0.00675134	27
0.00540581	28
0.00667154	29
0.0075192	30
0.00811849	31
0.00875409	32
0.00480703	33
0.00546516	34
0.00651459	35
0.00785394	36
0.0112439	37
0.0115732	38
0.00742148	39
0.0143907	40
0.0167715	41
0.006683	42
0.00430854	43
0.00905716	44
0.00487658	45
0.0169757	46
0.0125436	47
0.0069764	48
0.00633244	49
0.00543009	50
0.00805628	51
0.00708827	52
0.00419155	53
0.00905751	54
0.00621522	55
0.0231392	56
0.00726944	57
0.0121621	58
0.00604407	59
0.0070708	60
0.00656721	61
0.0118989	62
0.00805399	63
0.00583403	64
0.00456287	65
0.00548624	66
0.00834612	67
0.00607717	68
0.00586633	69
0.00696212	70
0.00590793	71
0.00440734	72
0.0104188	73
0.00766429	74
0.00752381	75
0.00643745	76
0.0047071	77
0.00980976	78
0.0033672	79
0.0133636	80
0.0064192	81
0.00348405	82
0.00805194	83
0.00821529	84
0.00589659	85
0.00881873	86
0.00699151	87
0.00596316	88
0.00847	89
0.00347602	90
0.00891679	91
0.00599646	92
0.00832484	93
0.0141067	94
0.0166809	95
0.00772182	96
0.00500936	97
0.008365	98
0.00510962	99
0.0116148	100
0.00636075	101
0.00756124	102
0.0159788	103
0.0106397	104
0.00908909	105
0.00515243	106
0.00521531	107
0.00625466	108
0.0161961	109
0.0105773	110
0.00553363	111
0.0125466	112
0.00535621	113
0.0117531	114
0.00661432	115
0.00527529	116
0.00795583	117
0.00824649	118
0.00873661	119
0.00977263	120
0.0152303	121
0.00834308	122
0.00516769	123
0.00917965	124
0.00503995	125
0.00620412	126
0.0519827	127
0.00548248	128
0.0277358	129
0.00792353	130
0.00764388	131
0.00457163	132
0.00782847	133
0.00742961	134
0.0139681	135
0.00913188	136
0.00996534	137
0.00638119	138
0.0064204	139
0.00838837	140
0.00933358	141
0.00943032	142
0.00551269	143
0.00653776	144
0.00444214	145
0.00823172	146
0.00974879	147
0.00796117	148
0.00753531	149
0.00936442	150
0.00788915	151
0.00666536	152
0.00663931	153
0.0138355	154
0.00350459	155
0.0087141	156
0.00753879	157
0.00923166	158
0.00719742	159
0.00457738	160
0.00717221	161
0.00681468	162
0.00743008	163
0.00777581	164
0.0111554	165
0.00709092	166
0.00838958	167
0.0170043	168
0.0117143	169
0.027358	170
0.011654	171
0.00544729	172
0.00549768	173
0.00808345	174
0.00738865	175
0.0113286	176
0.00355945	177
0.141403	178
0.00742527	179
0.00592573	180
0.0135224	181
0.00621629	182
0.0105456	183
0.00839071	184
0.025616	185
0.0047955	186
0.00763991	187
0.0050307	188
0.00643647	189
0.0069211	190
0.00908298	191
0.0182916	192
0.00838676	193
0.00760696	194
0.00819437	195
0.010342	196
0.0138392	197
0.0100426	198
0.00739383	199
0.00489566	200
0.00889145	201
0.0104946	202
0.00596031	203
0.00511714	204
0.00655401	205
0.00464909	206
