# Supplementary material for: Systematic evaluation of blood contamination in nanoparticle-based plasma proteomics
Source: EMBO Mol Med. 2025 Dec 5;18(1):275–96. doi: 10.1038/s44321-025-00346-9 (PMC12808129; doi:10.1038/s44321-025-00346-9)
Supplement: Supplementary file 14 — Source data Fig. 7 [file 44321_2025_346_MOESM14_ESM.zip › Figure 7/7f/7f_Coagulation_200patients_contamination_index_distribution.xlsx]

## Sheet: 7f_Coagulation_200patients_cont
containmination_index	Sample_ID
28.317	1
28.326	2
27.7504	3
23.0993	4
28.452	5
27.8387	6
23.6924	7
21.9426	8
21.8486	9
21.3739	10
31.3279	11
73.4759	12
34.3577	13
39.9361	14
20.2171	15
21.6326	16
15.3069	17
40.4846	18
44.3412	19
33.0072	20
29.6923	21
28.8322	22
50.8914	23
39.1099	24
30.6173	25
27.9245	26
42.4793	27
19.5641	28
30.833	29
43.289	30
27.2042	31
22.3154	32
44.0531	33
25.4357	34
23.4457	35
24.4398	36
25.6028	37
23.8856	38
21.2566	39
30.2096	40
18.1595	41
37.4683	42
24.4693	43
33.7005	44
26.5107	45
38.958	46
24.0248	47
20.5296	48
20.7159	49
19.1211	50
28.2562	51
20.1783	52
17.3736	53
23.4462	54
28.2907	55
31.1188	56
24.8493	57
24.2576	58
19.4782	59
22.2874	60
15.4644	61
23.5964	62
25.0414	63
44.5912	64
29.9121	65
18.6724	66
44.3399	67
35.3117	68
24.8981	69
28.9522	70
21.7624	71
15.2921	72
40.1019	73
26.8317	74
22.3805	75
20.292	76
27.6578	77
20.2344	78
17.2119	79
35.2573	80
20.8266	81
19.7478	82
27.5489	83
28.088	84
21.8954	85
24.1395	86
21.0217	87
27.4002	88
24.1052	89
15.2407	90
25.9568	91
30.2758	92
28.8016	93
17.7076	94
32.7945	95
24.3772	96
20.8772	97
34.2246	98
28.6267	99
21.7966	100
18.7555	101
33.6833	102
40.6123	103
23.4086	104
32.7746	105
12.8279	106
12.0434	107
29.2413	108
17.7661	109
27.4107	110
18.9308	111
20.4697	112
8.79884	113
15.6119	114
20.453	115
9.23647	116
27.7767	117
27.4201	118
32.3324	119
38.7691	120
20.689	121
31.6544	122
22.8182	123
23.753	124
33.8259	125
19.574	126
41.6942	127
20.5071	128
23.792	129
35.2912	130
22.1537	131
43.4284	132
28.8456	133
17.7714	134
23.8948	135
28.7239	136
25.9393	137
20.8251	138
34.5097	139
30.3931	140
32.6559	141
24.5558	142
26.9026	143
43.7812	144
28.6131	145
28.4936	146
30.0019	147
39.6905	148
25.902	149
33.3938	150
27.2949	151
28.1376	152
35.6997	153
48.0487	154
71.0909	155
42.754	156
53.061	157
47.5738	158
32.166	159
29.3724	160
29.9769	161
40.3664	162
30.3317	163
38.784	164
38.1673	165
42.4556	166
39.2568	167
60.4893	168
52.7155	169
38.1925	170
63.49	171
32.894	172
36.9556	173
27.6471	174
42.2707	175
65.7912	176
28.8663	177
20.9899	178
25.1011	179
15.4294	180
22.8902	181
14.9518	182
27.5552	183
15.323	184
12.6618	185
10.1366	186
9.33687	187
21.5333	188
11.0842	189
15.9005	190
18.7175	191
12.9422	192
24.6575	193
17.5207	194
12.7379	195
16.525	196
12.7573	197
28.8922	198
11.2082	199
159.998	200
24.6067	201
13.7944	202
14.6444	203
10.328	204
12.0723	205
12.4043	206
