# Supplementary material for: Systematic evaluation of blood contamination in nanoparticle-based plasma proteomics
Source: EMBO Mol Med. 2025 Dec 5;18(1):275–96. doi: 10.1038/s44321-025-00346-9 (PMC12808129; doi:10.1038/s44321-025-00346-9)
Supplement: Supplementary file 14 — Source data Fig. 7 [file 44321_2025_346_MOESM14_ESM.zip › Figure 7/7g/7g_ml_stat_heatmap.xlsx]

## Sheet: 7g_ml_stat_heatmap
	Precision	Recall	F1-Score	Accuracy	Specificity	AUC
LogisticRegression	0.88	0.8	0.84	0.75	0.88	0.79
KNeighborsClassifier	0.82	0.98	0.89	0.8	0.82	0.7
SVC	0.85	0.87	0.86	0.77	0.85	0.76
RandomForestClassifier	0.86	0.91	0.88	0.8	0.86	0.73
GradientBoostingClassifier	0.87	0.85	0.86	0.77	0.87	0.71
MLPClassifier	0.87	0.87	0.87	0.79	0.87	0.64
AdaBoostClassifier	0.83	0.98	0.9	0.82	0.83	0.79
ExtraTreesClassifier	0.83	0.98	0.9	0.82	0.83	0.8
