# Supplementary material for: Systematic evaluation of blood contamination in nanoparticle-based plasma proteomics
Source: EMBO Mol Med. 2025 Dec 5;18(1):275–96. doi: 10.1038/s44321-025-00346-9 (PMC12808129; doi:10.1038/s44321-025-00346-9)
Supplement: Supplementary file 14 — Source data Fig. 7 [file 44321_2025_346_MOESM14_ESM.zip › Figure 7/7h/7h_feature_importance.xlsx]

## Sheet: 7h_feature_importance
Feature	Contribution
Tumor_size_clean	0.306154
Gluco125_antigen	0.0734155
Q9BX97_PLVAP	0.0581911
Q08830_FGL1	0.044836
Q15904_ATP6AP1	0.0437261
O95428_PAPLN	0.0336143
O75888_TNFSF13	0.0333789
P01701_IGLV1-51	0.0307649
Q8IV36_HID1	0.0259629
P09172_DBH	0.025782
P39059_COL15A1	0.0245694
P81172_HAMP	0.0245274
Q9GZP0_PDGFD	0.0227417
O60701_UGDH	0.0227232
Q9NRC6_SPTBN5	0.0220845
Q15477_SKIV2L	0.0216178
A0A087WSY4_IGHV4-4	0.0197061
P08195_SLC3A2	0.0174355
Q9NYV6_RRN3	0.0154025
Q16658_FSCN1	0.0153993
O75015_FCGR3A	0.0150753
O43615_TIMM44	0.0146638
B9A064_IGLC7	0.0140334
A0A0B4J1Y8_IGLV9-49	0.0132594
Q9NX62_IMPAD1	0.0126821
Q9P253_VPS18	0.0114532
O60547_GMDS	0.0112744
P23352_ANOS1	0.0105506
P20160_AZU1	0.00983051
O60613_SELENOF	0.0051439
